# Supplementary material for: Explainable machine learning for profiling the immunological synapse and functional characterization of therapeutic antibodies
Source: Nat Commun. 2023 Nov 30;14:7888. doi: 10.1038/s41467-023-43429-2 (PMC10689847; doi:10.1038/s41467-023-43429-2)
Supplement: Supplementary file 4 — Source Data [file 41467_2023_43429_MOESM4_ESM.zip]

Archive with 9 entries (9 files):
- Source Data/Source Data Figure 1b.csv
- Source Data/Source Data Figure 2e.csv
- Source Data/Source Data Figure 2f.csv
- Source Data/Source Data Figure 3a.csv
- Source Data/Source Data Figure 3b-d-f.csv
- Source Data/Source Data Figure 3h.csv
- Source Data/Source Data Figure 3i-k.csv
- Source Data/Source Data Figure 4d.csv
- Source Data/Source Data Figure 4e-f.csv
