# Supplementary material for: Explainable machine learning for profiling the immunological synapse and functional characterization of therapeutic antibodies
Source: Nat Commun. 2023 Nov 30;14:7888. doi: 10.1038/s41467-023-43429-2 (PMC10689847; doi:10.1038/s41467-023-43429-2)
Supplement: Supplementary file 4 — Source Data [file 41467_2023_43429_MOESM4_ESM.zip › Source Data/Source Data Figure 1b.csv]

Model	Macro f1-score	Accuracy
deepflow	0.8959686826116473	0.8980891719745223
resnet18_imagenet	0.896069369338549	0.8980891719745223
resnet18_barlow_twins	0.8882499756037767	0.89171974522293
resnet34_imagenet	0.8948728540050257	0.8980891719745223
resnet34_barlow_twins	0.9107645958264469	0.9140127388535032
ae	0.7728507580417914	0.7866242038216561
lr	0.8830847547231064	0.8853503184713376
lda	0.8686958421859555	0.8726114649681529
SVM	0.8836639618341584	0.8853503184713376
RF	0.8712312050462562	0.8757961783439491
xgb	0.8982830721926549	0.9012738853503185
deepflow	0.9223549937109241	0.9235668789808917
resnet18_imagenet	0.893462934839666	0.8949044585987261
resnet18_barlow_twins	0.9216122720369214	0.9235668789808917
resnet34_imagenet	0.9156689690025187	0.9171974522292994
resnet34_barlow_twins	0.9052784961133988	0.9076433121019108
ae	0.80577288860079	0.8121019108280255
lr	0.9041097665792314	0.9076433121019108
lda	0.8872447253755303	0.8885350318471338
SVM	0.9112989247159278	0.9140127388535032
RF	0.9234442604352253	0.9235668789808917
xgb	0.9281873224476589	0.9299363057324841
deepflow	0.8965327120249642	0.9009584664536742
resnet18_imagenet	0.8895462604144194	0.8913738019169329
resnet18_barlow_twins	0.9077097145745826	0.9105431309904153
resnet34_imagenet	0.8985514191312891	0.9009584664536742
resnet34_barlow_twins	0.8940841265621968	0.8977635782747604
ae	0.7771070068330272	0.7827476038338658
lr	0.8794009491490277	0.8817891373801917
lda	0.8388593753923911	0.8434504792332268
SVM	0.8881986239456713	0.8913738019169329
RF	0.8854824327902008	0.8881789137380192
xgb	0.9171241469970285	0.9201277955271565
deepflow	0.9126785387676257	0.9137380191693291
resnet18_imagenet	0.9242535109186717	0.9265175718849841
resnet18_barlow_twins	0.9189748458586722	0.9201277955271565
resnet34_imagenet	0.9216336511817071	0.9233226837060703
resnet34_barlow_twins	0.921787555668739	0.9233226837060703
ae	0.802118144690728	0.805111821086262
lr	0.9324633721801477	0.9329073482428115
lda	0.8886921510874133	0.8913738019169329
SVM	0.9253645310239784	0.9265175718849841
RF	0.9215478438944231	0.9233226837060703
xgb	0.9355757238670697	0.9361022364217252
deepflow	0.8839846272805324	0.8849840255591054
resnet18_imagenet	0.898509657478	0.9009584664536742
resnet18_barlow_twins	0.9191293636928345	0.9201277955271565
resnet34_imagenet	0.9235845484778908	0.9265175718849841
resnet34_barlow_twins	0.9070682264289311	0.9105431309904153
ae	0.7824534333455704	0.7891373801916933
lr	0.8837744025292735	0.8881789137380192
lda	0.8671267609546522	0.8690095846645367
SVM	0.8705463718484796	0.8753993610223643
RF	0.8968065597224862	0.9009584664536742
xgb	0.9066789521379219	0.9105431309904153
deepflow	0.9130515418083962	0.9140127388535032
resnet18_imagenet	0.8951914757813422	0.8980891719745223
resnet18_barlow_twins	0.899096146334452	0.9012738853503185
resnet34_imagenet	0.9051602617396333	0.9076433121019108
resnet34_barlow_twins	0.8984619447906002	0.9012738853503185
ae	0.7605248231111253	0.7707006369426752
lr	0.9179795258265881	0.9203821656050956
lda	0.8838665214735533	0.8885350318471338
SVM	0.8968971275103654	0.9012738853503185
RF	0.8823600350831687	0.8853503184713376
xgb	0.9071243257159944	0.910828025477707
deepflow	0.9066855044952482	0.9076433121019108
resnet18_imagenet	0.8827858590791167	0.8853503184713376
resnet18_barlow_twins	0.9123329588529473	0.9140127388535032
resnet34_imagenet	0.9085588533569491	0.910828025477707
resnet34_barlow_twins	0.9046476648375622	0.9076433121019108
ae	0.7787755805601775	0.7834394904458599
lr	0.8960459258167419	0.8980891719745223
lda	0.8811900768425988	0.8821656050955414
SVM	0.896754618789623	0.8980891719745223
RF	0.9288450505709639	0.9299363057324841
xgb	0.9225883327409617	0.9235668789808917
deepflow	0.9015537152306078	0.9041533546325878
resnet18_imagenet	0.9019077102410437	0.9041533546325878
resnet18_barlow_twins	0.9083936998191613	0.9105431309904153
resnet34_imagenet	0.9045479300662138	0.9073482428115016
resnet34_barlow_twins	0.8842960125216346	0.8881789137380192
ae	0.8343279077312475	0.8402555910543131
lr	0.8903731546570879	0.8913738019169329
lda	0.858968010546958	0.8594249201277955
SVM	0.899715685212348	0.9009584664536742
RF	0.9017244510673132	0.9041533546325878
xgb	0.9252542219280246	0.9265175718849841
deepflow	0.9122315495950856	0.9137380191693291
resnet18_imagenet	0.9280453800391503	0.9297124600638977
resnet18_barlow_twins	0.9302388955875478	0.9329073482428115
resnet34_imagenet	0.919977685821105	0.9233226837060703
resnet34_barlow_twins	0.9264516985443577	0.9297124600638977
ae	0.7609977353360671	0.7731629392971247
lr	0.8927953460983473	0.8977635782747604
lda	0.8573313122196249	0.8626198083067093
SVM	0.8801072163969419	0.8849840255591054
RF	0.8865716060226548	0.8913738019169329
xgb	0.9062311386643565	0.9105431309904153
deepflow	0.8791788620387729	0.8817891373801917
resnet18_imagenet	0.8943164403199475	0.8945686900958466
resnet18_barlow_twins	0.9066561907385206	0.9073482428115016
resnet34_imagenet	0.9162845873550762	0.9169329073482428
resnet34_barlow_twins	0.9257260458777464	0.9265175718849841
ae	0.8037348883896545	0.8083067092651757
lr	0.885255811849597	0.8881789137380192
lda	0.8688618141419248	0.8722044728434505
SVM	0.9067614815463827	0.9073482428115016
RF	0.899372374622685	0.9009584664536742
xgb	0.9252521356684306	0.9265175718849841
deepflow	0.8917678803553698	0.8949044585987261
resnet18_imagenet	0.892141498261965	0.8949044585987261
resnet18_barlow_twins	0.9073225538270374	0.910828025477707
resnet34_imagenet	0.8918424516410612	0.8949044585987261
resnet34_barlow_twins	0.9028260139440647	0.9076433121019108
ae	0.8018013290711595	0.8089171974522293
lr	0.8705257554864888	0.8757961783439491
lda	0.8457812218433262	0.8503184713375797
SVM	0.8776332603890871	0.8821656050955414
RF	0.8972063154519295	0.9012738853503185
xgb	0.9338444326172353	0.9363057324840764
deepflow	0.9002332823882345	0.9012738853503185
resnet18_imagenet	0.8923306947916438	0.8949044585987261
resnet18_barlow_twins	0.9190396594610526	0.9203821656050956
resnet34_imagenet	0.9085354058177746	0.910828025477707
resnet34_barlow_twins	0.9085074102353615	0.910828025477707
ae	0.7834048385154031	0.7929936305732485
lr	0.8849083780118165	0.8885350318471338
lda	0.8559856161916484	0.8598726114649682
SVM	0.8696557783157141	0.8726114649681529
RF	0.8963714024648151	0.8980891719745223
xgb	0.9090339132267656	0.910828025477707
deepflow	0.8936287739838372	0.8945686900958466
resnet18_imagenet	0.9092254860665613	0.9105431309904153
resnet18_barlow_twins	0.9044663283371569	0.9073482428115016
resnet34_imagenet	0.920976769611401	0.9233226837060703
resnet34_barlow_twins	0.9089037133577365	0.9105431309904153
ae	0.7650993110028244	0.7731629392971247
lr	0.8880176260184159	0.8881789137380192
lda	0.859863669374539	0.8594249201277955
SVM	0.8929804017595523	0.8945686900958466
RF	0.9044762682275699	0.9073482428115016
xgb	0.9178714157284998	0.9201277955271565
deepflow	0.9187058303282212	0.9201277955271565
resnet18_imagenet	0.9064192036436521	0.9073482428115016
resnet18_barlow_twins	0.9094142116074693	0.9105431309904153
resnet34_imagenet	0.9077839170950632	0.9105431309904153
resnet34_barlow_twins	0.9150662258793262	0.9169329073482428
ae	0.792174941476443	0.7987220447284346
lr	0.9146562214521905	0.9169329073482428
lda	0.8852477112800189	0.8881789137380192
SVM	0.9043190977774835	0.9073482428115016
RF	0.9010179099597102	0.9041533546325878
xgb	0.9014961289039645	0.9041533546325878
deepflow	0.9080814964355766	0.9105431309904153
resnet18_imagenet	0.9026990128796908	0.9041533546325878
resnet18_barlow_twins	0.9149217100744258	0.9169329073482428
resnet34_imagenet	0.9237446920567796	0.9265175718849841
resnet34_barlow_twins	0.904049260745486	0.9073482428115016
ae	0.7961485068881105	0.8019169329073482
lr	0.9236455036090325	0.9265175718849841
lda	0.9040640104308587	0.9073482428115016
SVM	0.9337165234555889	0.9361022364217252
RF	0.8983290520311358	0.9009584664536742
xgb	0.9243244611241472	0.9265175718849841
deepflow	0.8904929122958146	0.89171974522293
resnet18_imagenet	0.9001904698229143	0.9012738853503185
resnet18_barlow_twins	0.9060594556645754	0.9076433121019108
resnet34_imagenet	0.9203384530700378	0.9235668789808917
resnet34_barlow_twins	0.9086273500205923	0.910828025477707
ae	0.809451301144953	0.8152866242038217
lr	0.8888939908190638	0.89171974522293
lda	0.8833493520000331	0.8853503184713376
SVM	0.905426117904188	0.9076433121019108
RF	0.911095690756458	0.9140127388535032
xgb	0.9172727396699211	0.9203821656050956
deepflow	0.9093269744417335	0.910828025477707
resnet18_imagenet	0.9059540874925253	0.9076433121019108
resnet18_barlow_twins	0.9057873306585145	0.9076433121019108
resnet34_imagenet	0.9057328733015851	0.9076433121019108
resnet34_barlow_twins	0.895265049854353	0.8980891719745223
ae	0.7702691159607817	0.7770700636942676
lr	0.8993609452635591	0.9012738853503185
lda	0.8851502321122735	0.8885350318471338
SVM	0.8986642654337774	0.9012738853503185
RF	0.8984640195106101	0.9012738853503185
xgb	0.9150144465523739	0.9171974522292994
deepflow	0.8826955792192355	0.8849840255591054
resnet18_imagenet	0.8782587362780663	0.8817891373801917
resnet18_barlow_twins	0.888151870510545	0.8913738019169329
resnet34_imagenet	0.8922128905377031	0.8945686900958466
resnet34_barlow_twins	0.8896925676292966	0.8945686900958466
ae	0.7758942348362218	0.7859424920127795
lr	0.876597330301034	0.8817891373801917
lda	0.8665908620944649	0.8690095846645367
SVM	0.8745299850909319	0.8785942492012779
RF	0.9012371040690402	0.9041533546325878
xgb	0.9180879636285832	0.9201277955271565
deepflow	0.9313027695699417	0.9329073482428115
resnet18_imagenet	0.9180283909453091	0.9201277955271565
resnet18_barlow_twins	0.9299217876690522	0.9329073482428115
resnet34_imagenet	0.917414148004507	0.9201277955271565
resnet34_barlow_twins	0.9200096050940103	0.9233226837060703
ae	0.7983747323582938	0.805111821086262
lr	0.9045022793554737	0.9073482428115016
lda	0.8622756960056149	0.865814696485623
SVM	0.9049513817118999	0.9073482428115016
RF	0.9014477823164173	0.9041533546325878
xgb	0.927264651762588	0.9297124600638977
deepflow	0.8992900956361711	0.9009584664536742
resnet18_imagenet	0.8983224748053424	0.9009584664536742
resnet18_barlow_twins	0.9258460820728016	0.9265175718849841
resnet34_imagenet	0.9180931505351426	0.9201277955271565
resnet34_barlow_twins	0.9257735088115953	0.9265175718849841
ae	0.7875760471083374	0.792332268370607
lr	0.9127317154744881	0.9137380191693291
lda	0.852684501206101	0.8562300319488818
SVM	0.8956659782858402	0.8977635782747604
RF	0.8859754868247552	0.8881789137380192
xgb	0.9087769629480893	0.9105431309904153
deepflow	0.9112909844131347	0.9140127388535032
resnet18_imagenet	0.9087922484261921	0.910828025477707
resnet18_barlow_twins	0.9086511983032168	0.910828025477707
resnet34_imagenet	0.9073853681643678	0.910828025477707
resnet34_barlow_twins	0.913523588209309	0.9171974522292994
ae	0.8114937250163538	0.821656050955414
lr	0.8876867343041865	0.89171974522293
lda	0.8752868459674352	0.8789808917197452
SVM	0.9035217874471702	0.9076433121019108
RF	0.9012267527247251	0.9044585987261147
xgb	0.9144380603377132	0.9171974522292994
deepflow	0.8967533750411507	0.8980891719745223
resnet18_imagenet	0.8984418152761933	0.9012738853503185
resnet18_barlow_twins	0.9116541943113684	0.9140127388535032
resnet34_imagenet	0.8996065983185679	0.9012738853503185
resnet34_barlow_twins	0.9051865573384846	0.9076433121019108
ae	0.7820790171083987	0.7898089171974523
lr	0.8871061984507366	0.8885350318471338
lda	0.8727828175964077	0.8726114649681529
SVM	0.8865977938308144	0.8885350318471338
RF	0.9076198366459012	0.910828025477707
xgb	0.9152649423140594	0.9171974522292994
deepflow	0.9021207788679142	0.9041533546325878
resnet18_imagenet	0.8868749779650672	0.8881789137380192
resnet18_barlow_twins	0.9099965045821065	0.9105431309904153
resnet34_imagenet	0.8950370808787943	0.8977635782747604
resnet34_barlow_twins	0.8834462546529451	0.8849840255591054
ae	0.7815382721532912	0.7859424920127795
lr	0.9219079249232879	0.9233226837060703
lda	0.8523678856332668	0.8562300319488818
SVM	0.8989203830396192	0.9009584664536742
RF	0.9049448524821201	0.9073482428115016
xgb	0.9182972320356915	0.9201277955271565
deepflow	0.9137464846076604	0.9137380191693291
resnet18_imagenet	0.9070313117927176	0.9073482428115016
resnet18_barlow_twins	0.9183723540047315	0.9201277955271565
resnet34_imagenet	0.9408313887301323	0.9424920127795527
resnet34_barlow_twins	0.9274362913172973	0.9297124600638977
ae	0.8033121100032864	0.8115015974440895
lr	0.9057381434033684	0.9073482428115016
lda	0.8790619335795635	0.8817891373801917
SVM	0.9023838096479992	0.9041533546325878
RF	0.9087490601473385	0.9105431309904153
xgb	0.9216228980967007	0.9233226837060703
deepflow	0.8884869247279196	0.8913738019169329
resnet18_imagenet	0.9004031916411681	0.9041533546325878
resnet18_barlow_twins	0.9081430845966197	0.9105431309904153
resnet34_imagenet	0.9109463695233677	0.9137380191693291
resnet34_barlow_twins	0.9099890510737824	0.9137380191693291
ae	0.7605996005659774	0.7667731629392971
lr	0.8800962118811495	0.8849840255591054
lda	0.86953519509484	0.8753993610223643
SVM	0.8881177679470975	0.8913738019169329
RF	0.8761201639773109	0.8785942492012779
xgb	0.9171148977272016	0.9201277955271565
deepflow	0.897544247164602	0.8980891719745223
resnet18_imagenet	0.8943598355260858	0.8949044585987261
resnet18_barlow_twins	0.8825079827084514	0.8821656050955414
resnet34_imagenet	0.9068359074261192	0.9076433121019108
resnet34_barlow_twins	0.8903354639907654	0.89171974522293
ae	0.7822562770787188	0.7898089171974523
lr	0.9006314757375438	0.9012738853503185
lda	0.8604667766221529	0.8630573248407644
SVM	0.8778526057664733	0.8789808917197452
RF	0.8890256072443634	0.89171974522293
xgb	0.9052170623074036	0.9076433121019108
deepflow	0.8898752409764996	0.89171974522293
resnet18_imagenet	0.890451003187155	0.89171974522293
resnet18_barlow_twins	0.9092531547476308	0.910828025477707
resnet34_imagenet	0.8958278416204907	0.8980891719745223
resnet34_barlow_twins	0.9021389942230437	0.9044585987261147
ae	0.7775376189998984	0.7834394904458599
lr	0.8899939123267292	0.89171974522293
lda	0.8668286277274674	0.8694267515923567
SVM	0.9085339883298436	0.910828025477707
RF	0.8852530751141863	0.8885350318471338
xgb	0.9088021920000292	0.910828025477707
deepflow	0.8797645890555988	0.8849840255591054
resnet18_imagenet	0.8971344335237413	0.9009584664536742
resnet18_barlow_twins	0.9170344227289264	0.9201277955271565
resnet34_imagenet	0.9206082691051046	0.9233226837060703
resnet34_barlow_twins	0.9231018182770777	0.9265175718849841
ae	0.7779307864948695	0.7891373801916933
lr	0.8959959551501553	0.9009584664536742
lda	0.8492903827571125	0.8562300319488818
SVM	0.8827168007764578	0.8881789137380192
RF	0.8965544970408678	0.9009584664536742
xgb	0.9124633185954176	0.9169329073482428
deepflow	0.9255078353404022	0.9265175718849841
resnet18_imagenet	0.94083767942189	0.9424920127795527
resnet18_barlow_twins	0.9466723460811541	0.9488817891373802
resnet34_imagenet	0.9372068796646578	0.939297124600639
resnet34_barlow_twins	0.9313709331057256	0.9329073482428115
ae	0.798893981485951	0.805111821086262
lr	0.9055234260534374	0.9105431309904153
lda	0.9150001930978396	0.9169329073482428
SVM	0.9099279814129717	0.9137380191693291
RF	0.9146555878705455	0.9169329073482428
xgb	0.9398029086009259	0.9424920127795527
deepflow	0.9191042643413039	0.9201277955271565
resnet18_imagenet	0.8797104800022976	0.8817891373801917
resnet18_barlow_twins	0.9012147865645572	0.9041533546325878
resnet34_imagenet	0.8935679261319708	0.8977635782747604
resnet34_barlow_twins	0.894103314557189	0.8977635782747604
ae	0.8026808207970295	0.8083067092651757
lr	0.8899400687781746	0.8913738019169329
lda	0.8568955430801475	0.8594249201277955
SVM	0.8987456875104451	0.9009584664536742
RF	0.9121707044127123	0.9137380191693291
xgb	0.9186908403858958	0.9201277955271565
deepflow	0.8954725554484756	0.8980891719745223
resnet18_imagenet	0.8920043719740399	0.8949044585987261
resnet18_barlow_twins	0.9259994228699379	0.9267515923566879
resnet34_imagenet	0.9104888177031439	0.9140127388535032
resnet34_barlow_twins	0.9170982272969823	0.9203821656050956
ae	0.7625113621765975	0.7707006369426752
lr	0.8806221007073936	0.8853503184713376
lda	0.8461127172838538	0.8503184713375797
SVM	0.8877178528661822	0.89171974522293
RF	0.8869726450829029	0.89171974522293
xgb	0.9137908006433446	0.9171974522292994
deepflow	0.9037852660796596	0.9044585987261147
resnet18_imagenet	0.9067991651152476	0.9076433121019108
resnet18_barlow_twins	0.9132355423525524	0.9140127388535032
resnet34_imagenet	0.9189722931449591	0.9203821656050956
resnet34_barlow_twins	0.9227730306659238	0.9235668789808917
ae	0.7983813276374457	0.8057324840764332
lr	0.8941106410483921	0.8949044585987261
lda	0.8703889173777564	0.8726114649681529
SVM	0.8902959258442533	0.89171974522293
RF	0.8913383577681103	0.89171974522293
xgb	0.9057819992893523	0.9076433121019108
deepflow	0.9113716345287968	0.9137380191693291
resnet18_imagenet	0.8952940381432852	0.8977635782747604
resnet18_barlow_twins	0.9245595914419528	0.9265175718849841
resnet34_imagenet	0.9297253650588806	0.9329073482428115
resnet34_barlow_twins	0.9136538985775952	0.9169329073482428
ae	0.8123898095427671	0.8178913738019169
lr	0.9116792187179664	0.9137380191693291
lda	0.8951352255829753	0.8977635782747604
SVM	0.9076281124142542	0.9105431309904153
RF	0.9165775562131532	0.9201277955271565
xgb	0.9307718819816961	0.9329073482428115
deepflow	0.9218158935547963	0.9233226837060703
resnet18_imagenet	0.9143543089527024	0.9169329073482428
resnet18_barlow_twins	0.9061946172713681	0.9105431309904153
resnet34_imagenet	0.8996762258677771	0.9041533546325878
resnet34_barlow_twins	0.8991826217620473	0.9041533546325878
ae	0.7585213046602209	0.7667731629392971
lr	0.8999798558512325	0.9041533546325878
lda	0.8607349870289784	0.865814696485623
SVM	0.901227680010948	0.9041533546325878
RF	0.9053352335683384	0.9073482428115016
xgb	0.9219513006140525	0.9233226837060703
deepflow	0.8800587047593024	0.8817891373801917
resnet18_imagenet	0.893487164425944	0.8945686900958466
resnet18_barlow_twins	0.8856194055740035	0.8881789137380192
resnet34_imagenet	0.8929207208597476	0.8945686900958466
resnet34_barlow_twins	0.8869789452758288	0.8881789137380192
ae	0.809262578604956	0.8146964856230032
lr	0.8959055243034759	0.8977635782747604
lda	0.8774257480872788	0.8785942492012779
SVM	0.8927901646993757	0.8945686900958466
RF	0.8979194435133917	0.9009584664536742
xgb	0.9140652635547303	0.9169329073482428
deepflow	0.8962542269018609	0.8980891719745223
resnet18_imagenet	0.8909833323202159	0.8949044585987261
resnet18_barlow_twins	0.8838345257889291	0.8853503184713376
resnet34_imagenet	0.8698369840386531	0.8726114649681529
resnet34_barlow_twins	0.900810584801813	0.9044585987261147
ae	0.7852640188771386	0.7961783439490446
lr	0.9084852670365378	0.910828025477707
lda	0.853621004646529	0.8598726114649682
SVM	0.8889773284933712	0.89171974522293
RF	0.8804608813030099	0.8853503184713376
xgb	0.9051754624891165	0.9076433121019108
deepflow	0.8960700097909409	0.8980891719745223
resnet18_imagenet	0.8958866535411746	0.8980891719745223
resnet18_barlow_twins	0.9252364611691222	0.9267515923566879
resnet34_imagenet	0.9193627406252474	0.9203821656050956
resnet34_barlow_twins	0.9197000754825128	0.9203821656050956
ae	0.8011141554734806	0.8057324840764332
lr	0.8895873795810009	0.89171974522293
lda	0.8595626818764708	0.8630573248407644
SVM	0.8926444206121121	0.8949044585987261
RF	0.8923190181495413	0.8949044585987261
xgb	0.9048502461286707	0.9076433121019108
deepflow	0.909266720885083	0.9105431309904153
resnet18_imagenet	0.909095653940084	0.9105431309904153
resnet18_barlow_twins	0.9091309407467433	0.9105431309904153
resnet34_imagenet	0.9245730360148507	0.9265175718849841
resnet34_barlow_twins	0.920016308821931	0.9233226837060703
ae	0.7927057867823868	0.8019169329073482
lr	0.8768005683445161	0.8817891373801917
lda	0.8763246254700122	0.8785942492012779
SVM	0.8835090934167711	0.8881789137380192
RF	0.8923227402126666	0.8945686900958466
xgb	0.918619458041638	0.9201277955271565
deepflow	0.9164559326522913	0.9169329073482428
resnet18_imagenet	0.910820118752549	0.9105431309904153
resnet18_barlow_twins	0.9516167809330734	0.952076677316294
resnet34_imagenet	0.9321156467087488	0.9329073482428115
resnet34_barlow_twins	0.9184130448516304	0.9201277955271565
ae	0.7643749875015653	0.7731629392971247
lr	0.9089687100164555	0.9105431309904153
lda	0.8999450530784578	0.9009584664536742
SVM	0.899255208505756	0.9009584664536742
RF	0.9317234937900576	0.9329073482428115
xgb	0.9415436892255777	0.9424920127795527
deepflow	0.895037930539684	0.8977635782747604
resnet18_imagenet	0.8954947838502869	0.8977635782747604
resnet18_barlow_twins	0.8872814485602171	0.8913738019169329
resnet34_imagenet	0.9099271749484549	0.9137380191693291
resnet34_barlow_twins	0.8816143849987667	0.8849840255591054
ae	0.7952912776068212	0.7987220447284346
lr	0.8979008371837636	0.9009584664536742
lda	0.8587892656100036	0.8626198083067093
SVM	0.9142850316335761	0.9169329073482428
RF	0.9010975238078297	0.9041533546325878
xgb	0.9170933831588273	0.9201277955271565
deepflow	0.9122733623091865	0.9140127388535032
resnet18_imagenet	0.918982192158922	0.9203821656050956
resnet18_barlow_twins	0.9151830053421435	0.9171974522292994
resnet34_imagenet	0.925387646260826	0.9267515923566879
resnet34_barlow_twins	0.9216857023876823	0.9235668789808917
ae	0.7887915054680605	0.7929936305732485
lr	0.8900035021347106	0.89171974522293
lda	0.8680994925411745	0.8694267515923567
SVM	0.900205217027321	0.9012738853503185
RF	0.9092778957889254	0.910828025477707
xgb	0.9187925524060794	0.9203821656050956
deepflow	0.9129143406623422	0.9140127388535032
resnet18_imagenet	0.889323178634257	0.89171974522293
resnet18_barlow_twins	0.9118546879726175	0.9140127388535032
resnet34_imagenet	0.9302161669593212	0.9331210191082803
resnet34_barlow_twins	0.9138261254077893	0.9171974522292994
ae	0.8134774118900546	0.8184713375796179
lr	0.9024922002493949	0.9044585987261147
lda	0.9065702240247234	0.9076433121019108
SVM	0.902887144428758	0.9044585987261147
RF	0.9023357370675357	0.9044585987261147
xgb	0.9154723665987713	0.9171974522292994
deepflow	0.8737502431402215	0.8785942492012779
resnet18_imagenet	0.8724417089890155	0.8753993610223643
resnet18_barlow_twins	0.8908486241420468	0.8945686900958466
resnet34_imagenet	0.8846435945531635	0.8881789137380192
resnet34_barlow_twins	0.8925239628242054	0.8945686900958466
ae	0.7651423516415616	0.7763578274760383
lr	0.8764058192595544	0.8817891373801917
lda	0.866502777010536	0.8690095846645367
SVM	0.8651294800916997	0.8722044728434505
RF	0.87601795146423	0.8817891373801917
xgb	0.8970215757209713	0.9009584664536742
deepflow	0.928493616819218	0.9297124600638977
resnet18_imagenet	0.9182869454972757	0.9201277955271565
resnet18_barlow_twins	0.9348027551073359	0.9361022364217252
resnet34_imagenet	0.924462576991618	0.9265175718849841
resnet34_barlow_twins	0.9276005552010458	0.9297124600638977
ae	0.8071627427141969	0.8146964856230032
lr	0.9410512615941715	0.9424920127795527
lda	0.8819732707441562	0.8849840255591054
SVM	0.9255151221832618	0.9265175718849841
RF	0.9284172141038692	0.9297124600638977
xgb	0.95402833904186	0.9552715654952076
deepflow	0.8836954805152755	0.8849840255591054
resnet18_imagenet	0.9027731502515692	0.9041533546325878
resnet18_barlow_twins	0.9021380962934903	0.9041533546325878
resnet34_imagenet	0.8881380897334518	0.8913738019169329
resnet34_barlow_twins	0.8841823463983609	0.8881789137380192
ae	0.764814881105337	0.7731629392971247
lr	0.8708381229401662	0.8753993610223643
lda	0.8251124788526263	0.8338658146964856
SVM	0.8817810976293595	0.8881789137380192
RF	0.8773055004067662	0.8849840255591054
xgb	0.8988743343528847	0.9041533546325878
deepflow	0.9022893205906232	0.9044585987261147
resnet18_imagenet	0.9113107268055063	0.9140127388535032
resnet18_barlow_twins	0.9014049567864829	0.9044585987261147
resnet34_imagenet	0.8974944818445135	0.9012738853503185
resnet34_barlow_twins	0.9245391161372781	0.9267515923566879
ae	0.7773196172281431	0.7834394904458599
lr	0.8948376812915867	0.8980891719745223
lda	0.8596331303592478	0.8630573248407644
SVM	0.8659910348933725	0.8694267515923567
RF	0.8916017119765917	0.8949044585987261
xgb	0.9211721211661398	0.9235668789808917
deepflow	0.9294173508353466	0.9299363057324841
resnet18_imagenet	0.9004581557696402	0.9012738853503185
resnet18_barlow_twins	0.9193481489423162	0.9203821656050956
resnet34_imagenet	0.9162058284309755	0.9171974522292994
resnet34_barlow_twins	0.9260782668125276	0.9267515923566879
ae	0.808161798326491	0.8121019108280255
lr	0.8962479108787382	0.8980891719745223
lda	0.8595489344632963	0.8598726114649682
SVM	0.9027926566780459	0.9044585987261147
RF	0.9083176416518656	0.910828025477707
xgb	0.9193392363436063	0.9203821656050956
deepflow	0.9051282087344465	0.9073482428115016
resnet18_imagenet	0.9144537657032217	0.9169329073482428
resnet18_barlow_twins	0.9346977483266833	0.9361022364217252
resnet34_imagenet	0.9401709174889251	0.9424920127795527
resnet34_barlow_twins	0.903894856294944	0.9073482428115016
ae	0.7662561224144316	0.7731629392971247
lr	0.894306642910411	0.8977635782747604
lda	0.8788673036332811	0.8817891373801917
SVM	0.8985839937013456	0.9009584664536742
RF	0.9241626164328441	0.9265175718849841
xgb	0.9410615659233224	0.9424920127795527
deepflow	0.8985524586495104	0.9009584664536742
resnet18_imagenet	0.9009442997361767	0.9041533546325878
resnet18_barlow_twins	0.9106242896546449	0.9137380191693291
resnet34_imagenet	0.8968657572749517	0.9009584664536742
resnet34_barlow_twins	0.8882377791202098	0.8945686900958466
ae	0.7960773050185451	0.805111821086262
lr	0.9018943173685019	0.9041533546325878
lda	0.8917822337686638	0.8945686900958466
SVM	0.91322349817577	0.9169329073482428
RF	0.8812268158027393	0.8849840255591054
xgb	0.8908946079508647	0.8945686900958466
deepflow	0.8763396180175423	0.8785942492012779
resnet18_imagenet	0.8735022771406806	0.8753993610223643
resnet18_barlow_twins	0.8902212249256104	0.8913738019169329
resnet34_imagenet	0.9023242526216353	0.9041533546325878
resnet34_barlow_twins	0.8954020931853159	0.8977635782747604
ae	0.7927802610778824	0.8019169329073482
lr	0.8939853023761197	0.8977635782747604
lda	0.8608741895722611	0.865814696485623
SVM	0.8977134715203405	0.9009584664536742
RF	0.8926361992136653	0.8945686900958466
xgb	0.9144177618149433	0.9169329073482428
