# Supplementary material for: Explainable machine learning for profiling the immunological synapse and functional characterization of therapeutic antibodies
Source: Nat Commun. 2023 Nov 30;14:7888. doi: 10.1038/s41467-023-43429-2 (PMC10689847; doi:10.1038/s41467-023-43429-2)
Supplement: Supplementary file 4 — Source Data [file 41467_2023_43429_MOESM4_ESM.zip › Source Data/Source Data Figure 2e.csv]

experiment	donor	condition_1	condition_2	class	value_1	value_2	fold_change	key
Experiment_1	Donor_1	Isotype	Teplizumab	T_cell	32.2	26.09	-0.3035637441845273	Experiment_1 Donor_1
Experiment_1	Donor_1	Isotype	Teplizumab	T_cell_with_signaling	8.65	11.92	0.4626121979380746	Experiment_1 Donor_1
Experiment_1	Donor_1	Isotype	Teplizumab	B_T_cell_in_one_layer	2.43	1.57	-0.630191754714154	Experiment_1 Donor_1
Experiment_1	Donor_1	Isotype	Teplizumab	Synapses_without_signaling	2.86	2.13	-0.42516171655255114	Experiment_1 Donor_1
Experiment_1	Donor_1	Isotype	Teplizumab	Synapses_with_signaling	1.78	0.8	-1.1538053360790352	Experiment_1 Donor_1
Experiment_1	Donor_1	Isotype	Teplizumab	Multiplets	5.23	2.85	-0.8758490271948375	Experiment_1 Donor_1
Experiment_1	Donor_1	Isotype	Teplizumab	B_cell	46.84	54.64	0.22221640778887536	Experiment_1 Donor_1
Experiment_1	Donor_2	Isotype	Teplizumab	T_cell	30.6	19.06	-0.6829835336700725	Experiment_1 Donor_2
Experiment_1	Donor_2	Isotype	Teplizumab	T_cell_with_signaling	4.12	19.38	2.2338523282318627	Experiment_1 Donor_2
Experiment_1	Donor_2	Isotype	Teplizumab	B_T_cell_in_one_layer	2.28	1.66	-0.4578505828178168	Experiment_1 Donor_2
Experiment_1	Donor_2	Isotype	Teplizumab	Synapses_without_signaling	2.86	1.6	-0.837943241891027	Experiment_1 Donor_2
Experiment_1	Donor_2	Isotype	Teplizumab	Synapses_with_signaling	1.87	0.64	-1.5468944598876369	Experiment_1 Donor_2
Experiment_1	Donor_2	Isotype	Teplizumab	Multiplets	3.85	3.16	-0.2849338874051607	Experiment_1 Donor_2
Experiment_1	Donor_2	Isotype	Teplizumab	B_cell	54.42	54.51	0.0023839637055932885	Experiment_1 Donor_2
Experiment_2	Donor_3	Isotype	Teplizumab	T_cell	13.51	3.86	-1.8073549220576042	Experiment_2 Donor_3
Experiment_2	Donor_3	Isotype	Teplizumab	T_cell_with_signaling	23.16	28.36	0.2922222792502795	Experiment_2 Donor_3
Experiment_2	Donor_3	Isotype	Teplizumab	B_T_cell_in_one_layer	2.75	2.44	-0.17255047084913577	Experiment_2 Donor_3
Experiment_2	Donor_3	Isotype	Teplizumab	Synapses_without_signaling	1.01	0.56	-0.8508565606941905	Experiment_2 Donor_3
Experiment_2	Donor_3	Isotype	Teplizumab	Synapses_with_signaling	2.68	1.77	-0.5984836403747751	Experiment_2 Donor_3
Experiment_2	Donor_3	Isotype	Teplizumab	Multiplets	4.28	3.34	-0.35776269392709487	Experiment_2 Donor_3
Experiment_2	Donor_3	Isotype	Teplizumab	B_cell	52.59	59.67	0.18221728007420573	Experiment_2 Donor_3
Experiment_2	Donor_4	Isotype	Teplizumab	T_cell	15.95	2.54	-2.6506560218800654	Experiment_2 Donor_4
Experiment_2	Donor_4	Isotype	Teplizumab	T_cell_with_signaling	17.2	31.34	0.8655966148831201	Experiment_2 Donor_4
Experiment_2	Donor_4	Isotype	Teplizumab	B_T_cell_in_one_layer	1.98	2.03	0.03597929710556637	Experiment_2 Donor_4
Experiment_2	Donor_4	Isotype	Teplizumab	Synapses_without_signaling	1.42	0.49	-1.5350372753894739	Experiment_2 Donor_4
Experiment_2	Donor_4	Isotype	Teplizumab	Synapses_with_signaling	3.0	1.73	-0.7941904628591563	Experiment_2 Donor_4
Experiment_2	Donor_4	Isotype	Teplizumab	Multiplets	5.83	3.52	-0.7279204545631992	Experiment_2 Donor_4
Experiment_2	Donor_4	Isotype	Teplizumab	B_cell	54.61	58.34	0.09532022942391387	Experiment_2 Donor_4
Experiment_3	Donor_1	Isotype	Teplizumab	T_cell	26.02	22.27	-0.22451940393000566	Experiment_3 Donor_1
Experiment_3	Donor_1	Isotype	Teplizumab	T_cell_with_signaling	9.29	15.58	0.7459447316790164	Experiment_3 Donor_1
Experiment_3	Donor_1	Isotype	Teplizumab	B_T_cell_in_one_layer	2.38	2.45	0.04182017569462721	Experiment_3 Donor_1
Experiment_3	Donor_1	Isotype	Teplizumab	Synapses_without_signaling	3.5	2.92	-0.26138655295231156	Experiment_3 Donor_1
Experiment_3	Donor_1	Isotype	Teplizumab	Synapses_with_signaling	2.15	1.42	-0.5984457300847782	Experiment_3 Donor_1
Experiment_3	Donor_1	Isotype	Teplizumab	Multiplets	9.84	7.45	-0.40141788998971584	Experiment_3 Donor_1
Experiment_3	Donor_1	Isotype	Teplizumab	B_cell	46.83	47.9	0.03259261792447769	Experiment_3 Donor_1
Experiment_3	Donor_5	Isotype	Teplizumab	T_cell	27.58	24.98	-0.142848979906023	Experiment_3 Donor_5
Experiment_3	Donor_5	Isotype	Teplizumab	T_cell_with_signaling	11.65	14.08	0.2733173790956545	Experiment_3 Donor_5
Experiment_3	Donor_5	Isotype	Teplizumab	B_T_cell_in_one_layer	3.19	3.1	-0.04128820849063171	Experiment_3 Donor_5
Experiment_3	Donor_5	Isotype	Teplizumab	Synapses_without_signaling	3.18	2.6	-0.2905151422559008	Experiment_3 Donor_5
Experiment_3	Donor_5	Isotype	Teplizumab	Synapses_with_signaling	2.23	1.51	-0.562495160595226	Experiment_3 Donor_5
Experiment_3	Donor_5	Isotype	Teplizumab	Multiplets	8.04	8.7	0.1138198995571622	Experiment_3 Donor_5
Experiment_3	Donor_5	Isotype	Teplizumab	B_cell	44.12	45.04	0.029774036488846946	Experiment_3 Donor_5
Experiment_3	Donor_6	Isotype	Teplizumab	T_cell	15.55	13.8	-0.17224631335243348	Experiment_3 Donor_6
Experiment_3	Donor_6	Isotype	Teplizumab	T_cell_with_signaling	1.71	2.78	0.7010885578376096	Experiment_3 Donor_6
Experiment_3	Donor_6	Isotype	Teplizumab	B_T_cell_in_one_layer	2.61	2.05	-0.3484258970644385	Experiment_3 Donor_6
Experiment_3	Donor_6	Isotype	Teplizumab	Synapses_without_signaling	2.77	1.86	-0.574583354941157	Experiment_3 Donor_6
Experiment_3	Donor_6	Isotype	Teplizumab	Synapses_with_signaling	1.4	0.87	-0.6863395210962382	Experiment_3 Donor_6
Experiment_3	Donor_6	Isotype	Teplizumab	Multiplets	6.25	4.36	-0.519528054772523	Experiment_3 Donor_6
Experiment_3	Donor_6	Isotype	Teplizumab	B_cell	69.71	74.28	0.09160818765056819	Experiment_3 Donor_6
