# Supplementary material for: Explainable machine learning for profiling the immunological synapse and functional characterization of therapeutic antibodies
Source: Nat Commun. 2023 Nov 30;14:7888. doi: 10.1038/s41467-023-43429-2 (PMC10689847; doi:10.1038/s41467-023-43429-2)
Supplement: Supplementary file 4 — Source Data [file 41467_2023_43429_MOESM4_ESM.zip › Source Data/Source Data Figure 2f.csv]

experiment	donor	condition_1	condition_2	class	value_1	value_2	fold_change	key
Experiment_3	Donor_1	DIG-TCB	CD19-TCB	T_cell	26.64	13.39	-0.9924381217469515	Experiment_3 Donor_1
Experiment_3	Donor_1	DIG-TCB	CD19-TCB	T_cell_with_signaling	8.88	5.05	-0.8142762887109491	Experiment_3 Donor_1
Experiment_3	Donor_1	DIG-TCB	CD19-TCB	B_T_cell_in_one_layer	1.93	5.44	1.4950058039822591	Experiment_3 Donor_1
Experiment_3	Donor_1	DIG-TCB	CD19-TCB	Synapses_without_signaling	2.63	4.37	0.7325704802082962	Experiment_3 Donor_1
Experiment_3	Donor_1	DIG-TCB	CD19-TCB	Synapses_with_signaling	0.51	4.78	3.2284414660092526	Experiment_3 Donor_1
Experiment_3	Donor_1	DIG-TCB	CD19-TCB	Multiplets	4.4	17.28	1.973527788638809	Experiment_3 Donor_1
Experiment_3	Donor_1	DIG-TCB	CD19-TCB	B_cell	55.0	49.68	-0.14676644507890296	Experiment_3 Donor_1
Experiment_3	Donor_5	DIG-TCB	CD19-TCB	T_cell	32.41	11.21	-1.5316527425124133	Experiment_3 Donor_5
Experiment_3	Donor_5	DIG-TCB	CD19-TCB	T_cell_with_signaling	6.56	7.42	0.1777233720027196	Experiment_3 Donor_5
Experiment_3	Donor_5	DIG-TCB	CD19-TCB	B_T_cell_in_one_layer	2.94	6.63	1.1731927152762234	Experiment_3 Donor_5
Experiment_3	Donor_5	DIG-TCB	CD19-TCB	Synapses_without_signaling	3.57	3.59	0.00805976979395162	Experiment_3 Donor_5
Experiment_3	Donor_5	DIG-TCB	CD19-TCB	Synapses_with_signaling	0.58	5.03	3.116433594677955	Experiment_3 Donor_5
Experiment_3	Donor_5	DIG-TCB	CD19-TCB	Multiplets	4.96	21.35	2.1058240441209777	Experiment_3 Donor_5
Experiment_3	Donor_5	DIG-TCB	CD19-TCB	B_cell	48.99	44.77	-0.12995497337930684	Experiment_3 Donor_5
Experiment_4	Donor_2	DIG-TCB	CD19-TCB	T_cell	29.17	24.01	-0.28084998266776123	Experiment_4 Donor_2
Experiment_4	Donor_2	DIG-TCB	CD19-TCB	T_cell_with_signaling	24.55	18.81	-0.3842231756788604	Experiment_4 Donor_2
Experiment_4	Donor_2	DIG-TCB	CD19-TCB	B_T_cell_in_one_layer	2.63	9.68	1.879944247982292	Experiment_4 Donor_2
Experiment_4	Donor_2	DIG-TCB	CD19-TCB	Synapses_without_signaling	1.22	1.46	0.25908722131713097	Experiment_4 Donor_2
Experiment_4	Donor_2	DIG-TCB	CD19-TCB	Synapses_with_signaling	1.67	5.1	1.6106491443848057	Experiment_4 Donor_2
Experiment_4	Donor_2	DIG-TCB	CD19-TCB	Multiplets	4.72	13.71	1.5383698064173847	Experiment_4 Donor_2
Experiment_4	Donor_2	DIG-TCB	CD19-TCB	B_cell	36.04	27.23	-0.40440202876974246	Experiment_4 Donor_2
Experiment_4	Donor_7	DIG-TCB	CD19-TCB	T_cell	28.87	18.16	-0.6688069049450671	Experiment_4 Donor_7
Experiment_4	Donor_7	DIG-TCB	CD19-TCB	T_cell_with_signaling	14.85	13.94	-0.09123236981970502	Experiment_4 Donor_7
Experiment_4	Donor_7	DIG-TCB	CD19-TCB	B_T_cell_in_one_layer	1.32	8.05	2.608450853643526	Experiment_4 Donor_7
Experiment_4	Donor_7	DIG-TCB	CD19-TCB	Synapses_without_signaling	0.8	1.4	0.8073549220576037	Experiment_4 Donor_7
Experiment_4	Donor_7	DIG-TCB	CD19-TCB	Synapses_with_signaling	0.6	5.77	3.265536913036964	Experiment_4 Donor_7
Experiment_4	Donor_7	DIG-TCB	CD19-TCB	Multiplets	1.53	11.3	2.8847192146098983	Experiment_4 Donor_7
Experiment_4	Donor_7	DIG-TCB	CD19-TCB	B_cell	52.04	41.39	-0.33033871348750465	Experiment_4 Donor_7
Experiment_4	Donor_8	DIG-TCB	CD19-TCB	T_cell	31.82	22.65	-0.49042278539745043	Experiment_4 Donor_8
Experiment_4	Donor_8	DIG-TCB	CD19-TCB	T_cell_with_signaling	17.9	12.88	-0.4748269940370015	Experiment_4 Donor_8
Experiment_4	Donor_8	DIG-TCB	CD19-TCB	B_T_cell_in_one_layer	1.85	8.03	2.117874717001002	Experiment_4 Donor_8
Experiment_4	Donor_8	DIG-TCB	CD19-TCB	Synapses_without_signaling	0.96	1.66	0.7900769306257684	Experiment_4 Donor_8
Experiment_4	Donor_8	DIG-TCB	CD19-TCB	Synapses_with_signaling	1.22	5.29	2.1163865745511394	Experiment_4 Donor_8
Experiment_4	Donor_8	DIG-TCB	CD19-TCB	Multiplets	2.37	13.21	2.4786715023485684	Experiment_4 Donor_8
Experiment_4	Donor_8	DIG-TCB	CD19-TCB	B_cell	43.87	36.27	-0.27445796104895065	Experiment_4 Donor_8
Experiment_4	Donor_9	DIG-TCB	CD19-TCB	T_cell	27.17	14.77	-0.8793447394571857	Experiment_4 Donor_9
Experiment_4	Donor_9	DIG-TCB	CD19-TCB	T_cell_with_signaling	16.38	11.82	-0.470705321463476	Experiment_4 Donor_9
Experiment_4	Donor_9	DIG-TCB	CD19-TCB	B_T_cell_in_one_layer	1.66	7.07	2.0905269734624743	Experiment_4 Donor_9
Experiment_4	Donor_9	DIG-TCB	CD19-TCB	Synapses_without_signaling	1.05	1.44	0.4556794837761895	Experiment_4 Donor_9
Experiment_4	Donor_9	DIG-TCB	CD19-TCB	Synapses_with_signaling	1.06	5.41	2.351564329263616	Experiment_4 Donor_9
Experiment_4	Donor_9	DIG-TCB	CD19-TCB	Multiplets	3.37	12.43	1.8830057998706264	Experiment_4 Donor_9
Experiment_4	Donor_9	DIG-TCB	CD19-TCB	B_cell	49.3	47.05	-0.06739292364937477	Experiment_4 Donor_9
