# Supplementary material for: Explainable machine learning for profiling the immunological synapse and functional characterization of therapeutic antibodies
Source: Nat Commun. 2023 Nov 30;14:7888. doi: 10.1038/s41467-023-43429-2 (PMC10689847; doi:10.1038/s41467-023-43429-2)
Supplement: Supplementary file 4 — Source Data [file 41467_2023_43429_MOESM4_ESM.zip › Source Data/Source Data Figure 3b-d-f.csv]

mask_based_eccentricity_MHCII	dissimilarity_P-CD3zeta	mean_intensity_P-CD3zeta	mean_intensity_ratio_F-Actin_R5_R7	mean_intensity_ratio_MHCII_R5_R7	condition	key	object_number
1.0	0.27021413505910336	0.36175858800478666	0.7486334248212579	0.4888564156959349	CD19-TCB	Experiment_3 Donor_1	208439
0.6185653287882751	0.7840619080583199	0.5150288677598124	0.0	0.0	CD19-TCB	Experiment_3 Donor_1	197144
0.9971218408090663	0.04570291937166074	0.9316144132982648	0.5964079145283273	0.16626658022515822	CD19-TCB	Experiment_3 Donor_1	198814
0.9550568001917256	0.5229723399318015	0.5236304851165082	0.1239265033436791	0.08599910087401105	CD19-TCB	Experiment_3 Donor_1	219248
0.5246530987627795	0.9969895609774744	0.001494872077163533	1.0	0.9221745577066286	CD19-TCB	Experiment_3 Donor_1	186928
0.4358479837504999	0.24729443738259224	0.38152145182179553	0.8678106034595646	0.3169669650228719	CD19-TCB	Experiment_3 Donor_1	212257
0.061810215494181975	1.0	0.43369671029406726	0.30283055883751026	0.13443009535390774	CD19-TCB	Experiment_3 Donor_1	192334
0.0455803704787024	0.28432713099988816	0.8719451263243233	0.1043103172023707	0.1860560830521782	CD19-TCB	Experiment_3 Donor_1	191028
0.8197607288200391	0.1446029249950511	0.9736272656016861	0.38850551589778126	0.2666525767191571	CD19-TCB	Experiment_3 Donor_1	193046
0.8881879296318372	0.0669330713342265	0.37959451846093134	0.25712534333332243	0.2600412375200917	CD19-TCB	Experiment_3 Donor_1	205678
1.0	0.49208625375900755	0.6409444754645643	0.37293053786166747	1.0	CD19-TCB	Experiment_3 Donor_1	219750
0.7275257781958174	0.5066766180310203	0.29627222300297834	0.22164060504382577	0.1271558381940585	CD19-TCB	Experiment_3 Donor_1	165843
0.9075486784236659	0.5992722911786755	0.5476352669141437	0.45782311775893453	0.27552886936591175	CD19-TCB	Experiment_3 Donor_1	196893
0.0	0.663633017210384	0.3835312440486263	0.482791218868749	0.4182695391192409	CD19-TCB	Experiment_3 Donor_1	206883
0.8507007894014856	0.37852936373836504	0.22468884829355631	0.31647652564243994	0.519352592514637	CD19-TCB	Experiment_3 Donor_1	214053
0.3379334023717498	0.7268530356036079	0.20644938703601795	0.10557427066681643	0.07168505139599209	CD19-TCB	Experiment_3 Donor_1	208803
0.49068984395998605	0.7497710128369506	0.6149738853365665	0.7973647489837165	0.7632681308423945	CD19-TCB	Experiment_3 Donor_1	217231
0.8718983018806098	0.5753070802226756	0.9869249128944472	0.647715283889938	0.2679294737893736	CD19-TCB	Experiment_3 Donor_1	191951
0.30406342335477093	0.6625841823330064	0.31086728034296396	0.7943917369748261	0.5953024421886777	CD19-TCB	Experiment_3 Donor_1	171684
0.33861491692116336	0.6156198659459181	0.7227333793594477	0.10867285665685346	0.07663710687207528	CD19-TCB	Experiment_3 Donor_1	177100
0.8510478193383415	0.4361955149568339	0.6078884371087407	0.46603105064721273	0.2588677203366216	CD19-TCB	Experiment_3 Donor_1	177817
0.462082904366554	0.450900068151088	0.4123803452617004	0.05950105773767641	0.07068007987144974	CD19-TCB	Experiment_3 Donor_1	168204
0.4978311539530438	0.39954180161013586	0.15103190909943032	0.3387969266825504	0.2926931718080449	CD19-TCB	Experiment_3 Donor_1	196607
0.6715306863944451	0.403234558102648	0.5802334639967004	0.0	0.0	CD19-TCB	Experiment_3 Donor_1	172653
1.0	0.19225790028589207	0.735718332393306	0.9230178627467008	1.0	CD19-TCB	Experiment_3 Donor_1	209603
0.9031733405605453	0.0	0.8465657847062855	0.19052778011359162	0.07106640657946207	CD19-TCB	Experiment_3 Donor_1	194653
0.21689897211465875	0.7228030674305136	0.7487183185475088	0.23038854686295732	0.097001147017957	CD19-TCB	Experiment_3 Donor_1	200949
1.0	1.0	0.6901184983966804	0.3884508749489069	0.6954110358476352	CD19-TCB	Experiment_3 Donor_1	192888
0.2903000213843933	0.7206582267432687	0.3181425001935757	0.3913713042789819	0.29768189458883726	CD19-TCB	Experiment_3 Donor_1	209749
0.038111496730994184	0.7818291497682314	0.2071678352218188	0.694640060914744	0.6273906288134865	CD19-TCB	Experiment_3 Donor_1	180912
0.7570728457483791	0.536119765058188	0.7073546809639528	0.12768524463962264	0.08990504030326595	CD19-TCB	Experiment_3 Donor_1	215649
0.0	0.3170531342355806	0.14419571650642535	0.39908734298276516	0.3024373992924033	CD19-TCB	Experiment_3 Donor_1	183843
0.1283852042874741	0.5127805456147679	0.42741400637322563	0.27299452345022224	0.19903294993797277	CD19-TCB	Experiment_3 Donor_1	210056
0.9177268432534872	0.28197873466328477	0.5744879063898425	1.0	0.5262018033825947	CD19-TCB	Experiment_3 Donor_1	200576
0.6446569457244329	0.15760568473040765	0.342835866171494	0.419332398106779	0.5247605556817597	CD19-TCB	Experiment_3 Donor_1	218029
0.9947131413273335	0.3299416612062117	0.6604548284553391	0.7195181827405221	0.5753856364833784	CD19-TCB	Experiment_3 Donor_1	191993
0.3560921781741065	0.3814216792256056	0.5023504738231985	0.5838830580054292	1.0	CD19-TCB	Experiment_3 Donor_1	211213
0.6812367297867873	0.02118996313925815	1.0	0.5149274504679531	0.20342827035873998	CD19-TCB	Experiment_3 Donor_1	215598
0.6830695242578992	0.11814227198102864	0.16915535839003973	0.4801255380291015	0.527548698101546	CD19-TCB	Experiment_3 Donor_1	184958
0.7785715796900033	0.5437631435244213	0.5497498891051447	0.2006498996139481	0.22377751691653064	CD19-TCB	Experiment_3 Donor_1	193009
0.7995085788490403	0.6173587964242137	0.29294943084512676	0.04395958265314403	0.05289200989477192	CD19-TCB	Experiment_3 Donor_1	168509
0.6723993649805988	0.96542461423547	0.4772457120522102	0.9427923603135274	0.8276170415908141	CD19-TCB	Experiment_3 Donor_1	194609
0.49981788645624375	0.4355389658059055	0.4644283575838819	0.1470010302425541	0.13206777496456365	CD19-TCB	Experiment_3 Donor_1	216256
0.3883208425386483	0.4724970285192801	0.4239410820461149	0.13606316514021782	0.11187785797764684	CD19-TCB	Experiment_3 Donor_1	190494
0.9262655939393061	0.46046181461820657	0.3012032166275508	0.9733905401344277	1.0	CD19-TCB	Experiment_3 Donor_1	183627
0.3308995554249142	0.24623438261549555	0.718013493539333	0.2393888547152959	0.2629563484819607	CD19-TCB	Experiment_3 Donor_1	212156
0.3732912764738533	0.7635026282759863	0.3394157036351747	0.9702697195726673	0.8430136275989648	CD19-TCB	Experiment_3 Donor_1	165035
0.3999781200504624	0.5183340086043237	0.34719688291789974	0.28689840876940786	0.2341038857561957	CD19-TCB	Experiment_3 Donor_1	169056
0.0806619336637126	0.6786874055482549	0.002240938407104257	0.9002515229870873	1.0	CD19-TCB	Experiment_3 Donor_1	169094
0.3067212399167781	0.8209717912586626	0.6493155114685315	0.7087208571586282	0.6520219106420455	CD19-TCB	Experiment_3 Donor_1	205074
0.0	0.6286164965611984	0.18128646055342798	0.2232378228849245	0.20294040986239426	CD19-TCB	Experiment_3 Donor_1	196192
0.4034648931369792	0.5329928275670552	0.7859628031570989	0.5607508441291048	0.3957204489066371	CD19-TCB	Experiment_3 Donor_1	217339
0.570685069668074	0.5711107590018485	0.8658173955879833	1.0	0.6585513916200669	CD19-TCB	Experiment_3 Donor_1	211060
0.8068737402754776	0.4196026859749579	0.503993729398308	0.008756872251784854	0.0	CD19-TCB	Experiment_3 Donor_1	218541
0.7954379438534881	0.08849667870885511	1.0	0.8797645686674833	0.8670435564825226	CD19-TCB	Experiment_3 Donor_1	184282
0.35871482823441747	0.48526111786128656	1.0	0.6032818817109694	0.5256738997799385	CD19-TCB	Experiment_3 Donor_1	213135
0.8777965635163045	0.987346205199095	0.49766956762121944	0.014923590253107275	0.18147592027634188	CD19-TCB	Experiment_3 Donor_1	216455
0.6500706921132169	0.5291213784080689	0.25117483369615723	0.1979044717503905	0.19683148210723794	CD19-TCB	Experiment_3 Donor_1	170337
0.9484775162466373	0.3634077358929229	0.42801389448823773	0.78270757693745	0.7711021412072562	CD19-TCB	Experiment_3 Donor_1	169472
0.8747721895168872	0.44659791403351834	0.2133672343657058	0.896815914013231	0.6970505851280498	CD19-TCB	Experiment_3 Donor_1	168760
0.8604210653517591	0.5711627145349576	0.5034561844072911	0.6331065760747442	0.31980152537365586	CD19-TCB	Experiment_3 Donor_1	217527
0.5127728305897026	0.12287934661019259	0.977344991781008	0.30541207988381613	0.28006904196468785	CD19-TCB	Experiment_3 Donor_1	178891
0.45819165412675905	0.7486263580271101	0.4565351477607063	0.01119666003258002	0.08827029897414457	CD19-TCB	Experiment_3 Donor_1	200586
1.0	0.14031734124779105	0.7499348817046753	0.0	0.47336619652831513	CD19-TCB	Experiment_3 Donor_1	169278
0.7003158989651201	0.627193528226629	0.49212884552570124	0.2914559172751197	0.1669984096306447	CD19-TCB	Experiment_3 Donor_1	186412
0.551127299059105	0.43752542133702343	0.26323654491751103	0.45546955204718037	0.34290560899039224	CD19-TCB	Experiment_3 Donor_1	167739
0.6398468646095217	0.175016098940558	1.0	0.23815592692966295	0.1676183662510872	CD19-TCB	Experiment_3 Donor_1	204798
0.7516930286354931	0.573463526529364	0.5992006937653978	0.0	0.0	CD19-TCB	Experiment_3 Donor_1	204071
0.7709276674054378	0.26155302164776856	0.6067039733419896	0.0864557248487681	0.001340405024889231	CD19-TCB	Experiment_3 Donor_1	172625
0.7358430217330197	0.4353110337577145	1.0	0.3132742715068043	1.0	CD19-TCB	Experiment_3 Donor_1	173788
0.0	0.946964349088787	0.8444993972720123	0.674878050125345	0.46965037204527044	CD19-TCB	Experiment_3 Donor_1	213979
0.8829286379129173	0.14206311204637487	0.45717774392059407	0.14746096032770936	0.052448964523635754	CD19-TCB	Experiment_3 Donor_1	181900
0.37726687566850614	0.5605270090012304	0.22829631948234522	0.0852177080280465	0.06980110337748478	CD19-TCB	Experiment_3 Donor_1	181212
0.8462897419739259	0.3471896672771157	0.23457654457342672	0.6368608001066978	0.44794650108488265	CD19-TCB	Experiment_3 Donor_1	185386
1.0	0.3183142120443178	0.20686369653718287	0.360046921139354	0.36944177153838625	CD19-TCB	Experiment_3 Donor_1	196783
0.7376495815556761	0.632237986574545	0.7606507230951006	0.8946751311238923	0.7206192367308567	CD19-TCB	Experiment_3 Donor_1	200771
0.6595341928511097	0.6621987527469372	0.271353326322432	0.9652308782665538	0.8701004363446174	CD19-TCB	Experiment_3 Donor_1	212143
0.07493596614351455	0.6831917870652486	0.3026189186730775	0.0	0.1984601575734269	CD19-TCB	Experiment_3 Donor_1	176954
0.0	0.23781572707255086	1.0	0.12257669760853479	0.023541212858242334	CD19-TCB	Experiment_3 Donor_1	208455
0.8049347762818951	0.45821561064594385	0.3811761999255466	0.18994186373075247	0.46699673115177387	CD19-TCB	Experiment_3 Donor_1	204093
0.3304868941796927	0.6597098264426123	0.47116612481524217	0.23035944340172546	0.19032717178370503	CD19-TCB	Experiment_3 Donor_1	207574
0.42069230905889066	0.5789668109714993	0.4870391085759692	0.5147153152036108	0.32934702858970516	CD19-TCB	Experiment_3 Donor_1	216391
0.772790384832712	0.27339017335389726	0.1524701211521943	0.5151108079818142	0.22499303527506756	CD19-TCB	Experiment_3 Donor_1	185204
0.6519047772293978	0.6725901599162933	0.6603541250857332	0.206748820330236	0.2064585108717937	CD19-TCB	Experiment_3 Donor_1	208309
0.338779940674302	0.6672716463385949	0.6078492426785704	0.17261198822167642	0.1701988081495569	CD19-TCB	Experiment_3 Donor_1	215912
1.0	0.4349120300785994	0.6197278051766572	0.2982371813667642	0.2400839530271719	CD19-TCB	Experiment_3 Donor_1	168835
0.15292048199852848	0.7382462832988115	0.2574490686442968	0.3110677014886802	0.2502401435625364	CD19-TCB	Experiment_3 Donor_1	186656
0.12411615994690504	0.8581019180509745	0.08162845315806923	0.47489771251875285	0.35602239593246005	CD19-TCB	Experiment_3 Donor_1	210460
0.8016590086531701	0.5507469504149914	1.0	0.0	0.0	CD19-TCB	Experiment_3 Donor_1	192340
0.7297805094884443	0.41855499450765943	0.18182267626588466	0.30125367234305056	0.15314000352656965	CD19-TCB	Experiment_3 Donor_1	216586
0.057297100396717406	0.6804967153340659	0.06650219046185059	0.36290962711110497	0.2939475252995667	CD19-TCB	Experiment_3 Donor_1	167889
1.0	0.5357796276862384	0.5533548265282414	0.0	0.9344123464989292	CD19-TCB	Experiment_3 Donor_1	214946
0.40228734880450046	0.5226524174861321	0.3777017491215382	0.5745609256959048	0.5264598760972982	CD19-TCB	Experiment_3 Donor_1	168476
0.9295952849651576	0.5889561664397612	0.32098877397197506	0.6114764658477863	0.4096624773453827	CD19-TCB	Experiment_3 Donor_1	195004
0.2742339363819846	0.6680906183430689	0.26240453265268604	0.4166687962941338	0.43878899916953706	CD19-TCB	Experiment_3 Donor_1	185896
0.05331604516769786	0.551129410921298	0.27659430236174914	0.44886956167512837	0.21857899480020201	CD19-TCB	Experiment_3 Donor_1	213119
0.5311879962519572	0.25168882675570803	1.0	1.0	1.0	CD19-TCB	Experiment_3 Donor_1	180019
0.7575454857873722	0.5247114512837102	0.10963850637176245	0.32595881900326396	0.9057687407789744	CD19-TCB	Experiment_3 Donor_1	177679
0.04581206454717846	0.5622841797631609	0.30600168780484005	0.14555058041178168	0.16631477880284407	CD19-TCB	Experiment_3 Donor_1	208290
0.5204128182775376	0.7702780371325847	0.7663945990754047	0.7096318617664111	0.26253123451076044	CD19-TCB	Experiment_3 Donor_1	211206
0.3066749048785436	1.0	0.0	0.8636755922218361	0.6720858554625538	CD19-TCB	Experiment_3 Donor_1	187622
0.42880869611600375	0.32098927867511373	0.5680578821439968	0.5032337141914724	0.3544149734383279	CD19-TCB	Experiment_3 Donor_1	181681
0.8286523568091317	0.5063206871376168	0.6801228831456497	0.6896856490558452	0.5432840599276596	CD19-TCB	Experiment_3 Donor_1	205003
0.23667291165711543	0.9415211028643384	0.23485740770695776	0.19092568363745152	0.14450193017430557	CD19-TCB	Experiment_3 Donor_1	210512
0.7350394632603369	0.37089826484442245	0.4905143815175075	0.6045579872705826	0.36791027050738273	CD19-TCB	Experiment_3 Donor_1	181744
0.5267784178670087	0.22786344187862564	0.46526011327029004	0.37132281207655615	0.4926028681145136	CD19-TCB	Experiment_3 Donor_1	217930
0.7603570018453083	0.3406976251388603	0.38907159794427726	0.09143719621516835	1.0	CD19-TCB	Experiment_3 Donor_1	178714
0.8041409791117892	0.6848055307740881	0.23528248208596053	0.05468614668202854	0.7734118987437238	CD19-TCB	Experiment_3 Donor_1	177051
0.38838279491157507	0.5759221091121016	0.1291178762638125	0.516896343773578	0.41095979071388977	CD19-TCB	Experiment_3 Donor_1	175377
0.7803259152474931	0.038416844083301725	0.7704985553486828	0.1648199162266637	0.16341082499165646	CD19-TCB	Experiment_3 Donor_1	187723
0.41618153007848097	0.7368854355986344	0.327662875243925	0.4004391378635048	0.4257550627852437	CD19-TCB	Experiment_3 Donor_1	187106
0.6312896337454894	0.22719804646660743	0.3872904412167736	0.4379821585527608	0.5149474305576786	CD19-TCB	Experiment_3 Donor_1	170788
0.0	0.5355544597762448	0.6111192726901121	0.5169468640419558	0.3579947579375762	CD19-TCB	Experiment_3 Donor_1	207460
0.25010434749457844	0.6256725204391871	0.48674258695889	0.09347395757504198	0.023892906718049278	CD19-TCB	Experiment_3 Donor_1	182803
0.40868845788817404	0.3075966641599843	0.9211695174410198	0.3940431935067541	0.35290759627430796	CD19-TCB	Experiment_3 Donor_1	168381
0.29308354792557717	0.0	0.5393113290931489	0.2239084408440554	0.1412342988260166	CD19-TCB	Experiment_3 Donor_1	190365
0.034985781533517495	0.6770559437475848	0.12219848129708592	0.18350482115169878	0.14029732811477436	CD19-TCB	Experiment_3 Donor_1	167601
0.0058884891994060405	0.3349284600225459	0.7369967870175186	0.5604769908056884	0.4619333222195698	CD19-TCB	Experiment_3 Donor_1	190979
0.8003419509041534	0.7316522332975552	0.41176032188173756	0.5649987221005691	0.739708787206554	CD19-TCB	Experiment_3 Donor_1	201161
0.8965401649088064	0.1664533778703408	0.805279250448035	0.08867211207373338	0.18514944762669075	CD19-TCB	Experiment_3 Donor_1	186773
0.7870247514664678	0.4555667757444371	0.6091712627995158	0.6033406008624993	0.28318383169271344	CD19-TCB	Experiment_3 Donor_1	206726
0.6719977981374675	0.4005551823892111	0.16355776108834927	1.0	0.006013298633375478	CD19-TCB	Experiment_3 Donor_1	170918
0.867573179737706	0.7064194766926263	0.7385945303865312	0.9064474200476754	0.4127521726211502	CD19-TCB	Experiment_3 Donor_1	205584
0.7079458980239582	0.44496751159654774	0.6652564703079618	0.3213798829455263	0.3371497295956145	CD19-TCB	Experiment_3 Donor_1	217657
0.6044116108472718	0.0	1.0	0.0	0.0	CD19-TCB	Experiment_3 Donor_1	166319
0.8777609122644083	0.7809639210516676	0.39340470721357	0.9838991195910671	0.5792777788029858	CD19-TCB	Experiment_3 Donor_1	194049
0.40868104673349986	0.7557481557314121	0.04507475647275758	0.14406507617248807	0.03979034020584369	CD19-TCB	Experiment_3 Donor_1	174578
0.9635591786225182	0.6628815865800876	0.8049553208148205	0.7470531023403267	0.4182490360911659	CD19-TCB	Experiment_3 Donor_1	198721
0.40906785657895134	0.283147931730865	0.44353536184652265	0.0	0.0019481959345812314	CD19-TCB	Experiment_3 Donor_1	185396
0.6965179160149304	0.8074778723786094	0.5007582990602412	0.9672653988432266	0.8649559252261191	CD19-TCB	Experiment_3 Donor_1	203295
0.8106155467807099	0.34047236954555504	0.6838763572385484	0.07414931658534007	0.0715509963977426	CD19-TCB	Experiment_3 Donor_1	177121
0.5893385633231071	0.0	0.9568486953896562	0.1422176668516834	0.04704052470902429	CD19-TCB	Experiment_3 Donor_1	172519
0.6910431571428117	0.6916199349810866	0.24945277669471622	0.36347716997345214	0.2542557273519068	CD19-TCB	Experiment_3 Donor_1	185191
0.47250261495306256	0.8527071085868226	0.15735216230095653	0.04380295961904584	0.16100010757844102	CD19-TCB	Experiment_3 Donor_1	211373
0.9762935994073507	0.6502881056871206	0.671857448838988	0.015321214072882861	0.21864696148678098	CD19-TCB	Experiment_3 Donor_1	189489
0.5305743985372422	0.08547899792308766	0.27971574033321034	0.9676799766344549	0.8140954946237734	CD19-TCB	Experiment_3 Donor_1	180012
0.95555612191348	0.17098708465962512	0.47650568454335374	0.3790832937105036	1.0	CD19-TCB	Experiment_3 Donor_1	212899
0.7883508561436353	0.4519889786986332	0.1949360844616828	0.13825131146511643	0.19716895000413182	CD19-TCB	Experiment_3 Donor_1	187730
0.7489521886228446	0.6469968617443452	0.2191010432114783	0.5788638444587254	0.5680599160783949	CD19-TCB	Experiment_3 Donor_1	176538
0.2789680889317368	0.5822242479746355	0.3969851651318235	1.0	0.6455447305301601	CD19-TCB	Experiment_3 Donor_1	198645
0.25515283457861093	0.6239507552152955	0.4425486475919096	0.1811122340373738	0.19863893842389876	CD19-TCB	Experiment_3 Donor_1	207712
0.0	0.5615717108129606	0.41049082573373635	0.1196761304191565	0.22343476254030734	CD19-TCB	Experiment_3 Donor_1	207456
0.15916301344366415	0.609187052106713	0.9274325037832382	0.5480771506140577	0.20589312239659355	CD19-TCB	Experiment_3 Donor_1	200436
0.424225438359533	0.3242193743252115	0.4263379795601426	0.13255453027971204	0.1515916155483636	CD19-TCB	Experiment_3 Donor_1	186721
0.5897082126346698	0.6183942711312247	0.09716402192096639	0.7328749744511793	0.6994260171413393	CD19-TCB	Experiment_3 Donor_1	171257
0.23761678064760178	0.9193842155592381	0.4400629610417393	0.1170868896722979	0.1465081715176276	CD19-TCB	Experiment_3 Donor_1	178340
0.8558731789888302	0.4046095086794578	0.14662203696760426	0.6601966071529692	0.5372068970317774	CD19-TCB	Experiment_3 Donor_1	191840
0.24174864059379544	0.808237171108145	0.10451747881828702	0.20622384708357128	0.3153014706132979	CD19-TCB	Experiment_3 Donor_1	172414
0.6262199121283332	0.47889499476203345	0.31964399582272157	0.3237349724236397	0.3746653833075004	CD19-TCB	Experiment_3 Donor_1	173061
0.8518475451757282	0.3929407331053685	0.33605956685674676	0.4244124296936996	0.2738941957267279	CD19-TCB	Experiment_3 Donor_1	187490
0.8788944598137955	0.460137400722233	0.3989872018007091	0.30782211517473157	0.42305761969815	CD19-TCB	Experiment_3 Donor_1	213137
0.2307296758941874	0.546637559872548	0.2683512989237866	0.21293586089608948	0.3972637061091717	CD19-TCB	Experiment_3 Donor_1	172215
0.45159379522587434	0.6391521183070837	0.25816433094030095	0.4727733198602466	0.4488468543338273	CD19-TCB	Experiment_3 Donor_1	200390
0.5962598181733864	0.0	0.3061790456831833	0.07210902737568138	0.0	CD19-TCB	Experiment_3 Donor_1	201540
0.5963077118294455	0.621212356716767	0.1869917403439999	0.37367438893629884	0.4693755672186586	CD19-TCB	Experiment_3 Donor_1	184445
0.14410556678525602	0.286330155737694	0.7570262920030429	0.0	0.0	CD19-TCB	Experiment_3 Donor_1	203400
1.0	0.1647964312316635	0.4238726107270037	0.37774809978712387	0.880070290332613	CD19-TCB	Experiment_3 Donor_1	206680
0.6776383025409043	0.4948160951743979	0.20644513276889223	1.0	0.385337109274481	CD19-TCB	Experiment_3 Donor_1	172815
1.0	0.07159390925844777	0.7370727390740596	0.14767264158909332	0.14073731541104628	CD19-TCB	Experiment_3 Donor_1	194181
0.9509732296203786	0.5726464788391412	0.5828333788526108	1.0	1.0	CD19-TCB	Experiment_3 Donor_1	194150
0.5214832564604583	0.8693483883007418	0.40439686506684475	0.48339559934396165	0.5433727608159873	CD19-TCB	Experiment_3 Donor_1	207000
0.39057978147158473	0.704515003223274	0.23108116648791768	0.2848486749358375	0.17419059386596814	CD19-TCB	Experiment_3 Donor_1	197194
0.8275069324491238	0.6270561642583975	0.21486508833676646	1.0	1.0	CD19-TCB	Experiment_3 Donor_1	205488
0.7743747415058193	0.6350036014376857	0.5655854531348227	0.45004143584460427	0.29004227596957416	CD19-TCB	Experiment_3 Donor_1	165409
0.47898014243906367	0.552139032190212	0.3169424437992447	0.2819337850906968	0.20695740885347905	CD19-TCB	Experiment_3 Donor_1	188308
1.0	0.7261686791130625	0.5268954013541428	0.36870978186379444	0.6595366533620256	CD19-TCB	Experiment_3 Donor_1	176250
0.37185185321794445	0.7937767400499743	0.7592347990287601	0.17591413307571752	0.16564719908368858	CD19-TCB	Experiment_3 Donor_1	194720
0.6664634328921614	0.45890285503233247	0.19108699972055357	0.22494924374088593	0.14345630902083448	CD19-TCB	Experiment_3 Donor_1	208123
0.8829730926176121	0.4255816171591511	0.2893566150062178	0.4565132975437892	0.5300061756133907	CD19-TCB	Experiment_3 Donor_1	211791
0.0	0.575999176476024	0.7861942045815796	0.33877945981479773	0.5574507246352309	CD19-TCB	Experiment_3 Donor_1	214388
0.4588367327696745	0.3462236188530168	0.9524488853038289	0.8208031797888534	0.589339432995933	CD19-TCB	Experiment_3 Donor_1	184288
0.44221064297135254	0.3600073443373355	0.48599154971321884	0.6619501265512167	0.4707023133644615	CD19-TCB	Experiment_3 Donor_1	205007
0.39227907628837916	0.45258150756800736	0.5166806748376779	0.06487128135363472	0.07646260549518942	CD19-TCB	Experiment_3 Donor_1	190715
0.37561858242452506	0.0	0.7234037370793595	0.34526709938349626	0.14464230322854257	CD19-TCB	Experiment_3 Donor_1	219198
1.0	0.30667127348457907	0.7901260600551483	0.4727592080420984	1.0	CD19-TCB	Experiment_3 Donor_1	211359
0.9984528389501578	0.5866123946475446	0.20751937431988743	0.19593616260934105	0.4660683298097206	CD19-TCB	Experiment_3 Donor_1	186482
0.6500890718303278	0.0	0.58113357852649	0.7064507676314341	0.8554385034009276	CD19-TCB	Experiment_3 Donor_1	212340
0.4376073915668512	0.5389129638358475	0.3000971685880607	0.0	0.0	CD19-TCB	Experiment_3 Donor_1	194955
0.7826361433151899	0.7074014493780014	0.5197200085337789	0.8936547499656464	0.6344174988328729	CD19-TCB	Experiment_3 Donor_1	190130
0.8462015050392162	0.6200064000299577	0.39335031377214674	0.030257030641851975	0.048729541562001585	CD19-TCB	Experiment_3 Donor_1	173069
0.9715431074907805	0.2288076609277399	0.47062339942017	0.171863820952071	0.1148969473161729	CD19-TCB	Experiment_3 Donor_1	199625
0.4082669380786648	0.6840839597149199	0.42393420210617944	0.28152840514957705	0.23827171424387217	CD19-TCB	Experiment_3 Donor_1	214062
0.5701267338093301	0.4638898463515036	0.48658300666558685	0.14029117220712767	0.046456944612012316	CD19-TCB	Experiment_3 Donor_1	171520
0.3477031393837774	0.5361153203511653	0.6225278136687953	0.1642144506450166	0.2719413106647753	CD19-TCB	Experiment_3 Donor_1	207158
0.8334333480276614	0.5995703714795256	0.44611794139205135	0.2601666776441385	0.2052100167722068	CD19-TCB	Experiment_3 Donor_1	165711
0.6911597074465198	0.34976609242593476	0.8832890805444672	1.0	1.0	CD19-TCB	Experiment_3 Donor_1	170639
0.7977154110086627	0.6031401213443915	0.38228425576482994	0.1690812336255115	0.05596187539332143	CD19-TCB	Experiment_3 Donor_1	179730
1.0	0.5422407883663453	0.005661064095982408	0.8214326837530728	0.8667972035806396	CD19-TCB	Experiment_3 Donor_1	167116
0.6694100919910653	0.45787566557063875	0.7815663633490556	0.4198363165131117	0.41200072045419345	CD19-TCB	Experiment_3 Donor_1	210712
0.5821706397458444	0.5777972844566664	0.3976044948228656	0.36548910481528546	0.4879892142071079	CD19-TCB	Experiment_3 Donor_1	192234
0.7473958451065237	0.3576734200383699	0.6552603568888663	0.49557972169682213	0.302587230262827	CD19-TCB	Experiment_3 Donor_1	176298
0.7835281664673241	0.11678918059724097	0.01880877595324054	0.5724902754859056	0.3670491470147891	CD19-TCB	Experiment_3 Donor_1	172952
0.5393799911599529	0.5920475669620836	0.0	0.11167086629146036	0.0406383654811862	CD19-TCB	Experiment_3 Donor_1	191929
0.3312213751333213	0.27720604403941307	0.5226123106658745	0.5937076433890331	0.31917886492679415	CD19-TCB	Experiment_3 Donor_1	213784
0.7228652136240613	0.561506166070758	0.4535010979104328	0.191151606326904	0.1967773219405601	CD19-TCB	Experiment_3 Donor_1	210685
0.0	0.14773217603342245	0.5777828070366718	0.2099083408453025	0.1748041968973517	CD19-TCB	Experiment_3 Donor_1	171140
0.23368348329593222	0.26713927750308625	1.0	0.1072910686760704	0.20549189834437045	CD19-TCB	Experiment_3 Donor_1	216829
0.7004618165841187	0.43773198564396776	0.3110306649712501	0.22172548447810098	0.18060643188243605	CD19-TCB	Experiment_3 Donor_1	215942
0.6686520989998431	0.23213181786807094	0.2296812959211777	0.2992313808195814	0.08546795023422575	CD19-TCB	Experiment_3 Donor_1	200210
0.3576868063843965	0.6177434241068733	0.46401884884320493	0.24815369995995773	0.1910041560221911	CD19-TCB	Experiment_3 Donor_1	215288
0.39230772620668547	0.47311073346125526	0.0	0.7864372830924516	0.0	CD19-TCB	Experiment_3 Donor_1	214286
0.0017371677332221464	0.8597172503413121	0.25963028584198306	1.0	1.0	CD19-TCB	Experiment_3 Donor_1	207597
0.0	0.631217278016521	0.35491361897346896	0.3872055186462837	1.0	CD19-TCB	Experiment_3 Donor_1	187306
0.6086385981661687	0.6053552010550223	0.3924080752036192	0.5296148899223557	0.31102377119968183	CD19-TCB	Experiment_3 Donor_1	211129
0.8089970231685286	0.0	0.7871462054108174	0.6283077910421786	0.6172247996815514	CD19-TCB	Experiment_3 Donor_1	185811
0.21606550393944413	0.5433639235051494	0.2701688585287856	0.22494624859639062	0.2482036065327211	CD19-TCB	Experiment_3 Donor_1	173983
0.11283935582723982	0.3811370495614197	0.5800536116103564	0.13303807250741648	0.171160591730849	CD19-TCB	Experiment_3 Donor_1	202805
0.8818669263956334	0.36179716133831535	0.6100549563565786	0.10092308588889175	0.3734807675273972	CD19-TCB	Experiment_3 Donor_1	189871
0.6604534177472029	0.719096522241665	0.4090942872969896	0.5332130982907611	0.22625277707600164	CD19-TCB	Experiment_3 Donor_1	215467
0.3304628489610084	0.0	0.6973139317155356	0.9561800463570617	0.5656477707277179	CD19-TCB	Experiment_3 Donor_1	190749
0.6309922543653217	0.4881223476556627	0.11477497151094977	0.7691919010624599	0.47787077178913423	CD19-TCB	Experiment_3 Donor_1	216728
0.620301140578558	0.2567871669812732	0.5950191008637405	0.493926292843214	0.38297292507605546	CD19-TCB	Experiment_3 Donor_1	169629
0.8481145018520678	0.3296495917780705	0.40032930343511514	1.0	0.6960500920202326	CD19-TCB	Experiment_3 Donor_1	213897
0.171748034187277	0.0	0.5410100389423107	0.6078663782587456	0.5252981481844534	CD19-TCB	Experiment_3 Donor_1	195701
0.36692579157659716	0.5712481107074177	0.7764129151419404	0.2724611863318622	0.4613413075329173	CD19-TCB	Experiment_3 Donor_1	200123
0.08254454414775755	0.43335948036712874	1.0	0.5173418765786439	0.3928168024998874	CD19-TCB	Experiment_3 Donor_1	186137
0.2865501638145515	0.6800146208125168	0.7658751881536803	0.1487366395308257	0.17602287503108868	CD19-TCB	Experiment_3 Donor_1	189044
0.09934326880704385	0.637187014392444	0.4677422196382718	0.2165825747092801	0.3578348602814442	CD19-TCB	Experiment_3 Donor_1	196413
0.7565047302839523	0.646427584805067	0.3778588104389722	0.5841790815668505	0.4519150918325219	CD19-TCB	Experiment_3 Donor_1	204501
0.7040488382731748	0.3085612729600982	0.35022672936716803	0.6349935821273416	1.0	CD19-TCB	Experiment_3 Donor_1	197254
0.6000935426587503	0.19545419136526465	0.8409931836658329	0.1786697777968119	0.11807964837581214	CD19-TCB	Experiment_3 Donor_1	172883
0.43226859868189	0.7081909205395736	0.16179692892098746	0.0	0.0	CD19-TCB	Experiment_3 Donor_1	180710
0.7710851573280181	0.412472259093929	0.468647221641541	0.5767103766480435	0.38907990378226787	CD19-TCB	Experiment_3 Donor_1	200147
0.6383138999945144	0.19418102976919446	0.3107101127362226	0.47310224446492766	0.4364268751681785	CD19-TCB	Experiment_3 Donor_1	191744
0.9057599728482505	0.0	0.7667235000172483	0.12051413603074183	0.2559862064114501	CD19-TCB	Experiment_3 Donor_1	193165
0.47248959651677713	0.5968114990718532	0.08771757113724757	0.4823556867278593	0.5005338703611623	CD19-TCB	Experiment_3 Donor_1	190343
0.5411001597999734	0.7620105395470945	0.3551113527020428	0.5651782549349822	0.4942557954188882	CD19-TCB	Experiment_3 Donor_1	207989
0.0	0.4307911535587623	0.12476396171017572	0.21233336599117153	0.28898517765396475	CD19-TCB	Experiment_3 Donor_1	218963
0.9958208133470228	0.0	0.4130444944467624	0.5816820189457683	0.2634444647208692	CD19-TCB	Experiment_3 Donor_1	198335
0.46778211848964557	0.6780370948169414	0.3133926886834653	0.49038439662797545	0.3045848937262728	CD19-TCB	Experiment_3 Donor_1	212826
0.8191810181785648	0.08219247587549448	1.0	0.13476198608907347	0.1019813324821479	CD19-TCB	Experiment_3 Donor_1	205018
0.34809185881273597	0.6143753796693815	0.16547913243664994	0.1620429422709926	0.13688816023574493	CD19-TCB	Experiment_3 Donor_1	194191
0.4688531361851503	0.4405621153516993	0.0495549207880252	0.27384884820036864	0.3545190394333875	CD19-TCB	Experiment_3 Donor_1	187633
0.8769417844247407	0.035961703813696656	0.4746171578563083	0.3324317958130553	0.3869158628019713	CD19-TCB	Experiment_3 Donor_1	179194
0.40748602457215255	0.8667259379263937	0.24332987381143756	0.32758736759758555	0.5368525945212992	CD19-TCB	Experiment_3 Donor_1	190707
0.0	0.5631553575514917	0.7766184522606594	0.0724128552310363	0.1279919715228822	CD19-TCB	Experiment_3 Donor_1	206585
0.7973873652742937	0.47107486287574346	0.40478390142210807	0.1793829414326223	0.21477565515509958	CD19-TCB	Experiment_3 Donor_1	192620
0.7228963577743264	0.5347782326607697	0.763805197646375	0.5059011228000876	0.32405125488222924	CD19-TCB	Experiment_3 Donor_1	181407
0.956172477155832	0.16572061672753763	0.4686772800563711	0.23038901518330482	0.060826777483651756	CD19-TCB	Experiment_3 Donor_1	174941
1.0	0.3701607418380382	0.3418607793431584	0.5136809202590671	0.5704981776993452	CD19-TCB	Experiment_3 Donor_1	174626
0.08749458434600667	0.7448416010048485	0.3143345073349839	0.14825549764132664	0.12341906514318869	CD19-TCB	Experiment_3 Donor_1	202677
0.8477113939099327	0.43201004341437943	0.5701424293573537	0.4690401698421474	0.18533689712775336	CD19-TCB	Experiment_3 Donor_1	192311
0.5678100315346756	0.3536976009351683	0.15485391753171876	0.659189076891566	0.5384410274517876	CD19-TCB	Experiment_3 Donor_1	207912
0.6608682328862044	0.8435587367057176	0.10897703673770681	0.0	0.09901252357390464	CD19-TCB	Experiment_3 Donor_1	203061
0.028352217286612476	0.8641601401745443	0.20714031985312945	0.05897644940648527	0.032328462255202306	CD19-TCB	Experiment_3 Donor_1	178853
1.0	0.3536253892526313	0.8127121289962431	0.0815720261969661	0.5895022764618915	CD19-TCB	Experiment_3 Donor_1	219454
0.7064059949849412	0.23527794317646544	0.4894161653725345	0.2339684213218811	0.17669061543122888	CD19-TCB	Experiment_3 Donor_1	219495
0.6876532429217792	0.0	1.0	0.289561674934691	1.0	CD19-TCB	Experiment_3 Donor_1	189587
0.9724899982753348	0.4890812286723003	0.4871629490677529	0.5474993379641564	0.37029797590856156	CD19-TCB	Experiment_3 Donor_1	170406
0.944492660192298	0.3317340086633683	0.7168446114078607	0.4510161492649828	0.45100539085352476	CD19-TCB	Experiment_3 Donor_1	173995
0.6002367561912889	0.42404967119192444	0.686455647293508	0.25269479450431176	0.2775253331960572	CD19-TCB	Experiment_3 Donor_1	190948
0.7990421116659796	0.3695100229773306	1.0	0.4982342685133738	0.4215221209096586	CD19-TCB	Experiment_3 Donor_1	190941
0.33705417298336865	0.6135882113507096	0.3752831881404947	0.0	0.0	CD19-TCB	Experiment_3 Donor_1	203511
0.9921833953797047	0.5453495465440054	0.3587775258646819	0.7594008383849592	0.41827456867100976	CD19-TCB	Experiment_3 Donor_1	176703
0.8510028873325751	0.5673045196447248	0.5738157474778813	0.3673842327679386	0.44625410001602434	CD19-TCB	Experiment_3 Donor_1	186495
0.7921092782765005	0.3185973544987153	1.0	1.0	1.0	CD19-TCB	Experiment_3 Donor_1	205295
0.6553917967945402	0.27755107497485504	0.6960394610427456	0.12683820632850734	0.19093646288190053	CD19-TCB	Experiment_3 Donor_1	200306
0.2745742169009601	0.48942926196657155	0.38381621901117685	0.5178555967924343	0.346869598752074	CD19-TCB	Experiment_3 Donor_1	197219
0.7155602255456563	0.42771286546652876	0.39587485652924875	0.7832203177089507	0.7431168746966623	CD19-TCB	Experiment_3 Donor_1	179354
0.512965695002107	0.46832206192323006	0.5811953373538388	0.3357193065501221	0.3585706817136288	CD19-TCB	Experiment_3 Donor_1	183790
0.4720413584764094	0.6434331277280813	0.7928063225627251	0.4020967219008645	0.24666819183043984	CD19-TCB	Experiment_3 Donor_1	195752
0.22539828223224784	0.6736116275831191	0.3188285888586799	0.06713076456775274	0.05243855150274743	CD19-TCB	Experiment_3 Donor_1	179633
0.7904074856144648	0.26360625336540633	0.38476108468994846	0.438067419671791	0.32430893992964865	CD19-TCB	Experiment_3 Donor_1	176361
0.36251552765221934	0.34116086423540315	0.6519040787403926	0.32180672655240355	0.25747627245185856	CD19-TCB	Experiment_3 Donor_1	197543
0.05698891843040896	0.40769077525605635	0.701344656847859	0.2773363541420534	0.27067530864587347	CD19-TCB	Experiment_3 Donor_1	181881
0.9756955097099967	0.5743793718411172	0.7595197973833486	0.42655080009276536	0.10623683525056107	CD19-TCB	Experiment_3 Donor_1	188429
0.3607530674213581	0.29433273114584296	0.8348385864641622	0.6266759336107519	0.5079314610926551	CD19-TCB	Experiment_3 Donor_1	213311
0.44061875180486343	0.4678704930819707	0.27635746085707397	0.06066264399334441	0.0	CD19-TCB	Experiment_3 Donor_1	204192
0.0	0.3239400396907594	0.6580322142371041	0.2967752866646823	0.21931720831022414	CD19-TCB	Experiment_3 Donor_1	197105
0.8053723355677923	0.9051527353224869	0.4088362715612791	0.723796263551765	0.7186897350489698	CD19-TCB	Experiment_3 Donor_1	218690
0.3828367296429842	0.4781220412474815	0.48138838521595323	0.21394296595903264	0.11555954254660522	CD19-TCB	Experiment_3 Donor_1	191610
0.0	0.05463266561149229	1.0	0.8559306033063757	0.6858947752751	CD19-TCB	Experiment_3 Donor_1	219159
0.6724660185580426	0.0	0.5180787166623251	0.15222261820891436	0.09298105649762875	CD19-TCB	Experiment_3 Donor_1	192309
0.5722583611090596	0.6936146938632939	0.32364629234104664	0.17210549870020164	0.5193974257625774	CD19-TCB	Experiment_3 Donor_1	205829
0.6406653708288181	0.6964025202074713	0.0	0.7777436580611927	0.4594043848374586	CD19-TCB	Experiment_3 Donor_1	193513
0.5817768887544574	0.5060290336548585	0.4877775005831624	0.5618140397949937	1.0	CD19-TCB	Experiment_3 Donor_1	206877
0.6545089591827579	1.0	0.2793114166197777	0.8099204832001804	0.7566409620835437	CD19-TCB	Experiment_3 Donor_1	184449
0.7482609687967832	0.9204193272167576	0.25058456548718544	0.8589843081487266	0.8421562294338012	CD19-TCB	Experiment_3 Donor_1	208276
0.8693115841852613	0.45055934884229554	0.2137240345486816	0.40932985925664106	0.10650902288405187	CD19-TCB	Experiment_3 Donor_1	169817
0.47870708473273	0.5369365777458364	0.4883995586133204	0.24477227570768617	0.3402642424021335	CD19-TCB	Experiment_3 Donor_1	189803
0.2809182482685979	0.6876243489093609	0.2240688141829832	0.31406156798583595	0.35125936964998217	CD19-TCB	Experiment_3 Donor_1	173223
0.3940366719261582	0.6028670773898605	0.7146468421571333	0.3303836050233525	0.28440718266357223	CD19-TCB	Experiment_3 Donor_1	218453
0.9707086867167115	0.531877238730233	0.8452119998554322	0.007633681064142476	0.17478767152999622	CD19-TCB	Experiment_3 Donor_1	181508
0.17022118684795348	0.7283974391568973	0.552862723355478	0.806000980564216	0.7250379038851519	CD19-TCB	Experiment_3 Donor_1	202286
0.30666863976395875	0.7050725267719236	0.4677422196382718	0.3889971974519087	0.5046016037746843	CD19-TCB	Experiment_3 Donor_1	212618
0.6870967298420416	0.6702221450085111	0.09609405580802188	0.15184976033443628	0.07207446285048938	CD19-TCB	Experiment_3 Donor_1	203418
0.2868580628579783	0.6669421666264351	0.20094122059740485	0.8028841579649175	1.0	CD19-TCB	Experiment_3 Donor_1	187711
0.5877226578538797	0.8360810226579738	0.0	0.6842071548296516	0.5751544538704215	CD19-TCB	Experiment_3 Donor_1	168496
0.6638428316704772	0.7834309200629909	0.4152183893570855	0.3149916465416047	0.29905156413255	CD19-TCB	Experiment_3 Donor_1	201268
0.856400182543382	0.45732946716042855	0.2594107584856581	0.4999377171354639	0.3508489462499309	CD19-TCB	Experiment_3 Donor_1	193078
0.5034029963378513	0.44199698498489964	0.11509455689347037	0.7962302353103715	0.6556753632120543	CD19-TCB	Experiment_3 Donor_1	195614
0.5330917925288018	0.839985649673935	0.5439826692515682	0.5201533873494503	0.4774005442084399	CD19-TCB	Experiment_3 Donor_1	179002
0.02551943149906458	0.6372239596568611	0.3757738814011099	0.20550680685842762	0.1971836735932637	CD19-TCB	Experiment_3 Donor_1	184175
0.3243479176098777	0.6783904369196652	0.4504512119841876	0.3735214504252519	0.47337420327775115	CD19-TCB	Experiment_3 Donor_1	181104
0.7903144103750273	0.22745003122709442	0.8314562907716946	0.5242616919938099	0.33020806172711115	CD19-TCB	Experiment_3 Donor_1	182147
0.044812092391220644	0.5105897123883008	0.3380130432849107	0.5375376936475244	0.6250834866900139	CD19-TCB	Experiment_3 Donor_1	196341
0.5790401630496577	0.3791801085551327	0.8154894114481472	0.16300400865845574	0.17405211270101695	CD19-TCB	Experiment_3 Donor_1	215630
0.5531322668337407	0.45991063975677166	0.5711291410140076	0.29890628463354335	0.22376585244022038	CD19-TCB	Experiment_3 Donor_1	180275
0.29769090853026864	0.39205503210781417	0.3734656406989559	0.6158183596838418	0.5555553662450268	CD19-TCB	Experiment_3 Donor_1	203763
1.0	0.6033731746615593	0.6313821132168927	0.8723527144626604	1.0	CD19-TCB	Experiment_3 Donor_1	197223
0.8467874859550049	0.5852827467321075	0.5078233811861123	0.1806859324041024	0.09619761427802509	CD19-TCB	Experiment_3 Donor_1	182247
0.5599522833737073	0.7510837533412887	0.38191552613525903	0.4526383057694285	0.4088480699426236	CD19-TCB	Experiment_3 Donor_1	214229
0.5209508171426244	0.4952234141274994	0.3077734191103699	0.26117746903435146	0.4084956171867527	CD19-TCB	Experiment_3 Donor_1	201139
0.7543009722030056	0.0	1.0	0.45421731118051667	1.0	CD19-TCB	Experiment_3 Donor_1	179578
0.7255112894176741	0.4282987706806323	0.0	0.6245220223414506	0.43896251525433133	CD19-TCB	Experiment_3 Donor_1	217688
0.9288029203860976	0.4581655161741759	0.514911607069052	0.26464001641701246	0.3803528739135058	CD19-TCB	Experiment_3 Donor_1	200550
0.6594087873693719	0.6046892232945483	0.2671544938522414	0.04459709587197928	0.11134210094886281	CD19-TCB	Experiment_3 Donor_1	198357
0.2783230608068264	0.6171950339190109	0.5801108610366608	0.5654891616076985	0.3503801349223265	CD19-TCB	Experiment_3 Donor_1	216314
0.5886695974125136	0.037886988554328926	0.4577098644393244	0.0	0.02045700761859589	CD19-TCB	Experiment_3 Donor_1	165464
0.7125701730719359	0.40389538546775033	0.6393093052933648	0.4204486802965357	0.3069319364246434	CD19-TCB	Experiment_3 Donor_1	219639
0.05164163766395178	0.5873025206948032	0.3742851155698099	0.2828559196153129	0.28939079025845316	CD19-TCB	Experiment_3 Donor_1	214033
0.3025714462295902	0.7751310381431126	0.08669478609626716	0.9660242288222323	0.9438946722809837	CD19-TCB	Experiment_3 Donor_1	182276
0.0	0.2671898411641403	0.45234109263997657	0.5823988032374985	0.5251848911730589	CD19-TCB	Experiment_3 Donor_1	178759
0.10870719501578531	0.5343103350137177	0.7790337894855218	0.4695643266695777	0.24903065235768596	CD19-TCB	Experiment_3 Donor_1	213978
0.807251747466243	0.2203838161524291	0.6047841774728814	0.26262737880556786	0.08705663553720781	CD19-TCB	Experiment_3 Donor_1	179280
1.0	0.5529794110903911	0.44998165176507304	0.6676444421039853	0.7182509663659283	CD19-TCB	Experiment_3 Donor_1	212713
0.21984378115050093	0.6885926372202213	0.32739260370387896	0.5417455065524368	0.6686698315762194	CD19-TCB	Experiment_3 Donor_1	197524
0.5066772686018822	0.7108028955282978	0.5273633943760276	0.2614052722062757	0.20230760873976655	CD19-TCB	Experiment_3 Donor_1	179960
0.8770498452015056	0.6957263399702678	0.41040849327202084	0.7346838721630421	0.562031787209972	CD19-TCB	Experiment_3 Donor_1	173840
0.7166357884795895	0.3842427390565614	0.49770200366554423	0.20771171257972706	0.09257426943993403	CD19-TCB	Experiment_3 Donor_1	166122
0.9371261357621211	0.41673214883552895	0.6173725508528556	0.5085607569624777	0.19270456365046912	CD19-TCB	Experiment_3 Donor_1	171339
0.8422357633629507	0.41593782934627216	0.8416755322363952	0.28563557595996225	0.12328125187614858	CD19-TCB	Experiment_3 Donor_1	178260
0.3168905538164309	0.5020762573017641	0.4049080088580022	0.30599304272248323	0.054771959541739725	CD19-TCB	Experiment_3 Donor_1	206466
0.4590094953851366	0.8198018936173419	0.06680608983384692	0.431116564196221	0.3064799094599274	CD19-TCB	Experiment_3 Donor_1	205417
0.3381613705470164	0.3821621447559114	0.19590692273773805	0.13994032819861751	0.16377437050521976	CD19-TCB	Experiment_3 Donor_1	189245
0.8683970191102595	0.6987028903216931	0.5139620179219264	0.2923279275680285	0.21902168188528984	CD19-TCB	Experiment_3 Donor_1	211597
0.772254126592135	0.14391992783616384	1.0	0.29584945259748985	0.1913714898725796	CD19-TCB	Experiment_3 Donor_1	218942
0.5378741356287441	0.3256385815530509	0.561526371243368	0.4039085447120656	0.1484773076704836	CD19-TCB	Experiment_3 Donor_1	183382
0.2790640075155327	0.6753580600317709	0.08215433434521713	0.22969377848792585	0.24623371055874807	CD19-TCB	Experiment_3 Donor_1	217867
0.5751622978627549	0.4014736475993145	0.261322056294398	0.5995266044215288	0.6807589776188429	CD19-TCB	Experiment_3 Donor_1	217856
0.5610041676868721	0.5070134815148558	0.41473040907149444	0.0	0.0	CD19-TCB	Experiment_3 Donor_1	205536
0.60091809736699	0.40835537635370744	1.0	0.5036649778023249	0.20772823835504534	CD19-TCB	Experiment_3 Donor_1	204924
0.5096534945788186	0.5924576043168882	0.6814848875740696	0.7089025852512579	0.2978444449877305	CD19-TCB	Experiment_3 Donor_1	211785
0.9029296603083565	0.3385016750633775	0.8251894811507667	0.44421231681310563	0.3597221526625942	CD19-TCB	Experiment_3 Donor_1	208178
0.46682241165791455	0.0	0.5858814018772546	0.4152280815843749	0.29901188131561873	CD19-TCB	Experiment_3 Donor_1	212015
0.0	0.0	1.0	0.3701560769411796	0.17483951872192435	CD19-TCB	Experiment_3 Donor_1	194201
0.7369781741497407	0.0019947427161849367	0.3462155339659118	0.5767180646600659	0.32783088985490816	CD19-TCB	Experiment_3 Donor_1	211125
0.035398827231482924	0.0	1.0	0.584406583113724	0.3513948950069642	CD19-TCB	Experiment_3 Donor_1	211015
0.8795270175487659	0.7799537078973244	0.5422136469281206	0.3659108780720406	0.3031843233145022	CD19-TCB	Experiment_3 Donor_1	218769
0.914681230918542	0.41265533227258033	0.09106210300879822	0.7798818797509123	0.3895532603909498	CD19-TCB	Experiment_3 Donor_1	193828
0.7378716962398134	0.25389689110788694	0.32981766834964293	0.19347798473756234	0.41397166379674194	CD19-TCB	Experiment_3 Donor_1	183815
0.7106869251789211	0.052283111248933964	1.0	0.16248843556844028	0.1436061032884656	CD19-TCB	Experiment_3 Donor_1	193128
0.8568585661861408	0.8127106625694592	0.43988275187351705	0.004337106684541368	0.0	CD19-TCB	Experiment_3 Donor_1	184761
0.33095107513847355	0.6899870106948246	0.6369745060911532	0.06944537109136882	0.1236075410813735	CD19-TCB	Experiment_3 Donor_1	191409
0.674547896591367	0.0	0.6002685944172881	1.0	0.6510883423499324	CD19-TCB	Experiment_3 Donor_1	185449
0.7119566986333178	0.5644325249725801	0.3826635539087326	0.4939316400031983	0.41233552117592154	CD19-TCB	Experiment_3 Donor_1	218648
0.30822313124129475	0.6103965926916638	0.23655307466013653	0.16000026931375705	0.09346537824451442	CD19-TCB	Experiment_3 Donor_1	212137
0.846463062125006	0.2099226190813762	0.6007731526634346	0.37032811871830623	0.6600147342977302	CD19-TCB	Experiment_3 Donor_1	170582
0.047780363113562214	0.8427827605023753	0.49383126002027117	0.38590933167182834	0.23182263926119942	CD19-TCB	Experiment_3 Donor_1	208615
0.5213085412581511	0.4994618764704093	0.27710076883372126	0.42986681768315654	0.520824999547538	CD19-TCB	Experiment_3 Donor_1	179162
0.9390591130630935	0.0	0.6885205163739498	0.0	0.022238379108368983	CD19-TCB	Experiment_3 Donor_1	179212
0.32212887229210985	0.6061152969874982	0.535519780394344	0.5133063029901855	0.6270013545443346	CD19-TCB	Experiment_3 Donor_1	170413
0.4030661788501344	0.289967349469551	0.9776905479219382	1.0	0.9260652105212552	CD19-TCB	Experiment_3 Donor_1	185985
0.08669692181480938	0.3139928904565612	0.9226701041960217	0.10174122434447751	0.0	CD19-TCB	Experiment_3 Donor_1	171580
0.4874048497055877	0.6239751608940273	0.4014328285009802	0.17934701511679416	0.2534559797189836	CD19-TCB	Experiment_3 Donor_1	213118
0.4981923951964176	0.44101522898367135	0.37494310787078056	0.5662224879636529	0.7335233266785238	CD19-TCB	Experiment_3 Donor_1	184136
0.6192716805950873	0.15297351711794488	0.4510601845739103	1.0	0.47578042094166223	CD19-TCB	Experiment_3 Donor_1	219412
0.2989752712166867	0.4731252702338752	0.6434182044828063	0.20362347183241666	0.14090407504055794	CD19-TCB	Experiment_3 Donor_1	210701
0.7109335835901678	0.3507822229725462	0.46988194519632925	0.0	1.0	CD19-TCB	Experiment_3 Donor_1	183278
0.4353870046020073	0.24421374402342627	0.4436720508198425	0.47972214438962124	0.5559949650255568	CD19-TCB	Experiment_3 Donor_1	188367
0.8714295716738667	0.0	0.8724884702086587	0.21570186522363946	0.11782024200376377	CD19-TCB	Experiment_3 Donor_1	186192
0.2847347349260384	0.5991577879916403	0.30807481948818993	0.5847219170917801	0.5800759137638418	CD19-TCB	Experiment_3 Donor_1	203803
0.7751032452610069	0.436794368663847	0.47488071875801857	0.3751169051830149	0.3533263986974448	CD19-TCB	Experiment_3 Donor_1	219921
0.4963022600326373	0.47989999062838135	0.3873295199497771	0.0	0.03738945491898096	CD19-TCB	Experiment_3 Donor_1	195463
0.6567009408898121	0.3968834878938763	0.217810498413979	1.0	0.9039255644952959	CD19-TCB	Experiment_3 Donor_1	196203
0.10402371966952602	0.7163489236098262	0.08702950633263312	0.6279413294518187	0.39621834694186353	CD19-TCB	Experiment_3 Donor_1	167389
0.3209478134513541	0.3496276440611399	0.4222287512083937	0.21358873417032248	0.20105326962650472	CD19-TCB	Experiment_3 Donor_1	174014
0.4337304403443332	0.5893964235065403	0.2314816771775913	0.6650005605350341	0.4313339087929167	CD19-TCB	Experiment_3 Donor_1	196240
0.6013978804290614	0.27113444432095496	0.3637930498323937	0.7344240850393868	0.40625769669463213	CD19-TCB	Experiment_3 Donor_1	212696
0.6714398282097325	0.0	0.6329502497961568	0.15796371353156732	0.09899655214803907	CD19-TCB	Experiment_3 Donor_1	193312
0.4439159556563891	0.5868633996981192	0.4924069272505308	1.0	1.0	CD19-TCB	Experiment_3 Donor_1	214147
0.5331867730362928	0.40016598837197925	0.72351739278891	0.10410582329037867	0.09303025361513259	CD19-TCB	Experiment_3 Donor_1	185684
0.46500422206255754	0.6183956601490112	0.45781116481637774	0.08619631580280958	0.02678788526611366	CD19-TCB	Experiment_3 Donor_1	191975
0.6600196170361966	0.5314939048831769	0.5959181054657348	0.3070375693910896	0.42908117646408467	CD19-TCB	Experiment_3 Donor_1	191916
0.12885186855259634	0.5228337310678598	0.3130953237667671	0.053107417581423795	0.0404753646685297	CD19-TCB	Experiment_3 Donor_1	183230
0.9262337025385126	0.3565699744751385	0.08903275164203472	0.0	0.0	CD19-TCB	Experiment_3 Donor_1	205419
0.1792176433227448	0.6694277452771769	0.7360337886274065	0.9237952756628306	1.0	CD19-TCB	Experiment_3 Donor_1	194763
0.771942091597873	0.6945488871134388	0.29689600409097305	0.2071836239463247	0.08831771472393882	CD19-TCB	Experiment_3 Donor_1	172552
0.9376147740448689	0.21674834200744952	0.48609442013132437	0.017002553167288603	0.0	CD19-TCB	Experiment_3 Donor_1	217986
0.052048409840724334	0.5089941035225046	0.7303067561138707	0.5116105386165157	0.3449367919554553	CD19-TCB	Experiment_3 Donor_1	206125
0.9961740263123379	0.2491237349496774	0.5090579541216624	0.12842372114491135	0.04426681681561523	CD19-TCB	Experiment_3 Donor_1	207492
0.8370067444706358	0.5272377749936955	0.0972693584343094	0.9329910683184919	0.3550657131635807	CD19-TCB	Experiment_3 Donor_1	213787
1.0	0.4224248409588041	0.18322481961755	0.0944080565858408	0.8369436983507113	CD19-TCB	Experiment_3 Donor_1	218026
0.698901508703897	0.5627742615484892	0.4531224679784388	0.2147063593254997	0.13384897246798622	CD19-TCB	Experiment_3 Donor_1	186108
1.0	0.711818541820702	0.30811737001974354	0.14175848188695225	0.3295143341906752	CD19-TCB	Experiment_3 Donor_1	203111
0.47534178804410854	0.7075754221318037	0.11194615523368029	0.0	0.0	CD19-TCB	Experiment_3 Donor_1	174529
0.8436515607132417	0.4325854228110311	0.27823061737129273	0.4252391058472574	0.19368704636105352	CD19-TCB	Experiment_3 Donor_1	197979
0.3857434253713872	0.30121672786323483	0.5020938387454706	0.2623511232390316	0.3511769805003855	CD19-TCB	Experiment_3 Donor_1	189228
0.0	0.47279300433713556	0.4117752084642227	0.06580429230989002	0.072410841084608	CD19-TCB	Experiment_3 Donor_1	182038
0.47274357292708624	0.6051194668024764	0.3881133055977166	0.825069589791058	0.8662200638350844	CD19-TCB	Experiment_3 Donor_1	190908
0.566623315024138	0.3487813109654219	0.7247745418395481	0.5130022816379854	0.1823097844699521	CD19-TCB	Experiment_3 Donor_1	190058
0.9044872553247074	0.23443662062027887	0.2781423152998183	0.30004330966298165	0.4521176878481313	CD19-TCB	Experiment_3 Donor_1	214004
0.8343601322234874	0.6766598598627116	0.279052178022292	0.4046038304482658	0.3746600241968058	CD19-TCB	Experiment_3 Donor_1	204707
0.20280275033021333	0.9132291707732884	0.37219334007298976	0.15842219212400027	0.149156298384727	CD19-TCB	Experiment_3 Donor_1	200359
0.6913078628255132	0.344049081131186	0.17316068381404545	1.0	0.9177819689915307	CD19-TCB	Experiment_3 Donor_1	198972
0.7265006539719865	0.47990967313011573	0.48901862418151804	0.0	0.0	CD19-TCB	Experiment_3 Donor_1	175301
0.8640874576006037	0.7461604485084918	0.45636575759580883	0.7258359800905196	0.6389264293134916	CD19-TCB	Experiment_3 Donor_1	178137
0.3012887525839844	0.3178612196586139	0.40325004557711525	0.5258297216375107	0.34586163434698036	CD19-TCB	Experiment_3 Donor_1	179905
0.21742704300825985	0.36314776210370475	1.0	0.7711527496218978	0.5388845806250687	CD19-TCB	Experiment_3 Donor_1	194924
0.6417594037284816	0.18017966624436849	0.09431790247792644	0.3696260770214169	0.7401738887394376	CD19-TCB	Experiment_3 Donor_1	196731
0.901710405822944	0.5334296862882971	0.05593631724334658	0.7521252620886357	0.6408940421048406	CD19-TCB	Experiment_3 Donor_1	195838
0.6325418358969757	0.5299215257522277	0.14926572615421566	0.6660342004591729	0.44623419460255276	CD19-TCB	Experiment_3 Donor_1	184148
0.5406401442213598	0.5344355437183902	0.48354380751012704	0.6099891328725132	0.5738126469054878	CD19-TCB	Experiment_3 Donor_1	176296
0.62246226711571	0.40151757935006077	0.6770471922915993	0.09977859213659407	0.10044771326711019	CD19-TCB	Experiment_3 Donor_1	202299
0.49665025470250057	0.5731814639117289	0.4466000729170858	0.25616709403881904	0.2678626881310225	CD19-TCB	Experiment_3 Donor_1	219340
0.4951871243459006	0.535089475659885	0.16769632515025187	0.2639656562318	0.24819608249030786	CD19-TCB	Experiment_3 Donor_1	173088
0.5841539163352842	0.5245676566519435	0.40613308668202824	0.20477562770533617	0.14341034838439726	CD19-TCB	Experiment_3 Donor_1	181735
0.5671046910281685	0.5076603635553295	0.0907279650524048	0.00856693033376059	0.040022033082703856	CD19-TCB	Experiment_3 Donor_1	208939
0.4938606734288946	0.0	1.0	0.06385598482926438	0.2649570669145039	CD19-TCB	Experiment_3 Donor_1	197122
0.5788024957144661	1.0	0.0	0.2531503502974434	0.18105440609132079	CD19-TCB	Experiment_3 Donor_1	202646
0.5375513569115564	0.23203520530147181	0.13198220966650287	0.27887905933249846	0.6324544350575311	CD19-TCB	Experiment_3 Donor_1	192700
0.8129108823142971	0.676437874893297	0.07354483115787964	0.5212986226253203	0.5693368868584133	CD19-TCB	Experiment_3 Donor_1	176802
0.0	0.5398052426038461	0.4250198693097416	0.14105459166038578	0.0731688522669578	CD19-TCB	Experiment_3 Donor_1	197192
1.0	0.2867353016163624	0.359395627117399	0.2715428924598031	0.1073884045519681	CD19-TCB	Experiment_3 Donor_1	197715
0.7828398955557097	0.4511913282053787	0.8975443823412905	0.39174652265879484	0.2562900669105414	CD19-TCB	Experiment_3 Donor_1	183199
0.35804650214920636	0.0	0.9932319849775004	0.3141763208595518	0.2487875161086372	CD19-TCB	Experiment_3 Donor_1	201339
0.9553029524845789	0.17118644183358203	0.7196733521116521	1.0	0.6734409593902366	CD19-TCB	Experiment_3 Donor_1	169174
0.3205522581245055	0.48956683230568	0.3928137718847188	0.6478868459807362	0.6917689617941569	CD19-TCB	Experiment_3 Donor_1	170743
0.5497957656091698	0.5524776699009305	0.4642955594353794	0.6637034962810054	0.763668736958426	CD19-TCB	Experiment_3 Donor_1	210329
0.2323199855066548	0.0	0.7280395059323239	0.6756009566366727	0.6124182457624741	CD19-TCB	Experiment_3 Donor_1	190173
0.1079386103765648	0.9214696310487945	0.2189662281102265	0.5745011170462238	0.7072651558844055	CD19-TCB	Experiment_3 Donor_1	168112
0.6942906745769429	0.7075192066564783	0.4376549626665596	0.06301346642970808	0.035511473871855145	CD19-TCB	Experiment_3 Donor_1	209907
0.9130289877110116	0.3711004474467119	0.7160128728253238	0.6621312054132433	0.22470179810782534	CD19-TCB	Experiment_3 Donor_1	187234
0.5747180411355903	0.24487080573995998	0.4563346105402514	0.6335989494794957	0.529467832103373	CD19-TCB	Experiment_3 Donor_1	181056
0.2927237258773506	0.5110552273876903	0.005223731155431468	0.8749212844652077	0.7650121261700409	CD19-TCB	Experiment_3 Donor_1	179975
0.7621049832239407	0.5949344617193808	0.22285836867881448	0.4042617946969717	0.5251125035961781	CD19-TCB	Experiment_3 Donor_1	217954
0.32695784659896804	0.2508458595760272	1.0	1.0	0.8339063799269792	CD19-TCB	Experiment_3 Donor_1	219542
0.9427597372646707	0.3441779087302508	0.8201309689708586	0.2774549133044299	0.28024128671049947	CD19-TCB	Experiment_3 Donor_1	217760
0.5475017879474866	0.6911368730734173	0.5243472498765943	0.0	0.22815322031541505	CD19-TCB	Experiment_3 Donor_1	207267
0.40427236502431607	0.0	1.0	0.29503925844690215	0.18315310226923737	CD19-TCB	Experiment_3 Donor_1	209027
0.6921910482802993	0.15241855507197824	0.355100073373116	1.0	0.41488609801180104	CD19-TCB	Experiment_3 Donor_1	192050
0.8660677313083031	0.4831640043746065	0.3005017764644767	0.724191474306585	0.45040385189944104	CD19-TCB	Experiment_3 Donor_1	184598
0.38987204918935897	0.6171272985686779	0.19342677256899352	0.2885982532375115	0.10759653306579187	CD19-TCB	Experiment_3 Donor_1	209201
0.7896061582164202	0.7364490200242045	0.10322009684287492	0.2609589964703695	0.378345097184266	CD19-TCB	Experiment_3 Donor_1	199503
0.6738070388584722	0.1957623855725698	1.0	1.0	0.5341147965817404	CD19-TCB	Experiment_3 Donor_1	190525
0.8415836981012949	0.5933926000046801	0.28688303907721147	0.11412894796260548	0.03313412025819492	CD19-TCB	Experiment_3 Donor_1	202250
0.16084586232339254	0.45625635565674333	0.2785369439616634	0.19189412310618334	0.10246959799623413	CD19-TCB	Experiment_3 Donor_1	195396
0.20657047845080898	0.4043334977226815	0.7650623230207798	0.03469182173615066	0.0	CD19-TCB	Experiment_3 Donor_1	166881
0.2097292687227598	0.36564822997895574	0.6301701385030236	0.25661512749837145	0.18568093931354013	CD19-TCB	Experiment_3 Donor_1	206109
0.7670915773630955	0.9154417824033652	0.10563389182131298	0.0	0.0	CD19-TCB	Experiment_3 Donor_1	218494
0.8346409308704675	0.5668971328927608	0.46057335809704475	0.5671919805520192	1.0	CD19-TCB	Experiment_3 Donor_1	176752
1.0	0.6285544684645754	0.7173760752726693	0.7053197831949344	0.4860471563049454	CD19-TCB	Experiment_3 Donor_1	201321
0.6334880287095197	0.5074466680134125	0.415524074180538	0.65638410863153	0.49299662639003045	CD19-TCB	Experiment_3 Donor_1	170317
0.7865159882446562	0.9730381134640663	0.2085652830855601	0.4937767973324926	0.39910606854181424	CD19-TCB	Experiment_3 Donor_1	169049
0.1711615533086313	0.40833258795986865	0.12146536765461917	0.1684677731215418	0.169477279339937	CD19-TCB	Experiment_3 Donor_1	197112
0.9694414149548157	0.0	1.0	0.6085792797326983	0.3915884878972324	CD19-TCB	Experiment_3 Donor_1	192405
0.4253532915844416	0.7556015582956738	0.48296644179942483	0.8795389423972949	0.6886805417647935	CD19-TCB	Experiment_3 Donor_1	204355
1.0	0.24499859887338546	0.6758369404941214	0.025212154655712735	1.0	CD19-TCB	Experiment_3 Donor_1	182231
0.24522943106111894	0.5925073648451906	0.27138383096569263	0.9726385345759455	0.8079894688101952	CD19-TCB	Experiment_3 Donor_1	211997
0.4861909281250012	0.6519775250323151	0.46835495922989656	0.4180611749853152	0.3444856511793167	CD19-TCB	Experiment_3 Donor_1	179701
0.7746439150290426	0.0	0.6212827584200346	0.6640435336512723	0.44637267904614764	CD19-TCB	Experiment_3 Donor_1	214994
0.6068841433379704	0.6151497864956164	0.1995071434577504	0.07449723206172372	0.06577703161266898	CD19-TCB	Experiment_3 Donor_1	189979
0.8996642059668504	0.39298660396673313	0.5029957303893183	0.9888140416776355	0.7984834072500129	CD19-TCB	Experiment_3 Donor_1	200867
0.7273487427975454	0.5334819689620819	0.3032424405890156	0.4714623532673416	0.3979076748002032	CD19-TCB	Experiment_3 Donor_1	179113
1.0	0.6835500631135805	0.3522861412615163	0.13599996562988148	0.09730224831773504	CD19-TCB	Experiment_3 Donor_1	197759
0.0	0.2447100029217771	0.24163840634941633	0.27741597062649614	0.24891199346193257	CD19-TCB	Experiment_3 Donor_1	206137
0.6349922030081412	0.0	1.0	0.7113336282093791	1.0	CD19-TCB	Experiment_3 Donor_1	219530
0.49580073792757884	0.49601387369314576	0.32424350919635136	0.20763740111318832	0.23466742437972124	CD19-TCB	Experiment_3 Donor_1	202412
0.3330553510179047	0.7460960315277217	0.473358111199777	0.3254863639702708	0.3046983098541159	CD19-TCB	Experiment_3 Donor_1	197297
0.27471437949091504	1.0	0.4296914769085084	0.2719800288663158	0.57751324217572	CD19-TCB	Experiment_3 Donor_1	207997
0.3632517727393134	0.6576145678390828	0.6226722619511327	0.18655342214968432	0.3361966681027154	CD19-TCB	Experiment_3 Donor_1	206361
0.4646144248078794	0.0	1.0	0.19488655420971812	0.29682714441046987	CD19-TCB	Experiment_3 Donor_1	200811
0.502651283610319	0.4413937023916679	0.5668266950645151	0.2133305578398782	0.22130048617880996	CD19-TCB	Experiment_3 Donor_1	182554
1.0	0.1952407918533683	1.0	0.14125977944341875	0.049519330403217716	CD19-TCB	Experiment_3 Donor_1	201183
0.7414904584030012	0.461692535618762	0.4430988256893723	0.5046884330122053	0.4380622207776837	CD19-TCB	Experiment_3 Donor_1	166553
0.5024272687000242	0.15881365347523685	0.22698427164516824	0.12574802439876837	0.094638461782635	CD19-TCB	Experiment_3 Donor_1	170877
0.02331403439485112	0.32844352338716276	0.4097423247106411	0.12171799776014532	0.08712815362750889	CD19-TCB	Experiment_3 Donor_1	189533
0.0	0.24954565419902344	0.09101085783676761	0.6623996163129284	0.6002091800275219	CD19-TCB	Experiment_3 Donor_1	202508
1.0	0.6454772184935179	0.3237266099269002	0.019648448749265614	0.8644993583409782	CD19-TCB	Experiment_3 Donor_1	178335
0.7363513869289809	0.5983447562641623	0.4011126614164063	0.45236179383717057	0.48392635992648175	CD19-TCB	Experiment_3 Donor_1	178695
0.0	0.1113098138005241	0.7476777414146586	0.2661373401993133	0.30343172381619293	CD19-TCB	Experiment_3 Donor_1	188425
0.932143171213781	0.421276005605889	0.47528052908787427	0.23062835766416376	0.1376438118927965	CD19-TCB	Experiment_3 Donor_1	179049
0.7683738383892371	0.3229820910725881	0.2909509796960143	0.713512053802329	0.6514661543370341	CD19-TCB	Experiment_3 Donor_1	172732
0.6077561055605899	0.8131437610333748	0.27035206780664117	0.3659719843646652	0.77899223111293	CD19-TCB	Experiment_3 Donor_1	172698
1.0	0.5885929945311176	0.49415043302381406	1.0	0.5955227720805522	CD19-TCB	Experiment_3 Donor_1	184654
0.708840665777529	0.031081863989511502	0.8100010486747092	0.86445425476717	0.4792452804236301	CD19-TCB	Experiment_3 Donor_1	215850
0.08216028186211295	0.5589432098855436	0.3700572097806737	0.2741239263468796	0.4110122116318388	CD19-TCB	Experiment_3 Donor_1	171428
0.7662445588460819	0.09361655268678461	0.5898877761301888	0.1746081785624683	0.165371677689108	CD19-TCB	Experiment_3 Donor_1	180487
0.6876774492192728	0.39655510127280347	0.3095646287631391	0.4618981178476178	0.4322544478299945	CD19-TCB	Experiment_3 Donor_1	218230
0.8284511012615218	0.23617234874935897	0.7834610319004798	0.08755624907892717	0.10513195454494288	CD19-TCB	Experiment_3 Donor_1	205534
0.8765340675477039	0.04135367359864473	0.8796882032004215	1.0	1.0	CD19-TCB	Experiment_3 Donor_1	198026
0.7530707732472385	0.23599892197863057	0.48226532630516106	0.0	0.0	CD19-TCB	Experiment_3 Donor_1	177654
0.30369019742305786	0.7072162602258856	0.7094587432440627	0.5045983090064046	0.6827162524081475	CD19-TCB	Experiment_3 Donor_1	201388
0.22938845437340508	0.45806414234168846	0.2598367941935366	0.1979467675877807	0.1077046489594117	CD19-TCB	Experiment_3 Donor_1	175596
0.7789825023034386	0.3969523641410406	1.0	0.57517787613481	0.4767156913827648	CD19-TCB	Experiment_3 Donor_1	209713
0.0	0.7198293879006296	0.8370635641867112	0.34958844323805843	0.31059334382502934	CD19-TCB	Experiment_3 Donor_1	210616
0.5075303522863718	0.33639208045432384	0.4551497402086031	0.0	0.0	CD19-TCB	Experiment_3 Donor_1	189707
0.8090866696721549	0.5409540555568114	0.20825186559757408	0.23570726763511152	0.24264446343429838	CD19-TCB	Experiment_3 Donor_1	188502
0.6615379778737623	0.0	1.0	0.6315992634547176	0.4362727104993041	CD19-TCB	Experiment_3 Donor_1	179687
0.5115451824602562	0.5603298820362214	0.7338421828618086	0.2902840024719112	0.19412966295650477	CD19-TCB	Experiment_3 Donor_1	189318
0.6052807445888925	0.5827482495921601	0.19803589069870375	0.3480389564016891	0.5250106156386736	CD19-TCB	Experiment_3 Donor_1	179836
0.9405708457855728	0.37788715733607353	0.40278830143408095	0.6760581641381016	0.8793645042034328	CD19-TCB	Experiment_3 Donor_1	165855
0.27616732332412264	0.660791594351767	0.6561097141745675	0.32170335834290575	1.0	CD19-TCB	Experiment_3 Donor_1	202709
0.22328253027281325	0.653157682276169	0.3828038348681386	0.635972171818824	0.5468633086933506	CD19-TCB	Experiment_3 Donor_1	173914
0.7991968192828701	0.5342606215268981	0.8008574131163751	0.9412921919762245	1.0	CD19-TCB	Experiment_3 Donor_1	214693
0.4250163028161578	0.6525353122789532	0.4242195084469827	0.592103442599651	0.5193081220071499	CD19-TCB	Experiment_3 Donor_1	210840
0.44048194009750924	0.21098650435244815	0.4966245358435209	0.14215986235906306	0.22186484983780086	CD19-TCB	Experiment_3 Donor_1	190416
0.5793088243744497	0.4603561487888354	0.5484706608349101	0.0692376513185719	0.0779532855050581	CD19-TCB	Experiment_3 Donor_1	171974
0.5661149398795502	0.6006656518146407	0.5136566714267978	0.32765145036477744	0.3093345913591282	CD19-TCB	Experiment_3 Donor_1	215228
0.4091864191588011	0.3433648934253047	0.25360585709131256	0.4988171439161736	0.2703687315344644	CD19-TCB	Experiment_3 Donor_1	215201
0.8057463384622052	0.6899999026651746	0.07373819647249202	0.42896380798451905	0.8754146819169629	CD19-TCB	Experiment_3 Donor_1	185375
0.0	0.7835089756786248	0.14932441800092897	0.39177222021446906	0.23128192513074167	CD19-TCB	Experiment_3 Donor_1	182271
0.29492110936431143	0.7213005199265086	0.6705476473385618	0.333167672641069	0.3262036709939036	CD19-TCB	Experiment_3 Donor_1	182731
0.9930379682148307	0.4206978133853768	0.7152206158167723	0.21375450017615735	0.32792827339491776	CD19-TCB	Experiment_3 Donor_1	217764
0.8839315060923834	0.0	0.9192613728713548	1.0	0.2714093373313162	CD19-TCB	Experiment_3 Donor_1	179410
0.4540955128386669	0.5950274656657705	0.4881029957477927	0.2743236030015895	0.18467332270630044	CD19-TCB	Experiment_3 Donor_1	214073
0.9661420038889816	0.5059368590235559	0.24081221365257993	0.8742452629896786	0.727330650387553	CD19-TCB	Experiment_3 Donor_1	201565
0.5919471834589435	0.4175954845471507	0.4112933901981053	0.1534826499265203	0.07269745280575116	CD19-TCB	Experiment_3 Donor_1	176325
0.0	0.6398592408952645	0.6475890016058319	0.6835247841746637	0.8473098488954366	CD19-TCB	Experiment_3 Donor_1	178818
0.4971287269803923	0.2090482658980688	0.4530414108875834	0.25624929274908803	0.15054696827824093	CD19-TCB	Experiment_3 Donor_1	201700
0.8055976409637919	0.346774764697336	0.4553835736376931	0.6273639090100965	0.3977384428830943	CD19-TCB	Experiment_3 Donor_1	194184
0.803506402861421	0.0	0.6386391213650252	0.5988545916376541	0.7254041627986751	CD19-TCB	Experiment_3 Donor_1	183736
0.8037933847688347	0.8037304795170432	0.3305722705401424	0.5183484683383391	0.48036200903228954	CD19-TCB	Experiment_3 Donor_1	195018
0.7702149193187786	0.5919314165824718	0.21306719967107043	0.8325657902620245	0.6380956662301086	CD19-TCB	Experiment_3 Donor_1	209880
0.9900152254704178	0.26899356675042563	0.769111373599846	0.20860138025275124	0.013312441292484397	CD19-TCB	Experiment_3 Donor_1	207276
0.3044531111219283	1.0	0.3778364652164788	0.3693365433772997	0.6933831169233787	CD19-TCB	Experiment_3 Donor_1	196134
0.6683303950869994	0.22938158472098338	0.49006344761890686	0.45542153901455895	0.5839477792723818	CD19-TCB	Experiment_3 Donor_1	217804
0.45218191362023796	0.07400698707175683	0.7517808229785683	0.45406830552053035	0.5919740945306807	CD19-TCB	Experiment_3 Donor_1	215508
0.6147758151645255	0.6611119897265492	0.5082721584443258	0.0	0.0013633675349122981	CD19-TCB	Experiment_3 Donor_1	214417
0.926135759441772	0.5581799445844327	0.1163554059716653	0.4285247086516117	0.8624140838815613	CD19-TCB	Experiment_3 Donor_1	179880
0.9311751028719464	0.47725761657532306	0.3870395620383113	0.0	0.0211843325499333	CD19-TCB	Experiment_3 Donor_1	217651
0.8187558626632881	0.6948100007394493	0.250432387454341	0.2365682869422556	0.17661489798774177	CD19-TCB	Experiment_3 Donor_1	198736
0.6690354115416188	0.25945054536234413	0.38029984349866564	0.6938434358146807	0.5271506245081505	CD19-TCB	Experiment_3 Donor_1	207383
0.4544077166081797	0.28856031510817537	0.2581804545812138	0.19290797680879124	0.07404284341840425	CD19-TCB	Experiment_3 Donor_1	185050
0.01095930106457151	0.0	0.5082109672952693	0.5153036633528089	0.3190879648246018	CD19-TCB	Experiment_3 Donor_1	167490
0.9520763162177767	0.6852845239675747	0.34430026845709677	0.24787434792460408	0.15242291497308472	CD19-TCB	Experiment_3 Donor_1	193806
0.6006398961701285	0.792897486873475	0.3077951746932011	0.0008504912165631114	0.06924411825169297	CD19-TCB	Experiment_3 Donor_1	218142
0.5580307551711907	0.4534093866892362	0.17010472403840635	0.46408240834901204	0.6106011827321973	CD19-TCB	Experiment_3 Donor_1	169842
0.6934314268146536	0.729241934350359	0.0	0.5961415925129029	0.3847054172371901	CD19-TCB	Experiment_3 Donor_1	195276
0.5453722149708735	0.3118646792970766	0.49350472749258556	0.17984645669475757	0.13100742471598814	CD19-TCB	Experiment_3 Donor_1	165156
0.8447416341098076	0.5466410507690815	0.766609478341742	0.6269390599013098	0.6027448723030224	CD19-TCB	Experiment_3 Donor_1	211401
0.5937065747806264	0.6126869147086798	0.16856751190580607	0.7924069532924002	0.3608113041458562	CD19-TCB	Experiment_3 Donor_1	195339
0.42952899120516935	0.8427387440720793	0.2929768128125111	0.4537960678102023	0.5936250196651324	CD19-TCB	Experiment_3 Donor_1	173244
1.0	0.1256602578089288	1.0	0.0	0.25489763400204934	CD19-TCB	Experiment_3 Donor_1	183503
0.38823818583254815	0.7510777750935808	0.5339439339503227	0.42762208803248425	0.3557206782886225	CD19-TCB	Experiment_3 Donor_1	186268
0.5215772154517447	0.0	0.5390886104439608	0.3649681238669653	0.31211787658079504	CD19-TCB	Experiment_3 Donor_1	216749
0.46242777476596414	0.05762305233343076	0.7091636049285771	0.1762949218718778	0.2109075176013554	CD19-TCB	Experiment_3 Donor_1	199339
0.0	0.39851208051512255	0.6018671205130733	0.17770448302147102	0.1649306095216141	CD19-TCB	Experiment_3 Donor_1	169257
0.9973050879619857	0.15455253672989072	0.4974757268538149	0.15197829045428923	0.9713926696640202	CD19-TCB	Experiment_3 Donor_1	167040
0.6089758393438428	0.5415772118623225	0.47551417052064854	1.0	0.25100467499222895	CD19-TCB	Experiment_3 Donor_1	189815
0.6301708042871212	0.21310184137399404	0.9470517367199663	0.4700995542753759	0.1998186528003332	CD19-TCB	Experiment_3 Donor_1	171057
0.5751123767488536	0.9505782320526753	0.1947002072610397	0.24076012467466165	0.19771861691092046	CD19-TCB	Experiment_3 Donor_1	208729
0.4737945263449728	0.5723722226196021	0.6035336391156656	0.0	0.30772678739580805	CD19-TCB	Experiment_3 Donor_1	175672
0.8853076635709766	0.5481758632551027	0.41800015728441725	0.2363598649285536	0.28723952474412623	CD19-TCB	Experiment_3 Donor_1	165866
0.9983822893178942	0.6130650007916965	0.33869122996022527	0.2358524576459816	0.27454279013372757	CD19-TCB	Experiment_3 Donor_1	176955
0.29896475693042096	0.5840261727646182	0.6385606202617975	0.2137874199996415	0.1456192083755438	CD19-TCB	Experiment_3 Donor_1	194355
0.8077048458787922	0.6336522004398093	0.26346587208473593	0.5721794495147374	0.519072110361157	CD19-TCB	Experiment_3 Donor_1	174628
0.8301091656339696	0.7146539932465169	0.4223315378573958	0.5075026806571746	0.4067780352887575	CD19-TCB	Experiment_3 Donor_1	196297
0.0	0.6619338190387122	0.23458666137306505	0.4192896781033469	0.25666774400045594	CD19-TCB	Experiment_3 Donor_1	179652
0.5718560087671665	0.6143485471302622	0.9383311824440741	0.18652561871213985	0.09913366371348735	CD19-TCB	Experiment_3 Donor_1	198887
0.7856418811059752	0.503660147381892	0.31332278170444844	0.036357723267799874	0.007512646254379297	CD19-TCB	Experiment_3 Donor_1	204533
0.7347641942368137	0.5287218008667718	0.4868442447296289	0.5382002721214018	0.5552088147988472	CD19-TCB	Experiment_3 Donor_1	186429
0.7468261257020287	0.6934696754456209	0.0	0.5911206412824406	0.3751218314159142	CD19-TCB	Experiment_3 Donor_1	216331
0.7223709946838985	0.4949501484715023	0.6421824383067287	0.46263657080640086	0.5025408995891106	CD19-TCB	Experiment_3 Donor_1	216751
0.32592106871895216	0.6758452814571939	0.4138337693812573	0.567706625569166	0.8171490541777873	CD19-TCB	Experiment_3 Donor_1	195803
0.15320854983488102	0.41219110820289906	0.25418561666063344	0.2491410800790466	0.3430911041122994	CD19-TCB	Experiment_3 Donor_1	191054
0.6451934444899916	0.0	0.7562189324759815	0.20265659552097934	0.307260673139859	CD19-TCB	Experiment_3 Donor_1	212327
0.5779027443483227	0.6845215941096098	0.33070994811677024	0.1357900019314647	0.10344299771762501	CD19-TCB	Experiment_3 Donor_1	169645
0.21239367537714843	0.35324076264211207	0.580484469947658	0.5208388177182431	0.44959757133823935	CD19-TCB	Experiment_3 Donor_1	207318
1.0	0.6097719895230415	0.0	0.18494573386768204	0.6450693728473016	CD19-TCB	Experiment_3 Donor_1	211366
0.43882321338831004	0.5867188449564518	0.0	0.447748172367766	0.43211972642595203	CD19-TCB	Experiment_3 Donor_1	208647
0.6911847043339628	0.6304940050681315	0.4966946281368217	0.8503653012011692	1.0	CD19-TCB	Experiment_3 Donor_1	212410
0.9603698845760213	0.29414557817757647	0.5253112417351619	1.0	0.49521197842840275	CD19-TCB	Experiment_3 Donor_1	171465
0.2599509365972764	0.2786704371950948	0.5832397870136754	0.0	0.0	CD19-TCB	Experiment_3 Donor_1	184776
0.5185510977877182	0.6172138738532376	0.21879801850566458	1.0	0.6722883307488787	CD19-TCB	Experiment_3 Donor_1	188146
0.6944445501471658	0.0860909032799458	0.31321956667809586	0.31000620895598086	0.15917308759089657	CD19-TCB	Experiment_3 Donor_1	203184
1.0	0.3691521639208156	0.176011186416525	0.0	0.0	CD19-TCB	Experiment_3 Donor_1	194527
0.9355736273349716	0.43511225943653786	0.4752929480490749	0.17939134952638444	0.09339012667700067	CD19-TCB	Experiment_3 Donor_1	180944
0.3153120682853031	0.40350352637547054	0.44395455461939126	0.4832952091846206	0.33786518770227947	CD19-TCB	Experiment_3 Donor_1	213381
0.2533479970512739	0.6348869127192468	0.10625092150331676	0.3642283099519877	0.43386130187621985	CD19-TCB	Experiment_3 Donor_1	188648
0.8078696162669918	0.4949319671595639	0.12575569837052614	0.09947664163679368	0.0	CD19-TCB	Experiment_3 Donor_1	174027
0.9207618067621713	0.5476320856513418	0.38831743603197716	0.23835587301813113	0.15462064256461724	CD19-TCB	Experiment_3 Donor_1	202575
1.0	0.5905627995496598	0.33666285532454665	0.10947424958122515	0.049316471008920656	CD19-TCB	Experiment_3 Donor_1	187407
0.0	0.8294835104913983	0.2592178589845907	0.518816126369534	0.5433740826874716	CD19-TCB	Experiment_3 Donor_1	212382
1.0	0.7302444859492808	0.5127418152472366	0.6139310661491795	1.0	CD19-TCB	Experiment_3 Donor_1	197576
0.5725723385406599	0.8297773058725777	0.0813674866852304	0.8110459387614718	1.0	CD19-TCB	Experiment_3 Donor_1	199624
0.40146534061465794	0.7227207078031932	0.7552088291584682	0.6648276790711343	0.5078517194857334	CD19-TCB	Experiment_3 Donor_1	216808
0.34661312748177414	0.6731354003572082	0.2865071745417543	0.7014878740676515	0.803221467797462	CD19-TCB	Experiment_3 Donor_1	201166
0.884800732445694	0.5698982735116622	0.2573514689190761	0.7951105885755609	0.6342324102283609	CD19-TCB	Experiment_3 Donor_1	175716
0.43853984413259484	0.6876958011144287	0.442627828285732	0.2652756723868684	0.17755439626341377	CD19-TCB	Experiment_3 Donor_1	219994
0.45206219698482236	0.8173442222724492	0.6327337425295223	0.129391705036713	0.054155488510351915	CD19-TCB	Experiment_3 Donor_1	183641
0.37724090552815	0.524953504444801	0.50083764523889	0.7463842667857302	1.0	CD19-TCB	Experiment_3 Donor_1	199728
0.39661473392567614	0.6162749481350026	0.34923545278311613	0.13677801964607794	0.10974521979777618	CD19-TCB	Experiment_3 Donor_1	182830
0.5122900191115689	0.575662144774591	0.3968933102813124	0.37970390287071504	0.28620405702389723	CD19-TCB	Experiment_3 Donor_1	216961
0.807550213877483	0.5264393132929702	0.4557942925447052	0.8489408483203085	0.5851563932932317	CD19-TCB	Experiment_3 Donor_1	194135
0.6729247482244003	0.2119648637818958	0.7648002130266146	0.27875355365374593	0.13393059364060364	CD19-TCB	Experiment_3 Donor_1	215250
1.0	0.5210929499319922	0.35718896784738086	0.040536930252680965	0.5541994448322562	CD19-TCB	Experiment_3 Donor_1	169798
0.3973479391077463	0.6761218555735639	0.32973084158764415	0.3244109270137116	0.20692748031844682	CD19-TCB	Experiment_3 Donor_1	201083
0.5726317761059743	0.5621911998728155	0.6152297143242296	0.12648885459295586	0.19655301588830612	CD19-TCB	Experiment_3 Donor_1	188225
0.3621095289117491	0.06644382636289961	0.5855199687606946	0.8090274887395792	0.5220854769798695	CD19-TCB	Experiment_3 Donor_1	212956
0.766411975431621	0.8906500543223356	0.31561180381985326	0.737419434593383	0.7582742311000913	CD19-TCB	Experiment_3 Donor_1	168924
0.44280836017505576	0.599297768028165	0.7745853216073088	0.25151563503712365	0.15268956293392663	CD19-TCB	Experiment_3 Donor_1	177426
0.6886173242664045	0.09551762659431356	0.6745189683942238	0.5260400677132844	0.31488852870632245	CD19-TCB	Experiment_3 Donor_1	217990
0.9893245985002049	0.41204751147170704	0.4719466890863575	0.0	0.0	CD19-TCB	Experiment_3 Donor_1	206122
0.6341430784568961	0.5238989961761059	0.6396722310139722	0.9547284323209758	0.8861861160729058	CD19-TCB	Experiment_3 Donor_1	193547
0.5167984406478441	0.5528204082589206	0.15538713668230636	0.1397768620014213	0.24586461585797365	CD19-TCB	Experiment_3 Donor_1	209316
0.14098840326311762	0.7061234821468654	0.3617918642820275	0.565148112178179	0.5032707562626625	CD19-TCB	Experiment_3 Donor_1	174561
0.7008681922957712	0.1599844131900356	0.728844108657101	1.0	1.0	CD19-TCB	Experiment_3 Donor_1	208288
0.9848317083802545	0.4811744255285769	0.5959761779529776	0.2904353696133762	0.19841793935295748	CD19-TCB	Experiment_3 Donor_1	171651
0.5817277991470876	0.5000079654643285	0.26513740528511337	0.11582084692655491	0.3231822178453419	CD19-TCB	Experiment_3 Donor_1	168010
0.9924291575556465	0.4776296653541009	0.1281498956785222	0.44488599954920083	0.9899817437399245	CD19-TCB	Experiment_3 Donor_1	175302
0.8421670269245366	0.0	0.3490245282790085	0.20920350181226585	0.18607011658780803	CD19-TCB	Experiment_3 Donor_1	187961
0.33806731134569284	0.4182870043469626	0.5519480497448673	0.0679552949665256	0.06576936354487484	CD19-TCB	Experiment_3 Donor_1	183352
0.46828720200953533	0.5319142582293859	0.22422063232929043	0.4172560599463866	0.5462727577170863	CD19-TCB	Experiment_3 Donor_1	189442
0.8972701377585433	0.2978717312586416	0.22282458465908025	1.0	0.15969497106219474	CD19-TCB	Experiment_3 Donor_1	170334
0.020987320353290796	0.5038451948453412	0.658500142571209	0.48792687831971177	0.3015494938832851	CD19-TCB	Experiment_3 Donor_1	215350
0.8191086317122676	0.4045985197260746	1.0	0.8709684015367604	0.4369284194816295	CD19-TCB	Experiment_3 Donor_1	191172
0.7359375613167236	0.19620760785855618	0.3387161176753516	0.6577624523282317	0.6754094142567686	CD19-TCB	Experiment_3 Donor_1	198172
0.5097232282208308	0.30020273627091665	0.5829894109141855	0.14784049152172157	0.12646965894699574	CD19-TCB	Experiment_3 Donor_1	191753
0.6670066454353684	0.6712562227960187	0.26932147219757685	0.19537174393559106	0.29536160780609316	CD19-TCB	Experiment_3 Donor_1	210815
0.0	0.2962502323978868	1.0	0.0	0.07676036716150884	CD19-TCB	Experiment_3 Donor_1	197930
0.8244744433946125	1.0	0.3841229405059154	0.6083127658332805	0.5729701459090557	CD19-TCB	Experiment_3 Donor_1	180735
0.46320408421814707	0.5399472988097314	0.32621595357029076	0.5982893238805785	0.5100509721709786	CD19-TCB	Experiment_3 Donor_1	182958
0.0	0.9599193794660881	0.6559619342787761	0.09809059131280672	0.17089655695540887	CD19-TCB	Experiment_3 Donor_1	184728
0.3926616863031206	0.5600784629170459	0.5765534201888223	0.510103097068818	0.5779675423874179	CD19-TCB	Experiment_3 Donor_1	203762
0.7494888506804821	0.5001197430373195	0.6036805089617914	0.6174942270749059	0.33303730062069836	CD19-TCB	Experiment_3 Donor_1	179281
0.445249429189385	0.43268042571225696	0.3102633198693672	0.20118966850070039	0.1815559928245366	CD19-TCB	Experiment_3 Donor_1	187667
0.4888772914780237	0.0	0.9395456082784198	0.0	0.0	CD19-TCB	Experiment_3 Donor_1	179825
0.3655825218252592	0.5260162071467923	1.0	0.44886578681025063	0.30314657279670454	CD19-TCB	Experiment_3 Donor_1	215753
0.5638728622633308	0.2609759857410395	0.45162008646364815	0.6696481632815366	0.5022786093767796	CD19-TCB	Experiment_3 Donor_1	171906
0.6987055858645963	0.3707508188638151	0.4333738930530116	0.20638873753684597	0.14267398188103772	CD19-TCB	Experiment_3 Donor_1	184470
0.14275135362661576	0.4393227285909654	0.26395154883336175	0.4676743077049025	0.12837229865365854	CD19-TCB	Experiment_3 Donor_1	212198
0.7099835229930362	0.14208114355921822	0.9091049905487508	1.0	0.9211891486767853	CD19-TCB	Experiment_3 Donor_1	188417
0.7527709433620956	0.1564155891130505	1.0	0.7887495340173085	0.9930785749790253	CD19-TCB	Experiment_3 Donor_1	193227
0.5985374682686773	0.20149065255479615	0.5286840395829147	0.5520587194100153	0.4375915003740731	CD19-TCB	Experiment_3 Donor_1	211190
0.7348082056617938	0.49135947607616004	0.8410731636388711	0.2901537147461998	0.5980520259414759	CD19-TCB	Experiment_3 Donor_1	183931
0.32697626189936146	0.02012491762520566	0.9312489024393537	0.41223459867215023	0.26040652998755653	CD19-TCB	Experiment_3 Donor_1	191314
0.833268637656894	0.3818691122968754	0.3154603701904187	0.3154994227076619	0.9163090567855943	CD19-TCB	Experiment_3 Donor_1	173673
0.3982427343422742	0.5774809135026818	0.5828261712664853	0.17594289716757655	0.11110241702997224	CD19-TCB	Experiment_3 Donor_1	198635
0.6964316125310089	0.5371750843571526	0.19692725980790438	0.28060716677257774	0.35260522283817836	CD19-TCB	Experiment_3 Donor_1	172560
0.6580268991687425	0.23549323225023835	0.3319837631506071	0.0217182318947518	0.0	CD19-TCB	Experiment_3 Donor_1	201441
0.8657266978065326	0.49197241816341325	0.2720369076464229	0.76976136798523	0.8644242752253022	CD19-TCB	Experiment_3 Donor_1	204202
0.9868567743353434	0.3948921068072307	0.01600152568948626	1.0	0.7766675391251173	CD19-TCB	Experiment_3 Donor_1	189987
0.7088448217960684	0.6662950874801974	0.36821443374466656	0.743421328299724	0.6951298227570377	CD19-TCB	Experiment_3 Donor_1	168164
0.35714061106957967	0.719260864009412	0.06708613835291961	0.11519834933558681	0.10685391587250728	CD19-TCB	Experiment_3 Donor_1	174099
0.933695579316396	0.19627326963898556	0.3516894445752352	0.2692624662753566	0.248881982883897	CD19-TCB	Experiment_3 Donor_1	182132
0.8125973127006119	0.6356396925130353	0.46454845903097974	0.2136138557519447	0.35994464281535293	CD19-TCB	Experiment_3 Donor_1	214238
0.14142230601839395	0.11762120895759726	0.46361684416990356	0.5083829606993111	0.48587172746576873	CD19-TCB	Experiment_3 Donor_1	212095
0.5423660770085177	0.6078094505018505	0.4068073258624079	0.46937213812022094	0.25004211581885233	CD19-TCB	Experiment_3 Donor_1	188360
0.27823584950472713	0.9353453201724988	0.24057468955791703	0.782888448869353	0.49183383364349315	CD19-TCB	Experiment_3 Donor_1	211121
0.0	0.22666717907184347	0.1356637965837593	0.34330923494359544	0.248402470170121	CD19-TCB	Experiment_3 Donor_1	217915
0.6414846617784881	0.6387767993572548	0.4086876322249326	0.07953136979582487	0.0826016516758729	CD19-TCB	Experiment_3 Donor_1	196348
0.32101592826104436	0.7897793600511462	0.503714707104244	0.12023379509466996	0.07466887077332322	CD19-TCB	Experiment_3 Donor_1	176051
0.9367837870965868	0.1682449940881571	0.18267877477400268	0.26302919476632763	0.08052720166172114	CD19-TCB	Experiment_3 Donor_1	177011
0.6919722166765077	0.3082007152241933	0.36341296358225356	0.35872597862055067	0.2514091301969982	CD19-TCB	Experiment_3 Donor_1	205346
0.18137728459187344	0.4586610186453868	0.711128255990816	0.7760023491666653	0.7717268328621678	CD19-TCB	Experiment_3 Donor_1	191554
0.9278338620390792	0.11861641148342905	0.38806098101560893	0.7245857962142932	0.5128118154143761	CD19-TCB	Experiment_3 Donor_1	197790
0.23775443819310246	0.6828824572351491	0.3489464707225954	0.5570016541816213	0.5128526544150576	CD19-TCB	Experiment_3 Donor_1	204880
0.14382194219916516	0.29211491013874075	0.2282378738874805	0.10220917571566486	0.04160846646684288	CD19-TCB	Experiment_3 Donor_1	182685
0.503132386878662	0.5813067274710824	0.6461276467218607	0.010081393945489604	0.025179877740684992	CD19-TCB	Experiment_3 Donor_1	216031
0.8642271161362783	0.635048256871237	0.47107552301671324	0.8585737051026715	0.8292024595527206	CD19-TCB	Experiment_3 Donor_1	188605
0.9185358020444281	0.3880234697238784	0.6399885547251907	0.11448075778715366	0.0	CD19-TCB	Experiment_3 Donor_1	175223
0.33502512090371855	0.4260616083144393	0.5811618533865059	0.40169844321311504	0.20902875906793403	CD19-TCB	Experiment_3 Donor_1	212880
0.6380435307436291	0.5477290928853951	0.3183533182263973	0.002889792001900407	0.03278021887587739	CD19-TCB	Experiment_3 Donor_1	208059
0.8035976332181921	0.579308000771365	0.34910902648192266	0.8923285956186344	0.5521054745602619	CD19-TCB	Experiment_3 Donor_1	204233
0.0	1.0	0.0	0.0	0.0	CD19-TCB	Experiment_3 Donor_1	210527
0.8722997886124841	0.744240145969991	0.758719748396421	0.2552013761506245	0.15665772264311761	CD19-TCB	Experiment_3 Donor_1	195973
0.2060239967681235	0.5522463943326045	0.9182056974299728	0.21543134201206335	0.5377529171520734	CD19-TCB	Experiment_3 Donor_1	210365
1.0	0.6233114344147285	0.42185531358934475	0.21258951176634489	0.525870430181439	CD19-TCB	Experiment_3 Donor_1	200139
0.13843670506099667	0.6923738545978028	0.5497257087095369	0.3752488186522795	0.25685646190063016	CD19-TCB	Experiment_3 Donor_1	206040
0.834825096562445	0.499875996290904	0.48941943428858964	0.44547264600370673	0.27768219685678214	CD19-TCB	Experiment_3 Donor_1	185179
0.5330076843485277	0.5975130647307494	0.21010774401348878	0.1458130919061408	0.1950397601570665	CD19-TCB	Experiment_3 Donor_1	165803
0.4733241799583427	0.6678461452937506	0.2114020285371701	0.24964422516271004	0.18626460345765417	CD19-TCB	Experiment_3 Donor_1	215510
0.06350253441284721	0.3000337650898481	0.3987455995693282	0.12882729682073812	0.28043893601609454	CD19-TCB	Experiment_3 Donor_1	207362
0.6414065463305103	0.4375106387245029	0.5142977402927393	0.46272677764229375	0.23937275510221778	CD19-TCB	Experiment_3 Donor_1	193899
0.3943355883980918	0.4611710310965739	0.9044177702962954	0.40629442534685833	0.4159024565723316	CD19-TCB	Experiment_3 Donor_1	166025
1.0	1.0	0.8714375714023673	0.3845145152334803	0.6793011846429706	DIG-TCB	Experiment_3 Donor_1	161687
0.8400416876801767	0.859022681941887	0.12313844494678314	0.19597759043357355	0.010510804479743596	DIG-TCB	Experiment_3 Donor_1	124784
0.9519073786990138	1.0	0.1450746842251282	0.08705981224446634	0.34866597760259294	DIG-TCB	Experiment_3 Donor_1	147171
0.6027679996526198	1.0	0.21726403730908186	0.05369846275530664	0.0	DIG-TCB	Experiment_3 Donor_1	151752
0.9296407171321868	1.0	0.14076369432012287	0.5292118543943012	0.17241666742782266	DIG-TCB	Experiment_3 Donor_1	159642
0.845739804625796	1.0	0.05107929733304442	0.9127624612459029	0.7798034124486655	DIG-TCB	Experiment_3 Donor_1	150247
1.0	0.8883761149112431	0.11886069764276488	1.0	0.645934588930772	DIG-TCB	Experiment_3 Donor_1	128727
0.7178401382173977	1.0	0.0	0.04296178813956527	0.09433161663334073	DIG-TCB	Experiment_3 Donor_1	145448
0.44869007261520255	0.7925486544554213	0.0842827566421098	0.13178464736178527	0.06650303731747177	DIG-TCB	Experiment_3 Donor_1	158746
0.44246051926073526	0.7426005110976773	0.0	0.8128095833429516	0.6516400947936041	DIG-TCB	Experiment_3 Donor_1	118148
0.35208071113810646	0.9026071838578105	0.3273946082402128	0.7248881736652472	0.44043823865501563	DIG-TCB	Experiment_3 Donor_1	159282
0.39412744666730654	0.9482804588698655	0.0	0.6870418167044514	0.3943290212510008	DIG-TCB	Experiment_3 Donor_1	140829
0.3209405880113706	1.0	0.2560005708775045	0.03253098462146565	0.0	DIG-TCB	Experiment_3 Donor_1	148995
0.7952780203949231	0.5857657935526434	0.08818993844745322	0.7559219745117621	0.2775518477532812	DIG-TCB	Experiment_3 Donor_1	122425
0.0	0.39710397558298627	0.0	0.33393803906954844	0.49131898982344197	DIG-TCB	Experiment_3 Donor_1	122509
0.7486156894853474	1.0	0.348545510785061	0.6207877061365199	0.5341115851659196	DIG-TCB	Experiment_3 Donor_1	157425
0.20357959792282918	0.7691452599150989	0.0	0.3209637451628571	0.20642499412678314	DIG-TCB	Experiment_3 Donor_1	145569
0.5500682018766307	0.8318799653220817	0.06486277098614655	0.5972068105909302	0.4249560477378776	DIG-TCB	Experiment_3 Donor_1	153536
0.11770093634973205	1.0	0.0	0.21523995925770756	0.27149714766999294	DIG-TCB	Experiment_3 Donor_1	132646
0.27668057626565495	1.0	0.0	0.4584359461519535	0.02017105538411947	DIG-TCB	Experiment_3 Donor_1	140196
0.8760377536978143	1.0	0.0	0.2541276083755577	0.19397079635232664	DIG-TCB	Experiment_3 Donor_1	118257
0.7478225016520511	0.6765393182658932	0.0	0.9184922725344422	0.7222474443522895	DIG-TCB	Experiment_3 Donor_1	113360
0.5051273164265084	0.9697859471100173	0.0	0.08605830954132522	0.08379876969622783	DIG-TCB	Experiment_3 Donor_1	126675
0.4738995148362133	0.7077887575385247	0.2912883700066924	0.33250482038714324	0.2974190067683548	DIG-TCB	Experiment_3 Donor_1	144495
0.5758449914663988	0.6915380957367723	0.5028941225262517	0.10720023518764497	0.06967356528022323	DIG-TCB	Experiment_3 Donor_1	146590
0.8346088555709886	0.6323630962670294	0.41388315102345974	0.07071117748979677	0.014675615188281452	DIG-TCB	Experiment_3 Donor_1	159934
0.45823956761205276	1.0	0.0	0.6357783601971991	0.35601940985745417	DIG-TCB	Experiment_3 Donor_1	153572
0.0	0.9421358777481911	0.2594107584856581	0.15597734657141601	0.22830916124980888	DIG-TCB	Experiment_3 Donor_1	137951
0.6980267785157144	0.048301120963883386	0.1650795573857264	0.07275065150510555	0.0012848926402276156	DIG-TCB	Experiment_3 Donor_1	161816
0.2380632102414409	0.6198952905101704	0.177461287459651	0.2501284755142788	0.1952408472208936	DIG-TCB	Experiment_3 Donor_1	117084
0.17347161041461684	0.37218549763167175	0.10770452936520986	0.3444824402537041	0.20197233987538749	DIG-TCB	Experiment_3 Donor_1	131304
0.1882035338090797	0.6512480131473969	0.04555412597642278	0.7020898647915217	0.6544105959619	DIG-TCB	Experiment_3 Donor_1	151221
0.7799720501566922	1.0	0.07389553719315665	0.01822830537200001	1.0	DIG-TCB	Experiment_3 Donor_1	136592
0.5037894032173047	0.860840561604534	0.16626005520592924	0.08678596517219968	0.0	DIG-TCB	Experiment_3 Donor_1	145506
0.44064084175901064	0.5740908071270214	0.0	0.28629936336582673	0.184474530481778	DIG-TCB	Experiment_3 Donor_1	158144
0.5071000741182987	0.9389534199477271	0.19753631452333245	0.5313664194686821	0.3996106385386485	DIG-TCB	Experiment_3 Donor_1	146676
0.7795293906482854	1.0	0.0	0.3851621448460985	0.23403451844038067	DIG-TCB	Experiment_3 Donor_1	160813
0.36131244490589104	0.961627170525102	0.0	0.3477278481527232	0.435975041134742	DIG-TCB	Experiment_3 Donor_1	139634
0.0483414718067349	1.0	0.0	0.28982607260378473	0.39440181654214923	DIG-TCB	Experiment_3 Donor_1	150268
0.31323850578720736	0.7696482008414575	0.14036420925559356	0.33283155137604226	0.2933657835726552	DIG-TCB	Experiment_3 Donor_1	144436
0.44864597111601895	0.9626249716993449	0.06894182708704333	1.0	0.6360860299952474	DIG-TCB	Experiment_3 Donor_1	139067
0.11899560095849296	0.5682249448087782	0.3210225690520957	0.35298638733751186	0.18648003762624157	DIG-TCB	Experiment_3 Donor_1	161704
0.21578531168503196	1.0	0.1078744218615541	1.0	0.4301866366080023	DIG-TCB	Experiment_3 Donor_1	160426
0.0	0.5297777143975808	0.0	0.43769947457904007	0.2623685828246853	DIG-TCB	Experiment_3 Donor_1	141667
0.5119759946535056	1.0	0.13290645631723014	0.008565151197356924	0.0	DIG-TCB	Experiment_3 Donor_1	147882
0.44660117766478774	0.7246269687726155	0.2231602107379285	0.4727934376045279	0.3689554038717209	DIG-TCB	Experiment_3 Donor_1	153764
0.0	0.5836167355833115	0.28890294887104795	0.5444839230276749	0.5634762032775273	DIG-TCB	Experiment_3 Donor_1	152373
0.4393383366365549	0.7208485483917357	0.38406040126426855	0.5880409576223605	0.35946012617991596	DIG-TCB	Experiment_3 Donor_1	150218
0.5537929284211182	1.0	0.5600383777716994	0.5379720453425596	0.28809090568889334	DIG-TCB	Experiment_3 Donor_1	153850
0.8440784225578822	1.0	0.20493249203444905	0.12136358379688045	0.30215435051522704	DIG-TCB	Experiment_3 Donor_1	125986
0.6113666190440219	0.7074381130345601	0.2190495589352099	0.6755894978490763	0.4516240384607853	DIG-TCB	Experiment_3 Donor_1	118518
0.32075350293454125	1.0	0.05660323759087829	0.43953423058745267	0.25938708001193017	DIG-TCB	Experiment_3 Donor_1	163067
0.29978698360477674	0.62856570034518	0.26225487399627423	0.6400626995914955	0.2958135823853334	DIG-TCB	Experiment_3 Donor_1	113603
0.7438732706164667	1.0	0.2267805296304294	0.6613051969294246	0.3756469755777597	DIG-TCB	Experiment_3 Donor_1	143156
0.8570640865779015	1.0	0.0	0.9614567805826439	0.4283880170451304	DIG-TCB	Experiment_3 Donor_1	142365
0.5913532050792758	0.5893957771114103	0.0	0.0	0.0	DIG-TCB	Experiment_3 Donor_1	116312
0.7855708493755922	0.7868036117438182	0.0	0.8455934632065754	0.5756966663363925	DIG-TCB	Experiment_3 Donor_1	121789
0.0	1.0	0.6296632067717381	0.0	0.0	DIG-TCB	Experiment_3 Donor_1	162691
0.0	0.7032850893083592	0.13746063488412802	0.21803493369937996	0.11182860082185929	DIG-TCB	Experiment_3 Donor_1	160938
0.25067557400106405	0.42067085465434295	0.1836317123821927	0.5174879022675228	0.28653990279644503	DIG-TCB	Experiment_3 Donor_1	150127
1.0	0.49093314727518667	0.12731131123231323	0.5083992981129125	0.4858607134505072	DIG-TCB	Experiment_3 Donor_1	147067
0.026647184776141572	1.0	0.17839296803742158	0.165489695619817	0.1745200071311298	DIG-TCB	Experiment_3 Donor_1	139586
0.5560185106254992	0.6677096784334086	0.0009849736115389765	0.5549460976884961	0.31163343468499305	DIG-TCB	Experiment_3 Donor_1	119565
0.4282331859992975	0.004272563570013378	0.2183113545848028	0.6777574148219786	0.1930209412741847	DIG-TCB	Experiment_3 Donor_1	146127
1.0	1.0	0.0	0.08447082352569064	1.0	DIG-TCB	Experiment_3 Donor_1	161303
0.26491235063054636	0.8797211962749124	0.04453748816641633	0.6535720972179582	0.5199032112150128	DIG-TCB	Experiment_3 Donor_1	143541
0.8689289528172134	0.6806405166673387	0.0	1.0	0.6895222278177694	DIG-TCB	Experiment_3 Donor_1	129301
0.5193705656718205	1.0	0.0	0.20761250205473464	0.24308898195429923	DIG-TCB	Experiment_3 Donor_1	141285
1.0	0.8140518182399104	0.0	1.0	0.8534981104260015	DIG-TCB	Experiment_3 Donor_1	148085
0.3611406522766325	0.7390569566925087	0.3356679348320862	0.9611670723133467	0.15055672263623232	DIG-TCB	Experiment_3 Donor_1	133862
0.315190209376481	0.7124558959215387	0.2773539407343207	0.33215878155810963	0.24007815906598629	DIG-TCB	Experiment_3 Donor_1	161174
0.24050636007325327	0.8432243841736164	0.3212429430412738	0.6098343893554152	0.5899663332003897	DIG-TCB	Experiment_3 Donor_1	151862
0.0	1.0	0.0	0.22043607385038239	0.3043666970395879	DIG-TCB	Experiment_3 Donor_1	117027
0.9086131160863885	1.0	0.0	0.5484711142466306	0.07887128759637321	DIG-TCB	Experiment_3 Donor_1	152808
0.037242831795194935	0.5455716912494928	0.1707151859157332	0.31573355524017716	0.27629363123939005	DIG-TCB	Experiment_3 Donor_1	127946
0.997792762931802	1.0	0.0	0.06729410703485299	0.04264484169095623	DIG-TCB	Experiment_3 Donor_1	142248
0.7126011315998402	0.5637889594171113	0.2772899510472631	0.1615966385786223	0.040369770988925385	DIG-TCB	Experiment_3 Donor_1	149613
0.2345779155254968	0.8386662669624728	0.4904904683766218	0.14076256518376742	0.16207567741563975	CD19-TCB	Experiment_3 Donor_5	200912
0.4232960831341901	0.7184387939431628	0.2117496365423185	0.17561149094291062	0.1912763087727817	CD19-TCB	Experiment_3 Donor_5	198921
0.8514986901330115	0.368986031029586	0.31485570728583934	1.0	0.9713911302971246	CD19-TCB	Experiment_3 Donor_5	195861
0.6101427486027469	0.09137357690036267	0.6234367529419836	0.5289178875708552	0.32171647010449717	CD19-TCB	Experiment_3 Donor_5	219673
0.22147823258273394	0.004137464554454663	1.0	0.7783818090652188	0.530873117506255	CD19-TCB	Experiment_3 Donor_5	189913
1.0	0.32543949215932044	0.5805715623391089	0.4246788360860984	0.8241009061403852	CD19-TCB	Experiment_3 Donor_5	191798
0.5917318438594174	0.9322187970346948	0.0	0.8051842935361191	0.7079584116738998	CD19-TCB	Experiment_3 Donor_5	226226
0.9105379307098624	0.0	0.5939838036118679	0.3056090248734558	0.16094768053423858	CD19-TCB	Experiment_3 Donor_5	224780
1.0	0.4439401545450937	0.45664663963161567	0.020951016525349912	0.1292735870687788	CD19-TCB	Experiment_3 Donor_5	187462
0.7970818692472024	0.6484671666010728	0.11573989872643545	0.2244110239860145	0.1076496210363793	CD19-TCB	Experiment_3 Donor_5	180262
0.5833221027587231	0.5609444512729378	0.28293710547571116	0.36039435594616753	0.2193761720248061	CD19-TCB	Experiment_3 Donor_5	207768
0.5111955545925495	0.5256094183117517	0.2543164355116115	0.3477355489081459	0.22276229848314355	CD19-TCB	Experiment_3 Donor_5	213477
0.0	0.11963272597791734	0.4787589443631711	0.2079740276474145	0.18433673102473175	CD19-TCB	Experiment_3 Donor_5	196918
0.1506520362744488	1.0	0.0	0.2029318047741098	0.17910476732303704	CD19-TCB	Experiment_3 Donor_5	180533
0.4009298274350441	0.5749991070910785	0.07429464673771215	0.6978871796658762	0.6678391765330016	CD19-TCB	Experiment_3 Donor_5	188172
0.5720837303767705	0.2894750898653391	0.2285090096339548	0.4052224363814495	0.5246686692229748	CD19-TCB	Experiment_3 Donor_5	220453
1.0	0.6901807654454872	1.0	0.3481832035941521	0.3425726330023534	CD19-TCB	Experiment_3 Donor_5	206249
0.7725232992165402	0.1956477823237601	0.7273407363642856	0.98174695947244	1.0	CD19-TCB	Experiment_3 Donor_5	205140
0.9820420342913095	0.6614240777608384	0.19779663430524358	0.7219178714314038	0.29991338342696994	CD19-TCB	Experiment_3 Donor_5	216811
0.021735127755563657	0.7495159159071216	0.23575694181784182	0.0	0.08955364941247154	CD19-TCB	Experiment_3 Donor_5	198299
0.05086417503137082	0.67650605209237	0.6611659894384379	0.0	0.0	CD19-TCB	Experiment_3 Donor_5	192887
0.0	0.3444689489083465	0.45976076827669754	0.0	0.0	CD19-TCB	Experiment_3 Donor_5	195404
0.7553163703853715	0.0	0.5325633113742535	0.6651468834927985	0.5992596003253606	CD19-TCB	Experiment_3 Donor_5	223056
0.8531106957986717	0.6245204749726573	0.26690668980416143	0.3830595674620237	0.16408846908655134	CD19-TCB	Experiment_3 Donor_5	209255
0.0	0.45465697362588714	0.11905333061768403	0.9235225103578684	0.5761821639258633	CD19-TCB	Experiment_3 Donor_5	216810
0.29927277922298734	0.11913179464582983	0.6777497734323705	0.4722162974187232	0.3270491254205987	CD19-TCB	Experiment_3 Donor_5	193816
0.29417206979456245	0.3660191350816057	0.3297642296165144	0.623941117651058	0.0533260208209585	CD19-TCB	Experiment_3 Donor_5	189743
0.9237632443298742	0.45813350257589247	0.42734581515424447	0.5076613525137789	1.0	CD19-TCB	Experiment_3 Donor_5	226541
0.8100571341245992	0.2208634521326004	0.8323593276086009	0.6927840010346279	0.5004300001601079	CD19-TCB	Experiment_3 Donor_5	228174
0.399986199490211	1.0	0.14982929608620732	0.5121077159741478	0.2079196703728684	CD19-TCB	Experiment_3 Donor_5	203746
0.7866236804591598	0.42471913901380864	0.5840813134880373	0.05504999557815324	0.24399119682883758	CD19-TCB	Experiment_3 Donor_5	193605
0.4686599121077359	0.7862497535544707	0.2946390926068296	0.22090243737063314	0.20676052203908182	CD19-TCB	Experiment_3 Donor_5	202513
0.49955272446306853	0.6193896411611867	0.39538294342363584	0.5025574142347095	0.5973583347223814	CD19-TCB	Experiment_3 Donor_5	197986
1.0	0.0	0.7302752331098142	0.41591598147799624	0.3257282818714658	CD19-TCB	Experiment_3 Donor_5	220576
1.0	0.5227345866227737	0.42099363607489476	0.037043059638271425	0.3501774069649427	CD19-TCB	Experiment_3 Donor_5	214289
0.01430565870978824	0.4121025901815023	0.4186565712829768	0.07265022797253598	0.0	CD19-TCB	Experiment_3 Donor_5	202759
0.5517077850520925	0.9909807127849412	0.0	0.1855430548290625	0.14428534708192933	CD19-TCB	Experiment_3 Donor_5	226641
0.5851513023536545	0.4790210628455544	0.48054956926170517	0.3304460447689048	0.22565710024571986	CD19-TCB	Experiment_3 Donor_5	225981
0.4546141117643118	0.43130901708024794	0.4329239924567551	0.5319090906219096	0.4161507857628393	CD19-TCB	Experiment_3 Donor_5	186267
1.0	0.5116910038668888	0.2176530722658069	0.48175628792978714	0.6652293287485612	CD19-TCB	Experiment_3 Donor_5	197355
0.23146670710121017	0.73041297437394	0.19131452833467524	0.8442523265225633	0.4433692867207639	CD19-TCB	Experiment_3 Donor_5	211046
0.4336268438834931	0.27444956403747267	0.7101893000955392	0.8579488707602575	0.6970012261027866	CD19-TCB	Experiment_3 Donor_5	192206
0.2367204554987471	0.6274187569637877	0.5014747137077201	0.39632935274307185	0.2577621563040586	CD19-TCB	Experiment_3 Donor_5	214078
0.411231638809673	0.612670668220436	0.06353574094864343	0.8240099676481175	0.6342323794216859	CD19-TCB	Experiment_3 Donor_5	203915
0.397753946169409	0.2222312578335384	0.9414292251771781	0.18232146122982495	0.08672886382786665	CD19-TCB	Experiment_3 Donor_5	212622
0.0882474204149896	0.5488957830056563	0.6507793171095897	0.6743594435253462	0.4329757867724135	CD19-TCB	Experiment_3 Donor_5	185576
0.5786640464025126	1.0	0.05305625171566813	0.22210627655146772	0.5822012277359863	CD19-TCB	Experiment_3 Donor_5	210081
0.31228301797114544	0.6051385352607708	0.4613115875579894	0.6421272886290322	0.4110965206482896	CD19-TCB	Experiment_3 Donor_5	209272
0.3361896299930693	0.7436640942660653	0.8583202748264762	0.3732734409130125	0.41226009679267817	CD19-TCB	Experiment_3 Donor_5	203681
0.0998809403149805	0.48779649432783634	0.4281373339640345	0.6745447774677676	0.4378949073864121	CD19-TCB	Experiment_3 Donor_5	204700
0.745565766160384	0.5414052498194039	0.7077625201727837	0.0	0.0	CD19-TCB	Experiment_3 Donor_5	193365
1.0	0.6179596679715118	0.6158749513135358	0.40541196951345704	0.24266752585273288	CD19-TCB	Experiment_3 Donor_5	218441
0.4237091891004536	0.656385143344623	0.5184779986020547	0.410944773220106	0.3063855457939776	CD19-TCB	Experiment_3 Donor_5	193382
0.42794360952720495	0.9921812115024515	0.2159941479559855	0.09928608957707566	0.46982715558048976	CD19-TCB	Experiment_3 Donor_5	190867
0.5119841740422472	0.6186440824303447	0.011228100987958275	0.09482205864943292	0.08388230879480234	CD19-TCB	Experiment_3 Donor_5	213115
0.8217105077374632	0.2280157756765402	0.7759529693207071	0.15395716523479408	0.13665294702311212	CD19-TCB	Experiment_3 Donor_5	209268
0.8472315529103437	1.0	0.19802030971647477	0.0544197953616671	0.1526237065565091	CD19-TCB	Experiment_3 Donor_5	190430
0.5838162003139524	0.47173542271172453	0.26112051898278255	0.275839448886691	0.9912819534304157	CD19-TCB	Experiment_3 Donor_5	222489
0.7603074089422567	0.2798683456596579	0.22782223815930844	0.15462254625514316	0.1425033079006675	CD19-TCB	Experiment_3 Donor_5	187536
0.8812825843892329	0.39438554867340686	0.2373098288766313	0.028391417373393624	0.0	CD19-TCB	Experiment_3 Donor_5	212014
0.4266462485867036	0.6479385416173665	0.5944256584352046	0.0	0.36551308266016375	CD19-TCB	Experiment_3 Donor_5	208452
0.8392216881134325	0.8193598023326075	0.1374530023635736	0.21835339033830303	1.0	CD19-TCB	Experiment_3 Donor_5	224423
0.5043505311390696	0.2957321637800457	0.37341027242430974	0.8002257743097697	0.567481032119984	CD19-TCB	Experiment_3 Donor_5	217185
0.33079168750822097	0.7396282871547132	0.5252552155549075	0.6336158134379773	0.5140246498249449	CD19-TCB	Experiment_3 Donor_5	203322
0.710499886457973	0.28504371886914626	0.36228183834008815	0.17225293259630617	0.1930090124671985	CD19-TCB	Experiment_3 Donor_5	180549
0.2642895962637982	0.6973659932525819	0.26904174598061215	0.34897148384959725	0.3401014855306563	CD19-TCB	Experiment_3 Donor_5	193150
0.14409007237334542	0.7045447467702939	0.03960848798271011	0.5656301358701435	0.4048537596320512	CD19-TCB	Experiment_3 Donor_5	182862
0.9615415272691566	0.8765622511436971	0.11963188560791448	0.33255312502254625	1.0	CD19-TCB	Experiment_3 Donor_5	218170
0.7390751229358384	0.24147661820016295	0.3771417879591698	1.0	0.6764224645091784	CD19-TCB	Experiment_3 Donor_5	207193
0.023968961515260012	0.24372333786972286	0.37054021936217807	0.3320151458961293	0.17756717955360643	CD19-TCB	Experiment_3 Donor_5	183656
0.9934177610727312	0.6680261241355564	0.17084860938322105	0.1956715262086996	0.10470066875557726	CD19-TCB	Experiment_3 Donor_5	227249
0.3656076887693186	0.8350232973868899	0.0	0.4725788937025008	0.5710120881852964	CD19-TCB	Experiment_3 Donor_5	220193
0.3874332886848866	0.6230764487314231	0.48745816005131404	1.0	0.2755951592679402	CD19-TCB	Experiment_3 Donor_5	213515
0.5880038041658037	0.5795235739882127	0.3215363809332995	0.1378746569561483	0.20843976936725386	CD19-TCB	Experiment_3 Donor_5	196878
0.7961074042674068	0.9773942398638218	0.21417081006283492	0.8906241131169934	0.649095322383201	CD19-TCB	Experiment_3 Donor_5	194227
0.7136263171656828	0.647170744808452	0.6383786046576249	0.6364945069108651	0.6613754130458948	CD19-TCB	Experiment_3 Donor_5	191823
0.11834645389379174	1.0	0.18378760634464641	0.44224897954441256	0.10612213131391365	CD19-TCB	Experiment_3 Donor_5	223833
0.06752775341532671	0.6264776577407899	0.26096455978870436	0.2372976798258151	0.4005862704371024	CD19-TCB	Experiment_3 Donor_5	208590
0.4205908624977277	0.5836415624920384	0.23791951457568783	0.9689683126905483	0.7670318053142083	CD19-TCB	Experiment_3 Donor_5	193842
0.5859868760452781	0.23738808001726627	0.06877231864672456	0.22122746423594236	0.10829945497229952	CD19-TCB	Experiment_3 Donor_5	206087
0.9932023976466948	0.0	1.0	0.9492803934631949	0.6640492348558668	CD19-TCB	Experiment_3 Donor_5	186713
0.2578588920343965	0.6642605065426936	0.42003315645321615	0.08486364025448262	0.03461857141678654	CD19-TCB	Experiment_3 Donor_5	220679
0.27661441200548703	0.4534804429762943	0.22841479387658736	0.7612425608570674	0.30735003094065866	CD19-TCB	Experiment_3 Donor_5	182837
0.05408757565410581	0.9159569615295884	0.04171223946918087	0.45110754271838205	0.46132901094724504	CD19-TCB	Experiment_3 Donor_5	207363
0.7672404348781229	0.6182796457766901	0.09248595139356376	0.3960553563683687	0.3345439040764541	CD19-TCB	Experiment_3 Donor_5	198806
0.09306480649416922	0.5659687342233929	0.6731921252255021	0.48322690675017343	0.25550174893204625	CD19-TCB	Experiment_3 Donor_5	208454
1.0	0.2579669499305316	0.39780241902781277	0.9114424456382901	0.49595727948773893	CD19-TCB	Experiment_3 Donor_5	200694
0.6119519596902886	0.6462004383626454	0.8201179679266681	0.2528069126576619	0.111570467955515	CD19-TCB	Experiment_3 Donor_5	202245
0.22382574588427814	0.0	1.0	0.200916998946133	0.12973889219812312	CD19-TCB	Experiment_3 Donor_5	199797
0.8020954486633928	0.6905359378630515	0.15854323731389802	0.3587164558504819	0.2264844515008028	CD19-TCB	Experiment_3 Donor_5	220358
0.7805504818732824	0.8403116080220653	0.037425253806556674	0.8204893670523932	0.581794811112335	CD19-TCB	Experiment_3 Donor_5	221016
0.28470396538899045	0.432088934348071	0.4865767699826273	0.8286858730218589	0.766078769680046	CD19-TCB	Experiment_3 Donor_5	185684
0.6849057742526675	0.6174365488760858	0.6428555235736391	0.08785361546695768	0.1812713260795541	CD19-TCB	Experiment_3 Donor_5	214715
0.3329079642896896	0.4626037380243543	0.35748538978878186	0.0323715854423959	0.0492864591934038	CD19-TCB	Experiment_3 Donor_5	211842
1.0	0.7731381395632163	0.3474761317018216	0.32298700290154203	0.12530466324454334	CD19-TCB	Experiment_3 Donor_5	187669
0.1431743345716786	0.88136866414471	0.40763028791490313	0.2064398875384083	0.07430583290089422	CD19-TCB	Experiment_3 Donor_5	182466
0.7145130665941279	0.7578097141334311	0.03950747893335293	0.47327278050877697	0.5256855506525421	CD19-TCB	Experiment_3 Donor_5	219191
0.48179703121978895	0.2109670512337272	1.0	0.5941963881089495	1.0	CD19-TCB	Experiment_3 Donor_5	195629
0.0	0.6884582506695761	0.1630468179764444	0.4318451167914651	0.23787146963615122	CD19-TCB	Experiment_3 Donor_5	212636
0.7191895416671734	0.4404914055338128	0.35407493764256126	1.0	1.0	CD19-TCB	Experiment_3 Donor_5	189727
0.8438980070105163	0.773498832614027	0.28573887170803336	1.0	0.8052512830571498	CD19-TCB	Experiment_3 Donor_5	182656
0.8567771860071808	0.4764263148410261	0.64198078743077	0.22350992400458278	0.38314404835643723	CD19-TCB	Experiment_3 Donor_5	215844
0.40140670405160533	0.7228078050590184	0.42078716060919846	0.19678094772946225	0.15664195308842	CD19-TCB	Experiment_3 Donor_5	183628
0.378500311726328	0.633638779258851	0.14799671756247582	0.01178008213604382	0.4313183333292674	CD19-TCB	Experiment_3 Donor_5	193983
0.0	0.2532441569891245	0.22445590790899744	0.21336415791542612	0.058415639557356805	CD19-TCB	Experiment_3 Donor_5	183546
0.9198237907894514	0.16456331723211123	0.46153381395785625	0.7880326412444065	0.4698624550481293	CD19-TCB	Experiment_3 Donor_5	186678
0.5441219648519784	0.0	0.7884325556832443	0.6317339813216002	0.7206258721639831	CD19-TCB	Experiment_3 Donor_5	211242
0.15312398927666493	0.5554724553405089	0.1740467796291831	0.12956738343596996	0.10479510311654716	CD19-TCB	Experiment_3 Donor_5	200786
0.9395596418840374	0.46425848282447024	0.40885577834737435	0.31654612645838165	0.3055697699524805	CD19-TCB	Experiment_3 Donor_5	218768
0.6786462175380585	0.0	0.6821914641511819	1.0	0.3826019051064444	CD19-TCB	Experiment_3 Donor_5	213538
0.31470288178134703	0.5683161767508377	0.5304810640434806	0.29892544577906455	0.18654276537701747	CD19-TCB	Experiment_3 Donor_5	201297
0.5679220716134253	0.6578152706214673	0.5250635240430446	0.13765940665950935	0.1612441959991005	CD19-TCB	Experiment_3 Donor_5	192975
0.8928309352752803	0.0	0.6620033537037117	0.48702988061656116	0.2002194656502212	CD19-TCB	Experiment_3 Donor_5	199590
0.9904125280514808	0.0	1.0	0.16511305527024792	0.20335751036401994	CD19-TCB	Experiment_3 Donor_5	210327
0.4329038577860503	0.6534702492131743	0.8025066565300216	0.07593678055572323	0.019319186694669366	CD19-TCB	Experiment_3 Donor_5	221194
1.0	0.301578276649452	0.5484271169573346	0.3123652513593509	0.14168221542742698	CD19-TCB	Experiment_3 Donor_5	183702
0.5333279624754956	0.2766390382128894	0.4806094893557328	0.17830149483251842	0.18184842386800598	CD19-TCB	Experiment_3 Donor_5	202727
1.0	0.6189817057879412	0.1961397687781864	1.0	0.5194537018259427	CD19-TCB	Experiment_3 Donor_5	185497
0.6644047386497764	0.12453863564101242	0.18950450097864763	0.27131226543012815	0.07384012974233851	CD19-TCB	Experiment_3 Donor_5	208203
0.0	0.5817317487106485	0.15863329141541502	0.028184998257293568	0.0	CD19-TCB	Experiment_3 Donor_5	226842
0.5420898030587591	0.6484671666010726	0.7505365369061406	0.0	1.0	CD19-TCB	Experiment_3 Donor_5	199738
0.8051938341952543	0.4152977323302477	0.5622717958834751	0.8727094526988731	0.5764356764857086	CD19-TCB	Experiment_3 Donor_5	192234
0.5324483944117747	0.8146980003622677	0.18595991072124998	0.6982514840698348	0.4164240153987415	CD19-TCB	Experiment_3 Donor_5	206368
0.559341759951816	0.16592328301341208	1.0	0.18653534900695934	0.1908363105224148	CD19-TCB	Experiment_3 Donor_5	201117
0.43865101455051486	0.6354246383559727	0.2988104374321257	0.0	0.0	CD19-TCB	Experiment_3 Donor_5	202003
0.3661267560348514	0.6786106021288261	0.9275876237198677	0.8491324062657344	0.6153912540193369	CD19-TCB	Experiment_3 Donor_5	200919
0.46810055215678686	0.0066228328802491404	0.7838869820083892	0.625921375934348	0.5927849817102404	CD19-TCB	Experiment_3 Donor_5	209921
0.58166039092088	0.6814943471758456	0.41461806286259467	0.5872699607667062	0.47010186898435974	CD19-TCB	Experiment_3 Donor_5	203387
0.0	0.31949288954110144	0.38704068144854686	0.29391590385748445	0.9965776192576429	CD19-TCB	Experiment_3 Donor_5	196553
0.9312364594977116	0.6776854571804245	0.20626261520964653	0.5036396865593153	0.5451954794756323	CD19-TCB	Experiment_3 Donor_5	220739
0.8725058160525359	0.603656625055852	0.14884818625472035	0.9230837312222657	1.0	CD19-TCB	Experiment_3 Donor_5	190349
0.0780759690676538	0.30419424897472047	0.21233305816323172	0.9478043896466549	1.0	CD19-TCB	Experiment_3 Donor_5	192015
0.4524340717689277	0.5252777186673158	0.36608897215032954	0.31151335287145565	0.22554455492010522	CD19-TCB	Experiment_3 Donor_5	222217
0.7385530980983086	0.5893632174379688	0.2861127439720537	0.17496853355062128	0.08859000551887102	CD19-TCB	Experiment_3 Donor_5	182838
0.5143808611454144	0.6075083682184339	0.4910416382512892	0.8680087169611822	0.8267369369786359	CD19-TCB	Experiment_3 Donor_5	207963
0.5175443730806298	0.5929639740911992	0.2716286900158271	0.32255244797811666	0.2745217686781344	CD19-TCB	Experiment_3 Donor_5	187983
0.9259344395711935	0.0	0.8434293337363523	0.33781544328766955	0.30885592112076937	CD19-TCB	Experiment_3 Donor_5	191755
0.24842215990184932	0.7849245067301507	0.0901414931627225	0.3922450404171663	0.21490418512313497	CD19-TCB	Experiment_3 Donor_5	195951
0.8430134364964712	0.1964509795984372	0.48352824775097214	1.0	0.6228546886228087	CD19-TCB	Experiment_3 Donor_5	185789
0.7353362405314374	0.502071616358049	0.3665845990113952	0.9411431621407942	0.5853466150036748	CD19-TCB	Experiment_3 Donor_5	200184
0.13524555546630931	1.0	0.11344280769814907	0.38567978348105375	0.33086368008385736	CD19-TCB	Experiment_3 Donor_5	221639
0.7212620493725523	0.6759879833779131	0.49717339121148224	0.1528260196771934	0.043870335124151345	CD19-TCB	Experiment_3 Donor_5	210102
0.6057792361269201	0.6454826292308049	0.2413368289527143	0.8463995622320634	0.804606571922076	CD19-TCB	Experiment_3 Donor_5	212566
0.7929315150158922	0.0	1.0	0.44091107046924827	0.4031160093682512	CD19-TCB	Experiment_3 Donor_5	191054
0.3169494820914806	0.8998365146532725	0.05957866688808719	0.02164438956292622	0.005779715006279033	CD19-TCB	Experiment_3 Donor_5	209778
0.3902927357221869	0.33420500021400545	0.5121702941748492	0.8571737808241037	0.4485576754532605	CD19-TCB	Experiment_3 Donor_5	187257
0.9489792131690558	0.5977635616526417	0.03963426064061253	0.11860608424335263	0.2416034840727905	CD19-TCB	Experiment_3 Donor_5	186215
0.910921887079001	0.30003715814729737	0.5593532531556886	1.0	0.31131453069337583	CD19-TCB	Experiment_3 Donor_5	228496
0.16686203251679038	0.3926315642051759	1.0	0.1450213634450447	0.046357157039360206	CD19-TCB	Experiment_3 Donor_5	225481
0.852209741592972	0.6657540178404782	0.4702292991431104	0.7481666534466705	0.6927162629731339	CD19-TCB	Experiment_3 Donor_5	186281
0.7235045402149018	0.7330278085686993	0.09074109634659784	0.49558660850904734	0.3441599516260499	CD19-TCB	Experiment_3 Donor_5	208556
0.8026428999196935	0.5148705803031127	0.3161118497830786	0.06112212417115958	0.06589663617558812	CD19-TCB	Experiment_3 Donor_5	221568
0.9877171804774671	0.6382975603652493	0.23648062667469189	0.32861390536157514	0.14431333728827248	CD19-TCB	Experiment_3 Donor_5	198646
0.44920090954442093	0.7260749827713104	0.13981248799792742	0.5143029709145205	0.4456061047109429	CD19-TCB	Experiment_3 Donor_5	221029
0.955179017261818	0.4448549441916675	0.21071746350387158	0.2658873750684776	0.04948107117509336	CD19-TCB	Experiment_3 Donor_5	184099
0.5048761007216097	0.02933872192656725	0.8226021818862199	0.24349193096219093	0.3644936987952216	CD19-TCB	Experiment_3 Donor_5	194832
0.7966664159485258	0.22893193982274604	0.9432480588642995	0.2943419571515936	0.5005946036998907	CD19-TCB	Experiment_3 Donor_5	195385
0.5755268892215735	0.29436515318322093	0.23445038406124405	0.27023963321084954	0.09896651124033808	CD19-TCB	Experiment_3 Donor_5	184282
0.628531801240894	0.5233881423685645	0.48168987398557417	0.9465171855940655	0.7302559281674617	CD19-TCB	Experiment_3 Donor_5	207697
1.0	0.513559266977656	0.23553516920581763	0.7426277554217227	0.513032741545467	CD19-TCB	Experiment_3 Donor_5	195289
0.8717381242018267	0.6384717175599354	0.33543339395374483	1.0	0.7756801310944776	CD19-TCB	Experiment_3 Donor_5	213137
0.9923889878215952	0.0	0.6291308668698732	0.44937461529725065	0.5262081444086526	CD19-TCB	Experiment_3 Donor_5	193047
0.059497158866024864	0.6724453855406747	0.3239861252833467	0.7988416698366526	0.7045786323710784	CD19-TCB	Experiment_3 Donor_5	207320
0.6010235599058374	0.5863195450834131	0.19868257922317692	0.15905961655122763	0.2539241038480925	CD19-TCB	Experiment_3 Donor_5	218588
0.3073709156828262	0.42844393527664254	0.4095051807942313	0.42424044202378697	0.7439229286582916	CD19-TCB	Experiment_3 Donor_5	228968
0.0	0.48610630123667165	0.4769778265988998	0.19866743805742004	0.2096018054971075	CD19-TCB	Experiment_3 Donor_5	226373
0.777579178879781	0.711302798104319	0.6952894317264403	0.808121187427179	0.48295732470241737	CD19-TCB	Experiment_3 Donor_5	188421
0.43775072100707413	0.9222883743735102	0.3012050963161951	0.17317887016944933	0.2601086915736344	CD19-TCB	Experiment_3 Donor_5	228665
0.644332176779353	0.7053073237277487	0.6080229703262703	0.4437747155307862	0.33239087197896044	CD19-TCB	Experiment_3 Donor_5	214167
0.5944595128772897	0.30511375175690364	0.10306876359459344	0.5471754686191065	0.6542521039035949	CD19-TCB	Experiment_3 Donor_5	220015
0.4152167436905512	0.0	0.6960132440015259	0.0610817688523687	0.001103975787613562	CD19-TCB	Experiment_3 Donor_5	213535
0.5300439480303898	0.7311828339026348	0.4140210443884605	0.44794570037670384	0.47738207033828045	CD19-TCB	Experiment_3 Donor_5	191815
0.5594752109259966	0.7898832586600057	0.14785191330265743	0.4894599571613517	0.4277083276928556	CD19-TCB	Experiment_3 Donor_5	187691
0.7543454952013691	0.23225420787295392	0.6778163049298515	0.12436243283023879	0.08833004238191743	CD19-TCB	Experiment_3 Donor_5	217055
0.4119304321752919	0.756370269372894	0.06800790559051421	0.35733482690315577	0.482566462123679	CD19-TCB	Experiment_3 Donor_5	219011
0.7732679100129277	0.722235610893121	0.2541696382649394	1.0	1.0	CD19-TCB	Experiment_3 Donor_5	203014
0.532956094756406	0.3094487299328117	0.44506867537514316	0.7603092557553327	0.42856704311599786	CD19-TCB	Experiment_3 Donor_5	193163
0.976297543520931	0.6912265457140027	0.27198326112018345	0.18270091391914026	0.14128290907445593	CD19-TCB	Experiment_3 Donor_5	218012
0.7887604472223065	0.6959327207026773	0.277357110251559	1.0	0.22408806319961036	CD19-TCB	Experiment_3 Donor_5	225610
0.9184345649420826	0.7581652551860274	0.06790740442448792	0.3586579652837681	0.27467816956687485	CD19-TCB	Experiment_3 Donor_5	209090
0.7075818556979996	0.28706123650905524	0.5179114665793969	0.4676386639801095	0.4790017815069829	CD19-TCB	Experiment_3 Donor_5	200860
0.9925802983401981	0.0	0.7406054807288162	0.7734678430081839	0.5087926708491085	CD19-TCB	Experiment_3 Donor_5	219445
0.6104164246743071	0.17529997501234315	0.32233135067640234	1.0	0.6800613376133833	CD19-TCB	Experiment_3 Donor_5	189335
0.8180340085809393	1.0	0.0	1.0	0.3229141963182229	CD19-TCB	Experiment_3 Donor_5	216860
0.2951577756539115	0.3697044993167256	0.45055990938615886	0.0	0.043601772982407014	CD19-TCB	Experiment_3 Donor_5	224933
0.8280476051774931	0.3942198534036992	0.38165993318759145	0.3892772726813472	0.26027168799283523	CD19-TCB	Experiment_3 Donor_5	211256
0.5965156273279317	0.5888496203220787	0.2794134513844492	0.45702368546951766	0.27803582547897765	CD19-TCB	Experiment_3 Donor_5	225737
0.6418289139562102	0.0	1.0	1.0	0.5726364664918758	CD19-TCB	Experiment_3 Donor_5	225536
0.9830722680803625	0.6749508404851225	0.3338868660215463	0.1725244544204684	0.7659835425522553	CD19-TCB	Experiment_3 Donor_5	215043
0.19826010065776023	0.5150815600318303	0.08776939668034918	0.22037602743699813	0.3258710666003475	CD19-TCB	Experiment_3 Donor_5	219244
0.7290443848487138	0.8698407122329891	0.14512366810510882	0.06317555053867303	0.0	CD19-TCB	Experiment_3 Donor_5	198542
0.4819020152881652	0.3689785176666437	0.2283955996200654	0.23324938522393585	0.30892146548536814	CD19-TCB	Experiment_3 Donor_5	207284
0.9886488418781609	0.3592196653682401	0.346143818928488	0.21109584228689823	0.059024697548590216	CD19-TCB	Experiment_3 Donor_5	225562
0.7541062504629148	0.4786684213482257	0.5471402853587075	0.4504074962966171	0.11009920336767437	CD19-TCB	Experiment_3 Donor_5	219476
0.6608944144081773	0.5124053237747054	0.7039161848945623	0.9858051936602192	0.6547309798375955	CD19-TCB	Experiment_3 Donor_5	188005
0.27018890281702634	0.764114297995217	0.537057151316743	0.890884746508827	1.0	CD19-TCB	Experiment_3 Donor_5	211867
0.5107228354974659	0.6406585769786608	0.2935871910428599	0.0	0.0	CD19-TCB	Experiment_3 Donor_5	205510
0.27170422449720116	0.6961177808678098	0.8608912614018581	0.6680727341310719	0.45593987365343436	CD19-TCB	Experiment_3 Donor_5	216249
0.6849054366602892	0.7002128494477015	0.031092058743248937	0.0696055165755872	0.0	CD19-TCB	Experiment_3 Donor_5	222022
0.8256145885738563	0.9097741603277548	0.07498332782802429	0.7720235899868146	0.6861297125152225	CD19-TCB	Experiment_3 Donor_5	182815
0.6539484693025303	1.0	0.0	0.6845176277809717	0.4826331726832767	CD19-TCB	Experiment_3 Donor_5	188825
0.4107513636480922	0.7143857376928547	0.16511862819706022	0.3185174349039813	0.37803495235953194	CD19-TCB	Experiment_3 Donor_5	206702
0.7301167525633119	0.5955848269618507	0.5394252616504306	0.0	0.01554415541585878	CD19-TCB	Experiment_3 Donor_5	192662
0.4568879018912555	0.7322674070216806	0.4128253266685628	0.8040746941039973	0.3999072834779601	CD19-TCB	Experiment_3 Donor_5	198943
0.630102432654972	0.556198853159417	0.8226596004704885	0.20814522081499282	0.20778520803405612	CD19-TCB	Experiment_3 Donor_5	223824
0.5774977017308327	0.3090654902244646	0.28064355135707053	1.0	0.6226539983691061	CD19-TCB	Experiment_3 Donor_5	226480
0.2511149698964143	0.07290240994876691	0.504608302982624	0.2536016435716102	0.2579178695694215	CD19-TCB	Experiment_3 Donor_5	203381
0.6901692752302677	0.3819365985474991	0.3394417792374568	0.591843528461982	0.3307734724634874	CD19-TCB	Experiment_3 Donor_5	216056
0.44089051998896256	0.48080983584835985	0.7526428322615999	0.5586915118677839	0.5829284330492859	CD19-TCB	Experiment_3 Donor_5	226262
0.22965985889690746	0.6232277006267424	0.4060988136340909	0.113862274442757	0.20223050038377924	CD19-TCB	Experiment_3 Donor_5	194741
0.8986147603350436	0.6944155022893256	0.4253373066920524	0.6820393064004242	1.0	CD19-TCB	Experiment_3 Donor_5	208878
0.8666509506542511	0.45753327030242036	0.2019998915681273	0.8518112132714939	0.8310758486858186	CD19-TCB	Experiment_3 Donor_5	180628
0.8750194115678178	0.4802244517163629	0.6700495947927655	0.6662304409383528	0.5012332464343454	CD19-TCB	Experiment_3 Donor_5	206928
0.5729273224399165	0.6561095696191823	0.8139207941478184	0.05623258496728496	0.046282615579441154	CD19-TCB	Experiment_3 Donor_5	217534
0.7377963233250016	0.8580289190973246	0.19095137837802345	0.19267497656443053	0.020086066639515558	CD19-TCB	Experiment_3 Donor_5	189790
0.7548292967988082	0.4273489102808535	0.1601069661005051	1.0	0.7558189675588683	CD19-TCB	Experiment_3 Donor_5	217137
1.0	0.08939195687102364	0.7882421379012318	0.24548587902547692	0.33549954000681154	CD19-TCB	Experiment_3 Donor_5	188047
0.5468627404737132	0.7926069351135402	0.23295686309665278	0.07020329912031945	0.1522898828301048	CD19-TCB	Experiment_3 Donor_5	220365
0.8353833076225861	0.5532851641319585	0.2654777531169263	0.6814140800911748	0.6215707731033056	CD19-TCB	Experiment_3 Donor_5	208645
0.620055735964596	0.5005778082085612	0.32032454941735267	0.0	0.0	CD19-TCB	Experiment_3 Donor_5	206615
0.4252527527007001	0.5824674791236465	0.13867712666276352	1.0	0.5342146684566934	CD19-TCB	Experiment_3 Donor_5	187425
0.6963504539588605	0.023332898380850706	0.7329144613477383	0.7386261408874305	0.4367462156706295	CD19-TCB	Experiment_3 Donor_5	193462
0.6470496301974501	0.8280465031693187	0.487643564954223	0.22743498319777922	0.0998924966809904	CD19-TCB	Experiment_3 Donor_5	225011
0.4874029209357548	1.0	0.040621802135863014	0.22344505505059134	0.18928583915503533	CD19-TCB	Experiment_3 Donor_5	217861
0.6392853689351208	0.41067654151740707	0.5645358346190862	0.6602585273792271	0.9158177639771476	CD19-TCB	Experiment_3 Donor_5	198531
0.5712189794305533	0.8430288543686629	0.31051808951164467	1.0	0.9880962112686941	CD19-TCB	Experiment_3 Donor_5	216375
0.8397629320944863	1.0	0.2859814635513587	0.6293670920863981	0.6393579602894366	CD19-TCB	Experiment_3 Donor_5	187556
0.7855660226567734	0.4457179282110756	0.16801594845189038	0.6082406459112312	0.36895654777330394	CD19-TCB	Experiment_3 Donor_5	228567
0.7394045408146991	0.831614955793426	0.15483248883318326	0.14448831748801136	0.1005545709779098	CD19-TCB	Experiment_3 Donor_5	194024
0.7304139625938229	0.57270502109977	0.2711799632681481	0.19825003561412072	0.1752800828898435	CD19-TCB	Experiment_3 Donor_5	214172
0.5518726686922576	0.16306059059028663	0.04494812284428738	0.3527795147239439	0.352923476082752	CD19-TCB	Experiment_3 Donor_5	205450
0.6032787820957157	0.4572692211309848	0.624658730334314	0.36311023090267885	0.39355550048870397	CD19-TCB	Experiment_3 Donor_5	211625
0.933364578245779	0.07400495016365392	0.9443979202907521	0.14746367718492123	0.07508857336946764	CD19-TCB	Experiment_3 Donor_5	215831
1.0	0.0	0.9825895515508446	0.7436405889237382	0.41772325025443907	CD19-TCB	Experiment_3 Donor_5	210077
0.26689045187576954	0.3734155806595986	0.18961722921505922	0.6025734888556528	1.0	CD19-TCB	Experiment_3 Donor_5	182256
0.411799839351457	0.5512600411574787	0.4441178794978378	0.46303863348706925	0.711527689968962	CD19-TCB	Experiment_3 Donor_5	215422
1.0	0.8868257317419036	0.33115030969109144	0.42010179303079564	0.3050519792860359	CD19-TCB	Experiment_3 Donor_5	187750
0.39353728186601994	1.0	0.7266684921656297	0.30407102862873453	0.068784824346805	CD19-TCB	Experiment_3 Donor_5	220646
0.7856407594094243	0.5111085434776351	0.09490826100015722	0.16975456355422622	0.0206618025996161	CD19-TCB	Experiment_3 Donor_5	219379
0.1454364101847804	0.29702352484547057	0.7161210874289236	0.11787802593666197	0.10893833805707123	CD19-TCB	Experiment_3 Donor_5	191980
0.8244551797332962	0.7217579435015333	0.28256105910874296	0.44756023649395327	0.6512064133724766	CD19-TCB	Experiment_3 Donor_5	203719
0.27339945566012985	0.5023110836555288	0.24005296072487572	0.37749734165137433	0.3916648100225786	CD19-TCB	Experiment_3 Donor_5	219034
0.9341966513480621	0.5889636863891526	0.5493224341532305	0.04516583854779514	0.02114931869337002	CD19-TCB	Experiment_3 Donor_5	188319
0.7940721059569955	0.27723812471336406	0.20450660358044154	0.0	0.03546583759356284	CD19-TCB	Experiment_3 Donor_5	184545
0.3049854056792832	0.3917648637219688	0.16651780308793698	0.3894058998251144	0.3983414195501107	CD19-TCB	Experiment_3 Donor_5	212836
0.5600228151782818	0.61571844976057	0.4943178718130321	0.5086580969760248	0.5134597073714758	CD19-TCB	Experiment_3 Donor_5	219849
1.0	0.617503412232476	0.6874731774817299	1.0	0.6779574644482173	CD19-TCB	Experiment_3 Donor_5	205946
0.9755138729839216	0.0	1.0	0.0900942648220763	0.13814317380746138	CD19-TCB	Experiment_3 Donor_5	211203
0.9104511016500566	0.5105775458763646	0.5740551066962819	0.1263273450577935	0.05070747413038313	CD19-TCB	Experiment_3 Donor_5	204627
0.08309611909331859	0.5900304724537361	0.48495638709696937	0.11703231919703155	0.12619733802148358	CD19-TCB	Experiment_3 Donor_5	213556
0.555844329537245	0.6090222413856495	0.4227089345336562	0.7668005722631793	0.5020857605857763	CD19-TCB	Experiment_3 Donor_5	213675
0.47581420779515804	0.0	0.8549124808110908	0.08585501095453628	0.12412619833143726	CD19-TCB	Experiment_3 Donor_5	187056
0.0	0.5806421645207932	0.4533354105699102	0.4246267908167646	0.39316773013669276	CD19-TCB	Experiment_3 Donor_5	204810
0.705381085846709	0.0	1.0	0.4884600735129615	0.31410659519286127	CD19-TCB	Experiment_3 Donor_5	186850
0.4998652035556094	0.1690187867427994	0.22383393720908926	0.7455202607031136	1.0	CD19-TCB	Experiment_3 Donor_5	181628
0.5228049764073944	1.0	0.21962908338991943	0.40665218616733023	0.14413997171953807	CD19-TCB	Experiment_3 Donor_5	210025
0.17408005056741457	0.0	1.0	0.12627997634021254	0.0944885850491107	CD19-TCB	Experiment_3 Donor_5	225245
0.829494036289553	0.40293014981730757	0.49733020421093943	0.37639492925709855	0.3036897638265665	CD19-TCB	Experiment_3 Donor_5	191139
1.0	0.12079124108221186	0.6618917543493763	0.0652878454453405	0.09256449166267987	CD19-TCB	Experiment_3 Donor_5	216437
0.44062165288088445	0.41309010322809814	0.4622435367051143	0.28044370757697135	0.322008955701068	CD19-TCB	Experiment_3 Donor_5	217311
1.0	0.823775972809956	0.2536042029306148	0.4603864181939646	0.49719219758404515	CD19-TCB	Experiment_3 Donor_5	184752
0.5900319606447394	0.3633858991789421	1.0	0.8764943167923728	1.0	CD19-TCB	Experiment_3 Donor_5	204606
0.7539550919078238	0.2954836094022561	1.0	0.25916428417373405	0.16995207977571544	CD19-TCB	Experiment_3 Donor_5	207259
1.0	0.6264952874022187	0.33848241620860986	0.2586243866296395	0.2411455801448628	CD19-TCB	Experiment_3 Donor_5	211840
0.2542752189303281	1.0	0.3609911019948704	0.24472967140900675	0.4710996239605423	CD19-TCB	Experiment_3 Donor_5	189408
0.07499306139365201	0.6798136986652585	0.30224068896786926	0.43460876227247075	0.6573131275323072	CD19-TCB	Experiment_3 Donor_5	227406
0.8292204166310859	0.3247697487933472	0.3057204001734849	0.2020378818630997	0.1640348372881691	CD19-TCB	Experiment_3 Donor_5	222111
0.37244741879044724	0.6349126188411075	0.32541468733265916	0.4525414266060786	0.4656048546836444	CD19-TCB	Experiment_3 Donor_5	186683
0.5920357412640109	0.2008863729950388	0.32044276529651883	0.42287205899135444	0.3245159905303389	CD19-TCB	Experiment_3 Donor_5	218270
0.7513276305744915	0.887013547694063	0.15688850270328417	0.12983623490796234	0.7774371268853234	CD19-TCB	Experiment_3 Donor_5	187790
0.38156926524095564	0.30412879188945324	0.5564701879670368	0.8424305863632874	0.940088061185141	CD19-TCB	Experiment_3 Donor_5	203108
0.923475509759416	0.08354820311296081	0.36656250635675397	0.9080615021439364	0.9957268581989815	CD19-TCB	Experiment_3 Donor_5	204876
0.40382345505043826	0.22252112494115125	0.6479875158548752	0.2171372554248067	0.2699365356697088	CD19-TCB	Experiment_3 Donor_5	197608
0.893643709040809	0.63240620815551	0.23424566227262847	0.06788251180019168	0.06344738648762138	CD19-TCB	Experiment_3 Donor_5	222142
0.6049444397947333	0.2804247886985879	0.3779421277918228	0.45744697876617074	0.20620941174253316	CD19-TCB	Experiment_3 Donor_5	199424
1.0	0.10295637298910401	0.48125056503279406	0.4142012418525519	0.3338206674026742	CD19-TCB	Experiment_3 Donor_5	217020
0.0	0.5169219980523841	0.29416988476605593	0.19124015214176432	0.047207062244518136	CD19-TCB	Experiment_3 Donor_5	187754
0.7597447000946912	0.7662309963374315	0.43701480916629404	0.4413639185897039	0.3822074680138417	CD19-TCB	Experiment_3 Donor_5	223854
0.36626475934396596	0.5910870132233333	0.4198548594799667	0.37941623729867724	0.3315308607133342	CD19-TCB	Experiment_3 Donor_5	197376
0.43866128416984834	0.5787067321230166	0.4041193274273611	0.8029945263736437	0.620738282134395	CD19-TCB	Experiment_3 Donor_5	199974
1.0	0.9589249485703129	0.226631631004584	0.7487800954455278	0.7242207438198972	CD19-TCB	Experiment_3 Donor_5	223054
0.7569433349122497	0.5386232721569085	0.1669668950630875	0.8045358414904102	0.2959118588100645	CD19-TCB	Experiment_3 Donor_5	226584
0.8205301090877937	0.4655449965862906	0.6727619113745484	1.0	1.0	CD19-TCB	Experiment_3 Donor_5	208931
0.4887144128659503	0.45403527798118365	0.9355493090704816	0.6355687873376141	0.45085624192436796	CD19-TCB	Experiment_3 Donor_5	220021
0.13992372638118641	0.46065181443215736	0.9066791917365907	0.26838702059328945	0.12421032277176104	CD19-TCB	Experiment_3 Donor_5	180571
0.7183685173658206	0.30776061964510976	0.3670360253281357	0.638629178413938	0.6443804292635382	CD19-TCB	Experiment_3 Donor_5	225739
0.3372058112898091	0.3509022256610878	0.591150945440841	0.04118685177062004	0.0	CD19-TCB	Experiment_3 Donor_5	184359
0.7307694924977045	0.5357723884934048	0.5156897260787742	0.8734109417268028	0.5251141438826916	CD19-TCB	Experiment_3 Donor_5	203500
0.4641865126569385	0.4956553701436222	0.20162309198225897	0.13972112609384968	0.16408942139111596	CD19-TCB	Experiment_3 Donor_5	226931
1.0	0.6122267601614207	0.2800637269342937	0.36677212298330936	0.9883313289821534	CD19-TCB	Experiment_3 Donor_5	187046
0.6433711637421644	0.4300850067754326	0.5123093611143084	0.3425807227331591	0.37570886430034367	CD19-TCB	Experiment_3 Donor_5	200475
0.0031593858108141305	0.3987847803478762	1.0	0.611109688435382	0.5685262657375018	CD19-TCB	Experiment_3 Donor_5	192788
0.33181260098234655	1.0	0.369281225680557	0.17849515033152363	0.28015278806345895	CD19-TCB	Experiment_3 Donor_5	182924
0.37977767421498376	0.4982206846768129	0.6346643197043518	0.3150625445316259	0.7122522243629306	CD19-TCB	Experiment_3 Donor_5	210881
0.7708255093726566	0.9981349165725256	0.0	0.38918288365795056	0.30335946739513336	CD19-TCB	Experiment_3 Donor_5	183764
0.5989651773989331	0.21556773260264248	0.382367484655115	0.8557254668422696	0.5592194385132934	CD19-TCB	Experiment_3 Donor_5	208905
0.48624970016141783	1.0	0.10955248030239809	0.0	0.44073351702053093	CD19-TCB	Experiment_3 Donor_5	222969
0.0	0.5816847478777163	0.1606049177042341	0.05873820519093344	0.054986042871472005	CD19-TCB	Experiment_3 Donor_5	215425
0.8151884674656726	0.5928810739934737	0.24522142489936077	0.0	0.0	CD19-TCB	Experiment_3 Donor_5	207840
0.16637998992161093	0.41364199429061965	0.6508795176831489	0.16292916178326575	0.21062779230575038	CD19-TCB	Experiment_3 Donor_5	211551
0.843503309529902	1.0	0.3502857222177656	0.7971984032488307	1.0	CD19-TCB	Experiment_3 Donor_5	228152
0.5360554049777705	0.46206107794379747	0.825615451287565	0.7956939908978193	0.6536033070388106	CD19-TCB	Experiment_3 Donor_5	212292
0.3037337767969629	0.7982847077111025	0.2470474920471403	0.0373002728506986	0.0	CD19-TCB	Experiment_3 Donor_5	180232
0.6247305418392913	0.06708397956825676	0.3740653672272973	0.27455201907962834	0.20155725939059493	CD19-TCB	Experiment_3 Donor_5	216565
0.6940341649464962	0.7625618625987383	0.4046710114665382	0.836998810425557	0.7358333529683106	CD19-TCB	Experiment_3 Donor_5	196001
0.44605056826729805	0.5662305983350615	0.09326776602732634	0.24174005845930438	0.12223550774629209	CD19-TCB	Experiment_3 Donor_5	186403
0.8254390192048385	0.3237993524838874	0.8255782601622553	0.5130050720226695	0.30552818813894506	CD19-TCB	Experiment_3 Donor_5	202574
0.42199903937174904	0.5918355090063459	0.1759022625490066	0.16452609312330005	0.2799652461378789	CD19-TCB	Experiment_3 Donor_5	216135
0.9127941670664882	0.25947066163812543	0.26636415981456163	0.19202236986368415	0.07838895230060505	CD19-TCB	Experiment_3 Donor_5	214652
0.8852417808293935	0.38739293145575565	0.5539422622938153	0.4050929792288199	0.1539799053313453	CD19-TCB	Experiment_3 Donor_5	216346
0.8118677821185509	0.0	0.44465985395306307	0.24933255653984918	0.14132517739256023	CD19-TCB	Experiment_3 Donor_5	184531
0.480090756659369	0.586933423881069	0.3140270829880745	0.019769012770804034	0.04637348910982005	CD19-TCB	Experiment_3 Donor_5	219680
0.760421039597664	0.5146627525100337	0.3750045850219533	0.7560201698620432	1.0	CD19-TCB	Experiment_3 Donor_5	221953
0.6168375951957539	0.7317586637124555	0.1367523299287927	0.9845767090518684	0.7756351546842061	CD19-TCB	Experiment_3 Donor_5	197550
0.4984716607315146	1.0	0.32081561153378946	0.3156796663536098	0.19359357307794697	CD19-TCB	Experiment_3 Donor_5	196846
0.07776049129707277	0.8491970616935892	0.43440871144968546	0.254618884183892	0.32459098233336076	CD19-TCB	Experiment_3 Donor_5	218125
0.9221180943457142	0.7329578444026595	0.11836051958605563	0.2515005986957657	0.2722493006734021	CD19-TCB	Experiment_3 Donor_5	188165
0.8880204118959149	0.7405584229363815	0.2251327620777765	0.3592780473081359	0.2907562378631754	CD19-TCB	Experiment_3 Donor_5	221797
0.25515840467144596	0.7162518406749397	0.5154060999819566	0.6200335272937467	0.573696423836488	CD19-TCB	Experiment_3 Donor_5	213088
0.8528505836171081	0.4597571133519967	0.48387111181732023	0.46214159845637276	0.4975584283259344	CD19-TCB	Experiment_3 Donor_5	209686
0.9575340873192842	0.22612981901118517	0.47706302351675517	0.6011364573912544	0.29689722430039517	CD19-TCB	Experiment_3 Donor_5	197439
0.9125540120176835	0.2673008993588508	0.3735553901045002	0.9756342881889075	0.6036500555957243	CD19-TCB	Experiment_3 Donor_5	205190
0.4987822493243363	0.6542447120163104	0.14648051897433495	0.5814779253300117	0.41628136612086764	CD19-TCB	Experiment_3 Donor_5	206241
0.6775614549733688	0.19454540712789986	0.19954920271377333	0.6755942500078282	0.7965302123152305	CD19-TCB	Experiment_3 Donor_5	187931
0.21234416329445838	0.3720520647730501	0.26519857372584954	0.15322580876290728	0.16288117290662774	CD19-TCB	Experiment_3 Donor_5	191383
0.6844354943900443	0.5220649199339243	0.18502548127791732	0.3001959213068531	0.2627563300878628	CD19-TCB	Experiment_3 Donor_5	217731
0.6851402832163183	0.5111522264695562	0.24940856077470078	0.23315775313857445	0.23972471696748482	CD19-TCB	Experiment_3 Donor_5	191895
0.09580212675156562	0.28729605566152255	0.5566970780737227	0.32463505215330607	0.18344971815807765	CD19-TCB	Experiment_3 Donor_5	196058
0.0	0.5816231426198615	0.03936931341642099	0.22730780679494678	0.14206415580766793	CD19-TCB	Experiment_3 Donor_5	208968
0.49363775555587663	0.0	0.4907853650725948	0.9871928467031532	0.6378510660577913	CD19-TCB	Experiment_3 Donor_5	217932
0.6757258790082693	0.8132339329270186	0.6351152394876024	0.504532086152197	0.35669164886723614	CD19-TCB	Experiment_3 Donor_5	222207
0.6554004327020433	0.6376507650383353	0.6074489955626505	0.8983148545807298	1.0	CD19-TCB	Experiment_3 Donor_5	198707
0.4184212061876639	0.6538732454290458	0.6327200934784428	0.541343430023485	0.40193232063606343	CD19-TCB	Experiment_3 Donor_5	222556
0.14663419204037728	0.48789695556833657	0.4247672926841702	0.6759151435416313	0.5230938216570657	CD19-TCB	Experiment_3 Donor_5	205356
0.8625259225451302	0.7456074515921686	0.3269655406840867	0.0	0.012601889796736782	CD19-TCB	Experiment_3 Donor_5	212012
0.7839513951054581	0.5639620018764497	0.2501125678622022	0.12867090235296588	0.06146768713852561	CD19-TCB	Experiment_3 Donor_5	192418
0.6252687341794824	0.5496647791229887	0.1268637413640121	0.5828939765841972	0.50087451307177	CD19-TCB	Experiment_3 Donor_5	215432
0.7966898737168374	0.30830715501392914	1.0	1.0	1.0	CD19-TCB	Experiment_3 Donor_5	206181
0.9126586507099014	0.379648322597664	0.2757512478887394	0.021046548315376785	0.07482679454244923	CD19-TCB	Experiment_3 Donor_5	213362
0.5991730224647183	0.8017733828773795	0.6715545199702748	0.32222351910819763	0.4907965273769251	CD19-TCB	Experiment_3 Donor_5	194229
0.8498039550431492	0.41080719990196274	0.030940426692347537	0.9617498143810655	0.7601279793737613	CD19-TCB	Experiment_3 Donor_5	197254
0.843843203466126	0.6910051397832622	0.4587935266188201	0.5780790790305894	0.3472767754673587	CD19-TCB	Experiment_3 Donor_5	192087
0.2326943678344742	0.7688773137857793	0.15748991231593712	0.1892750353133542	0.27703086399888266	CD19-TCB	Experiment_3 Donor_5	193956
0.6209373563595832	0.6314784796844211	0.2477089447287397	0.6016665378091686	0.5540773279501935	CD19-TCB	Experiment_3 Donor_5	207451
0.5788275605575837	0.38157358662634244	1.0	0.1431530087018159	0.11992405462242453	CD19-TCB	Experiment_3 Donor_5	185144
0.6165232433099546	0.2301906378914907	0.6310899674973475	0.3236974374867051	0.3048584755336827	CD19-TCB	Experiment_3 Donor_5	203461
0.2544921195132756	0.7789576556916055	0.39476219877636726	0.3629726205748517	0.1116554352847161	CD19-TCB	Experiment_3 Donor_5	222569
0.9013412594471538	0.41523671129034884	0.20143161901050743	0.24197773681423973	0.27257688058059887	CD19-TCB	Experiment_3 Donor_5	187776
0.7814846126472185	0.628454143392846	0.39008321341468816	0.25047323294818763	0.09453083748419525	CD19-TCB	Experiment_3 Donor_5	199349
0.679199160879416	0.7381639012821464	0.30271706039231544	0.19811951122694904	0.12088770533285946	CD19-TCB	Experiment_3 Donor_5	228703
0.9013850540276265	0.4061022977556734	0.3474675222786464	0.20408340440025685	0.08445089593088147	CD19-TCB	Experiment_3 Donor_5	227204
0.2573499814281591	0.8851663442155614	0.3987086750006384	0.20884290354799115	0.24125032264061494	CD19-TCB	Experiment_3 Donor_5	189738
0.0	0.48730740987384946	0.5186299778254404	0.47832716331576564	0.6198551521746725	CD19-TCB	Experiment_3 Donor_5	211348
0.8686780115633607	0.5923743052687271	0.06786803962454001	0.9580435891201137	0.6100453201724274	CD19-TCB	Experiment_3 Donor_5	201101
1.0	0.993631999358214	0.13773055732316267	0.429067723691772	0.7133335591759886	CD19-TCB	Experiment_3 Donor_5	201181
0.0	0.8187209801163698	0.3430615815158998	0.13213905924099006	0.12526983420162385	CD19-TCB	Experiment_3 Donor_5	209330
0.8293512879114109	0.0	0.5978442838669238	0.0	0.0	CD19-TCB	Experiment_3 Donor_5	219487
0.3221047309130341	0.0	1.0	0.580465416940627	0.37853608323336563	CD19-TCB	Experiment_3 Donor_5	188373
0.5697354955192209	0.622157981378549	0.1998996240945338	0.17001718579662223	0.18818610878391223	CD19-TCB	Experiment_3 Donor_5	215206
0.5706135587442954	0.5398158253982345	0.1743155246966568	0.2687773741529047	0.20788348654165908	CD19-TCB	Experiment_3 Donor_5	204710
0.5622661556755341	0.5633028700783369	0.43317060235185145	0.15623689571676744	0.2756327851514917	CD19-TCB	Experiment_3 Donor_5	225066
0.351863258457771	0.5072821809341497	0.4855899604617045	0.13229330325675057	0.3976566732071264	CD19-TCB	Experiment_3 Donor_5	198400
0.9321001332293578	0.0	0.4570330090859057	0.0	0.0	CD19-TCB	Experiment_3 Donor_5	225206
0.5380188695811481	0.7087938182884	0.1851793289592549	1.0	0.807661278681175	CD19-TCB	Experiment_3 Donor_5	184394
0.40648232507618715	0.44694608563044325	0.10319467543650612	0.45030614200588914	0.3655394842615747	CD19-TCB	Experiment_3 Donor_5	221691
0.44473565556460104	1.0	0.0	0.2090322163810318	0.1207630371400571	CD19-TCB	Experiment_3 Donor_5	215480
0.508916405902313	0.45563584151315867	1.0	0.8188633011692571	0.4748012928346631	CD19-TCB	Experiment_3 Donor_5	181286
0.36203994538520634	0.0855080219665122	0.21818553901733823	0.30998060975584757	0.051751114339719066	CD19-TCB	Experiment_3 Donor_5	217206
0.21770745774436143	0.6365558658743947	0.2870182992147855	0.27656356042512203	0.25068808633767203	CD19-TCB	Experiment_3 Donor_5	198430
0.10059091610782978	0.8036943535698078	0.8044491170364892	0.19326927854244055	0.0	CD19-TCB	Experiment_3 Donor_5	213222
0.7760639932885032	0.6027539435367832	0.2894960264252036	0.9894819751803104	0.7635233802715494	CD19-TCB	Experiment_3 Donor_5	210839
0.9565058705568441	0.3712672972171242	0.06516553860815442	0.18968014790731313	0.18389977745915292	CD19-TCB	Experiment_3 Donor_5	208703
0.0	1.0	0.3012022699741753	0.5472814557171145	0.16277565114115852	CD19-TCB	Experiment_3 Donor_5	181538
0.6869563033196666	0.44164956657305143	0.7443482921658644	0.24178380179556458	0.07709670903704828	CD19-TCB	Experiment_3 Donor_5	188220
0.8890858568855194	0.3924831167422577	0.6617715384867489	0.6967831474143211	0.34229225913697015	CD19-TCB	Experiment_3 Donor_5	218656
0.0	0.9638315951972731	0.8168985337328173	0.5524237185062447	0.4338828109074214	CD19-TCB	Experiment_3 Donor_5	207868
1.0	0.410992749123197	0.49877770882131933	0.05695715611627603	0.02885468037562302	CD19-TCB	Experiment_3 Donor_5	197044
0.0	0.729601645627747	0.2050676214391323	0.12577710491829402	0.06046162139563908	CD19-TCB	Experiment_3 Donor_5	201422
0.5730012513360625	0.2679479522236665	0.8894675715487635	0.21442126403415634	0.1909842803560354	CD19-TCB	Experiment_3 Donor_5	216843
0.36909607431356206	0.5012865253690209	0.1853446766776945	0.8174754030327883	0.8759791507391355	CD19-TCB	Experiment_3 Donor_5	200292
0.7648143452404115	0.18985501612996114	0.22576489512146716	0.5939177972252654	0.8449514766267777	CD19-TCB	Experiment_3 Donor_5	203752
0.6000343353158774	0.5298117975623247	0.06992575982697369	0.35691733209851456	0.19193772456730282	CD19-TCB	Experiment_3 Donor_5	214490
1.0	0.3002451412076	0.5479086441368448	0.28943207338696203	1.0	CD19-TCB	Experiment_3 Donor_5	181061
1.0	0.19409527583562672	0.7882772014864086	0.028596136836411087	0.05346360413096035	CD19-TCB	Experiment_3 Donor_5	207280
0.7350447881548534	0.6110784116120814	0.30909670467719697	0.24877838261705248	0.6402413800070336	CD19-TCB	Experiment_3 Donor_5	189923
0.6508748051479889	0.693373482539186	0.9150122596565166	0.10406846140302474	0.037123598873391055	CD19-TCB	Experiment_3 Donor_5	187476
1.0	0.5365298679582761	0.4190275367970994	0.0	0.08548102157917528	CD19-TCB	Experiment_3 Donor_5	199588
0.7332205742646706	0.3344205921694336	0.30840377382376416	0.006662891416131757	0.10258184589879284	CD19-TCB	Experiment_3 Donor_5	197539
0.751342563998918	0.4953239468098256	0.3159395157875027	0.6006084071171802	0.6229066526642818	CD19-TCB	Experiment_3 Donor_5	211727
0.2815765703649381	0.0	0.44082754026256377	0.34911596596400996	0.37013937407936587	CD19-TCB	Experiment_3 Donor_5	223412
0.5891023596861283	0.5669688091751584	0.106574367920785	0.29711813044122365	0.4479620196889624	CD19-TCB	Experiment_3 Donor_5	221977
0.8054338487531459	0.3869412406465573	0.14546015259842424	0.43226612557275895	0.14899663672775815	CD19-TCB	Experiment_3 Donor_5	199787
0.7928380686921357	0.6171259228902263	0.35688492662207494	0.0	0.0	CD19-TCB	Experiment_3 Donor_5	207241
0.16420350037480483	0.5651502260388128	0.09654933439583767	0.4159879487612796	0.3810555847704885	CD19-TCB	Experiment_3 Donor_5	216662
0.7815233548741786	0.19473572547420076	0.5784453144523031	0.19638402034228175	0.16875558840818466	CD19-TCB	Experiment_3 Donor_5	181492
0.48239912614659397	0.1980250404595102	1.0	0.8835199193220507	0.7319634564030137	CD19-TCB	Experiment_3 Donor_5	190951
0.3547054204445601	0.5070895498202317	0.7472602249901443	0.5523805701480574	0.33673950751754445	CD19-TCB	Experiment_3 Donor_5	198971
0.6126583391681228	0.0	0.9811092361588823	0.25621991399102734	0.21092199338882578	CD19-TCB	Experiment_3 Donor_5	192791
0.9637271952911305	0.6083791309822841	0.6494978080178623	0.5885850862518848	0.48246460414949843	CD19-TCB	Experiment_3 Donor_5	195851
0.8586934108760672	0.0	0.5327632467019031	0.5790731815219077	0.8075491205777989	CD19-TCB	Experiment_3 Donor_5	211586
0.31686570862946484	0.36083001383357943	0.41337182110394005	0.26064043909857326	0.27675790698625147	CD19-TCB	Experiment_3 Donor_5	201619
0.0	0.5171117800357584	0.6112728151505559	0.6224618086015823	0.8081084910547054	CD19-TCB	Experiment_3 Donor_5	220023
0.8157853710558874	1.0	0.10656732406813745	0.20469209999393603	1.0	CD19-TCB	Experiment_3 Donor_5	187571
0.5298374459227966	0.3608638563816756	0.29269934330643027	0.4506371679470186	0.758570133688484	CD19-TCB	Experiment_3 Donor_5	180535
0.992007764652773	0.7972740959805956	0.20611882692474992	0.09623294096648961	0.59636026336916	CD19-TCB	Experiment_3 Donor_5	215124
0.5980708916988886	0.5524955262587808	0.3904078114952492	0.6943689243795266	0.7449169940075795	CD19-TCB	Experiment_3 Donor_5	204341
0.8690478491591513	0.07106698712032235	1.0	0.725110385710085	0.8243425898264642	CD19-TCB	Experiment_3 Donor_5	202632
0.4417307747146702	0.30277162738332314	0.6420108546189268	0.5840045249652126	0.16116140489746025	CD19-TCB	Experiment_3 Donor_5	227614
0.7261588740512763	0.4711643075727419	0.2788507745156538	0.018872817312648008	0.0	CD19-TCB	Experiment_3 Donor_5	185480
0.4177332387167285	0.3215011711071075	0.30396420362893145	0.7029862291191628	0.590656843147789	CD19-TCB	Experiment_3 Donor_5	209703
0.1029329935746709	0.6907607062111049	0.6572394004657504	0.32656085937017154	0.4480482228962767	CD19-TCB	Experiment_3 Donor_5	215066
1.0	0.5628851268435182	0.1867850535761421	0.23936282417655064	0.2667244076805382	CD19-TCB	Experiment_3 Donor_5	217836
0.0	0.4213241103543135	0.4141139215754277	0.43023288930466674	0.6555240029042216	CD19-TCB	Experiment_3 Donor_5	203052
0.49813421261218827	0.8755446833522051	0.0	0.5828075467823102	0.13917332891169587	CD19-TCB	Experiment_3 Donor_5	219950
0.9391940645594432	0.3224387442849292	0.5822495688227551	0.1550744873976224	0.06353591810831569	CD19-TCB	Experiment_3 Donor_5	196632
0.8163323756015222	0.03528826258725728	0.4245941527018696	0.01693404712570329	0.0	CD19-TCB	Experiment_3 Donor_5	218133
0.6178626879235097	0.7226469553646935	0.35469894559584386	0.3039299001065884	0.21607168809676702	CD19-TCB	Experiment_3 Donor_5	199008
0.548940155417848	0.7234039385085228	0.3415224084711962	0.7441868085953108	1.0	CD19-TCB	Experiment_3 Donor_5	198529
0.49669738780246087	0.6922447305751224	0.29876152175908516	0.536279169219353	0.34325019903506243	CD19-TCB	Experiment_3 Donor_5	207683
0.45316680161974016	0.0	0.3904306359263691	0.27312785996951383	0.2512132090653664	CD19-TCB	Experiment_3 Donor_5	199384
0.40098054153217916	0.47987384007179573	0.20651266229420387	0.3925733096354831	0.5798231769137894	CD19-TCB	Experiment_3 Donor_5	180103
0.6446283446696803	0.413085160429889	0.30334576705753713	0.1906430052501792	0.09461201213995714	CD19-TCB	Experiment_3 Donor_5	213241
0.9142318327056728	0.5602160649058272	0.18764763956596522	0.7931555532833029	1.0	CD19-TCB	Experiment_3 Donor_5	209424
0.5530435462185113	0.22994572775503694	0.38522136101888577	0.08627234581974073	0.1707636144505277	CD19-TCB	Experiment_3 Donor_5	209269
0.5020979082198188	0.63581695294202	0.7107618273564835	0.3045326816456365	0.35092961355168595	CD19-TCB	Experiment_3 Donor_5	201107
0.5703175879599799	0.5217760984068887	0.10305850721832134	0.23952496978885732	0.1891792977328873	CD19-TCB	Experiment_3 Donor_5	221535
0.6339096031052388	0.5807390719725464	1.0	0.3177406687840959	0.3463186724827247	CD19-TCB	Experiment_3 Donor_5	185071
0.36834329023753337	1.0	0.4441090388562376	0.3324188668303132	0.202147727902013	CD19-TCB	Experiment_3 Donor_5	217943
0.2700781882497766	0.2526906533701206	0.24605025769619693	0.40777971164212634	0.3196749935082334	CD19-TCB	Experiment_3 Donor_5	208907
0.20602313619783139	0.4194324161212576	0.5581997972922859	0.41566278370326615	0.2526430390249464	CD19-TCB	Experiment_3 Donor_5	209040
0.16995888412163518	0.7916512431594054	0.16879089701445782	0.6396505758584801	1.0	CD19-TCB	Experiment_3 Donor_5	189960
0.8981108867113182	0.3864570909537986	0.3468092681913493	0.21550839366157795	0.1140684430511596	CD19-TCB	Experiment_3 Donor_5	202446
0.0	0.22249303318886957	0.23731374813605857	0.9226872555886492	1.0	CD19-TCB	Experiment_3 Donor_5	220743
0.2465314682375752	0.37885023649924016	0.562565651902115	0.16984237172464617	0.1290026199300113	CD19-TCB	Experiment_3 Donor_5	198776
0.3167768280608347	0.5511716944165165	0.9408600918773095	0.7756105014245213	0.7620439772911137	CD19-TCB	Experiment_3 Donor_5	190741
0.9788076958533936	0.682125535452061	0.3098369446625517	0.5731785860356158	0.5331616965836375	CD19-TCB	Experiment_3 Donor_5	209301
0.028664538264155725	0.654040048222305	1.0	0.01531808017049741	0.07846421680135826	CD19-TCB	Experiment_3 Donor_5	189920
0.4880839803026363	0.5933641465125612	0.02966310689927848	0.48527186836423686	0.5127457711174349	CD19-TCB	Experiment_3 Donor_5	220779
0.3370894888072496	0.6645224056630018	1.0	0.7703477420876723	0.3473705281945942	CD19-TCB	Experiment_3 Donor_5	189661
0.9540996882814581	0.5794575986284796	0.2811478031584515	0.14293384272730225	0.1482511474882316	CD19-TCB	Experiment_3 Donor_5	219254
0.8416722308908313	0.36853020962047683	0.8213147021796919	0.9871930269359068	1.0	CD19-TCB	Experiment_3 Donor_5	208402
0.7113075948833808	0.521376043192331	0.9467175895778702	0.0	0.0	CD19-TCB	Experiment_3 Donor_5	191651
0.4624112955090969	0.3442517810877343	0.6835478382549481	0.3172139388127255	0.19821551705217727	CD19-TCB	Experiment_3 Donor_5	214378
0.4863163788899245	0.4083423924025969	0.69495160936173	0.16017610459299242	0.21997057810806256	CD19-TCB	Experiment_3 Donor_5	183036
0.7864373422408594	1.0	0.3061809351929453	0.9971592783000162	0.8417467313072191	CD19-TCB	Experiment_3 Donor_5	184802
0.3402558659204744	0.6598983390183797	0.6000169713938623	0.50645761018456	0.6269926733847482	CD19-TCB	Experiment_3 Donor_5	187227
0.8009037813375244	0.6221902150263121	0.1359894365994508	0.008280740470694698	0.0	CD19-TCB	Experiment_3 Donor_5	181166
0.3172552352051436	0.6754278568038639	0.3995441546631181	0.7855534842321693	0.5875649404154907	CD19-TCB	Experiment_3 Donor_5	186910
0.497450454275521	0.3853019769953306	0.16110952092571754	0.10580955224838405	1.0	CD19-TCB	Experiment_3 Donor_5	186300
0.7957898810019733	0.41803922362119544	0.2742179934038595	0.3412016260654039	0.3463642009712934	CD19-TCB	Experiment_3 Donor_5	187112
0.45898509107406416	0.0	0.43952221954594484	0.8414475694138739	0.911238925104749	CD19-TCB	Experiment_3 Donor_5	221756
0.20559410634069256	0.750717105162574	0.9230609496333279	0.4709474795590247	0.45368763291442255	CD19-TCB	Experiment_3 Donor_5	202113
0.8552277466509894	0.7320662559917851	0.12318249552020472	0.9045808627997886	0.6293803760258303	CD19-TCB	Experiment_3 Donor_5	181079
0.43860348356216317	0.4607689433488822	0.311860259780159	0.06093908912180593	0.16142290351035893	CD19-TCB	Experiment_3 Donor_5	190110
0.15123142594819597	0.23392808979221943	1.0	1.0	0.8874135185290569	CD19-TCB	Experiment_3 Donor_5	204657
0.0430056666969058	0.9898682676931818	0.015890079184516757	0.2985487012408636	0.23600423670885207	CD19-TCB	Experiment_3 Donor_5	219373
0.2291862685359798	0.0	1.0	0.06849110245292189	0.4741099583016632	CD19-TCB	Experiment_3 Donor_5	202538
0.0	0.49946993376497373	0.3149445853108815	0.7442097306247547	0.568884117134727	CD19-TCB	Experiment_3 Donor_5	223334
0.5569282769762942	0.15768761938019715	0.08507065533422788	0.46090351302688976	0.48748252110095436	CD19-TCB	Experiment_3 Donor_5	221599
0.5671356418354117	0.5843828774844833	0.3551593531783573	0.025625916084775827	0.19542245788114274	CD19-TCB	Experiment_3 Donor_5	199075
0.5630316475006633	0.29859900697339414	0.49353743947169093	0.278628381294179	0.107735784152887	CD19-TCB	Experiment_3 Donor_5	199215
0.7602275024024997	1.0	0.0	0.48172692595952255	0.18807672531462663	CD19-TCB	Experiment_3 Donor_5	199039
0.8098610509056821	0.6578919081803829	0.5431056080330698	0.4890297825736438	0.35443522573918906	CD19-TCB	Experiment_3 Donor_5	217786
0.5792763661305587	0.21523547926702993	0.8175713712110776	0.030764911416798314	0.0	CD19-TCB	Experiment_3 Donor_5	189950
0.5702767312560933	0.8383615667317952	0.14580030098970578	0.3366673217077661	0.40101950695272665	CD19-TCB	Experiment_3 Donor_5	214943
0.6059043521904096	0.0904599980614428	0.48117473684582246	0.20457464690912686	0.09880634109529396	CD19-TCB	Experiment_3 Donor_5	195195
0.7057557320774637	0.6235240534876831	0.10246062990477198	0.10755822554269424	0.07703170195137389	CD19-TCB	Experiment_3 Donor_5	200715
0.7381117150512749	0.3113925158545113	0.5894876100556865	0.29096665232474356	0.2554262476714273	CD19-TCB	Experiment_3 Donor_5	194710
0.9309109293633698	0.06475483476497032	1.0	0.40344736491612015	0.28576220813945574	CD19-TCB	Experiment_3 Donor_5	217799
0.6067856851742766	0.8478718288764908	0.16962815003663873	0.0027105968865062057	0.02902435952726875	CD19-TCB	Experiment_3 Donor_5	184490
0.4505104088870781	0.5433360588299899	0.38802749680178794	0.47755778178198494	0.29047338914769416	CD19-TCB	Experiment_3 Donor_5	228067
0.4223790221101049	0.0	1.0	0.13868501995874585	0.07286952177247102	CD19-TCB	Experiment_3 Donor_5	222539
0.33546104408449967	0.5303928705198704	0.30529265299610997	0.10782701997399119	0.11471799537835026	CD19-TCB	Experiment_3 Donor_5	217972
0.9257560247876555	0.39451590786005025	0.4253791825156726	0.5322598181884963	0.4007008828920247	CD19-TCB	Experiment_3 Donor_5	185760
0.7086753635969665	0.475722593266144	0.6055507014933401	0.1603982098045138	0.08567632351073234	CD19-TCB	Experiment_3 Donor_5	201306
0.7011955861465364	1.0	0.3855090453833466	1.0	0.9564491708860442	CD19-TCB	Experiment_3 Donor_5	193148
0.0	0.7740524743604231	0.6628692206625981	0.060314154725606695	0.13991132798071698	CD19-TCB	Experiment_3 Donor_5	216783
0.0955568224734747	0.3520112559894906	0.6768960361030396	1.0	0.6803581801975835	CD19-TCB	Experiment_3 Donor_5	203275
0.5698393264047662	0.5261186376919031	0.2857250292230889	0.0	0.0	CD19-TCB	Experiment_3 Donor_5	197767
0.9842092274900863	0.6200251425880428	0.14542697745932429	0.0	0.0	CD19-TCB	Experiment_3 Donor_5	216371
0.7283706354463714	0.31981608698563185	0.09021257927183639	0.18294351153975683	0.23033791950906962	CD19-TCB	Experiment_3 Donor_5	211024
0.25594296318366244	0.3153192981830597	0.1574948449905935	0.4851627437719703	0.6489128577030053	CD19-TCB	Experiment_3 Donor_5	196202
0.8381059694839681	0.7039388463891121	0.30223120613949844	0.6884235548599024	0.2488880813566358	CD19-TCB	Experiment_3 Donor_5	189045
0.5369230649147395	0.51422339463641	0.7981956717577087	0.3299506122639067	0.1679402781199199	CD19-TCB	Experiment_3 Donor_5	217983
0.0	0.49573294488303804	0.40953535906975624	0.8836117336119295	0.8551220452472758	CD19-TCB	Experiment_3 Donor_5	202785
0.12605704057987255	0.8409684738913525	0.08046040739058577	0.21019753913562775	0.06091815834993154	CD19-TCB	Experiment_3 Donor_5	183330
0.802206685039998	0.4159856091480588	0.9202628464122107	0.3774002558315388	0.21910653950740566	CD19-TCB	Experiment_3 Donor_5	190441
0.1962971297947258	1.0	0.0	1.0	1.0	CD19-TCB	Experiment_3 Donor_5	203566
1.0	0.4938537886728623	0.27586300954929516	0.3477526947165185	1.0	CD19-TCB	Experiment_3 Donor_5	214233
0.3191607170638496	0.7149976469217842	0.2800654392644532	0.0	0.7937445021368913	CD19-TCB	Experiment_3 Donor_5	219638
0.6339726820976375	0.49962584013866246	0.3890598029173912	0.3605733594906986	0.30175660109889724	CD19-TCB	Experiment_3 Donor_5	228585
0.8050206105778525	0.5924917944317216	0.1674397165086546	0.6383293413359379	0.6288466859749496	CD19-TCB	Experiment_3 Donor_5	207581
0.36556718385522285	0.18189475241092584	0.4597820237863581	0.20432195610615303	0.18967508306061723	CD19-TCB	Experiment_3 Donor_5	224750
0.2047020853027681	0.8143350996160771	1.0	0.5055908196583078	0.6488437912674868	CD19-TCB	Experiment_3 Donor_5	218520
0.5840794363590224	1.0	0.11317655133143903	0.0	0.05618804164164184	CD19-TCB	Experiment_3 Donor_5	206911
0.20899654904326667	0.38712937195893604	0.3753597327021601	0.5614536823985149	0.4882325520479177	CD19-TCB	Experiment_3 Donor_5	212167
0.671182465498678	0.5079932935175842	1.0	0.0	0.0	CD19-TCB	Experiment_3 Donor_5	213469
0.5990357936828401	0.4541577590678657	0.8009994434995671	0.12782848218454168	0.18516056358804983	CD19-TCB	Experiment_3 Donor_5	207386
0.8490577365179147	0.6969986951161464	0.6662676310408217	0.9572482187601926	0.8205924150769224	CD19-TCB	Experiment_3 Donor_5	190782
0.5340780310159166	0.4301403738446928	0.0311531288715277	0.07404382604989172	0.022108202181007567	CD19-TCB	Experiment_3 Donor_5	208317
0.8327087861252315	0.5442979119432914	0.4416408496196312	0.35250105775688245	0.23637346555492772	CD19-TCB	Experiment_3 Donor_5	189064
0.8410405806474334	0.5999000004582667	0.31097213325532536	0.7495145333304568	0.48173141509560957	CD19-TCB	Experiment_3 Donor_5	185217
0.7987819183556698	0.3724085841852134	0.21452313747656043	0.2321784782819859	0.2700664284427706	CD19-TCB	Experiment_3 Donor_5	211972
0.5108280004714607	0.5445499769281258	0.7645184908542254	0.6383481507640221	0.5892249058075528	CD19-TCB	Experiment_3 Donor_5	188477
0.746534596484773	0.2182630719873949	0.4311079472378566	0.9446989598824264	1.0	CD19-TCB	Experiment_3 Donor_5	213403
1.0	0.49417054010117534	0.6042968060558437	0.7651659278828844	0.34328709472665303	CD19-TCB	Experiment_3 Donor_5	226753
0.6638708549044806	0.7001363883060044	0.36580086332752254	0.3274594678341223	0.1563595286102989	CD19-TCB	Experiment_3 Donor_5	180910
0.8067960245017637	0.27722645641506244	0.10959005016237773	0.3975655684010847	0.1766864907710648	CD19-TCB	Experiment_3 Donor_5	190260
0.41549143969410646	0.9943936483125814	0.14912175202343106	1.0	0.6535083590895179	CD19-TCB	Experiment_3 Donor_5	226933
0.5267671769579252	0.3945809654478897	0.42784362168170215	0.6103814869141783	0.44783890027263257	CD19-TCB	Experiment_3 Donor_5	218792
1.0	0.5289380036412035	0.4011905017433705	0.07323448431062311	0.8584699322758658	CD19-TCB	Experiment_3 Donor_5	223920
0.5469915868008124	1.0	0.6818813019298331	0.22491036285614505	0.15122617463271643	CD19-TCB	Experiment_3 Donor_5	225954
0.0	0.2620401297115596	0.6151456492008008	0.22680880639227985	0.18595544995976795	CD19-TCB	Experiment_3 Donor_5	198143
0.5487556710831639	0.6475196870837637	0.3017077503737517	0.24824297379515353	0.2369769865937207	CD19-TCB	Experiment_3 Donor_5	223081
0.6642318225143865	0.26627120932998627	0.6428789499728903	0.33742989911036525	0.3189113415068228	CD19-TCB	Experiment_3 Donor_5	187444
0.17196768019863812	0.6708026357573438	0.3833428349050834	0.0	0.0	CD19-TCB	Experiment_3 Donor_5	200559
0.9811407452659162	0.7532891530129198	0.09392375843561972	0.6183670880881119	0.6174833783125833	CD19-TCB	Experiment_3 Donor_5	226335
0.9907647842930629	0.7373980138785464	0.09681645424338037	0.5821747466188697	0.763880516469704	CD19-TCB	Experiment_3 Donor_5	216013
0.18420150112839373	0.14268456277089306	0.683473507087296	0.5873204035581328	0.07521991970817073	CD19-TCB	Experiment_3 Donor_5	210467
1.0	0.40598481416189264	0.5713879597490386	0.0	1.0	CD19-TCB	Experiment_3 Donor_5	219330
0.9838858980161641	0.0	0.5593375884841598	0.03756878880314572	0.00803045510106526	CD19-TCB	Experiment_3 Donor_5	195866
0.3360425852170001	0.7319823706299527	1.0	0.7874157656440457	0.6830404904988404	CD19-TCB	Experiment_3 Donor_5	222038
0.6233623276378586	0.5466011099904258	0.39368864495136957	0.26289741441313175	0.2708908468310866	CD19-TCB	Experiment_3 Donor_5	222661
0.9671601821740987	0.2647086037991699	0.5655781593374851	0.6265053756487818	0.38353858038275607	CD19-TCB	Experiment_3 Donor_5	193572
0.5059101729504686	0.8627327874774429	0.18613803881063895	0.4263768331711764	0.3114441167592688	CD19-TCB	Experiment_3 Donor_5	196981
0.04174305194711509	0.6562809755888904	0.26226341617273535	0.6487821556555806	0.30180988732979436	CD19-TCB	Experiment_3 Donor_5	227823
0.7559706316242685	0.4635210135628232	0.5933274512716444	0.6768710853975657	0.40667290511344245	CD19-TCB	Experiment_3 Donor_5	181705
0.5760637513428503	0.5438192093770889	0.3029841956736442	0.7973412057634721	0.4754711209287032	CD19-TCB	Experiment_3 Donor_5	190976
0.5486737322293854	0.23455973481999431	0.46925908421156665	0.4635005348706806	0.4422843330789663	CD19-TCB	Experiment_3 Donor_5	205936
0.6477048275075133	0.18105153330413873	0.25841851765962465	0.5955445252691036	0.6026512769096635	CD19-TCB	Experiment_3 Donor_5	221248
0.46708305560018426	0.0	0.6103534696506183	0.013346124612555329	0.0	CD19-TCB	Experiment_3 Donor_5	220565
0.7037876148984518	0.6754059607625165	0.5347339999363844	0.6552943915601713	0.4191034852737948	CD19-TCB	Experiment_3 Donor_5	221604
0.6626282415716853	0.9219504856318732	0.4741975831185138	0.027654084899529315	0.07971767548408455	CD19-TCB	Experiment_3 Donor_5	186302
0.2744562819345987	0.5959526910602634	0.7608244927293609	0.2085062381015625	0.2102845923419861	CD19-TCB	Experiment_3 Donor_5	207767
0.5810282636871508	0.6765316413509207	0.25316642096492775	0.5770129256223786	0.7276484274131486	CD19-TCB	Experiment_3 Donor_5	205247
0.0	0.5353154429526864	0.49365892477124135	0.3588546567364165	0.46317494049380936	CD19-TCB	Experiment_3 Donor_5	196091
0.0	0.33563226447619005	0.6138794875761624	0.19331429087577356	0.02929047606119153	CD19-TCB	Experiment_3 Donor_5	205817
0.7046295882642001	0.7063603679998133	0.13750896942456545	0.43686741612893953	0.4630789066526126	CD19-TCB	Experiment_3 Donor_5	196538
0.7933699447952944	0.21412392259338742	0.3752546863103575	0.0	0.0	CD19-TCB	Experiment_3 Donor_5	189462
0.5822259985015049	0.5415950173492612	0.25022035934039205	0.5134893468769061	0.3893086374467025	CD19-TCB	Experiment_3 Donor_5	215878
0.9655965562141242	0.5676908591120128	0.1051915919554527	0.6675224411106153	0.9398353593042001	CD19-TCB	Experiment_3 Donor_5	190840
0.0	0.3189968578095893	0.3282384305581582	0.36958209917752133	0.3201121073688623	CD19-TCB	Experiment_3 Donor_5	188566
0.8941577702572958	0.34200289150585556	0.5449832273756464	0.4409620899683822	0.2503510860311064	CD19-TCB	Experiment_3 Donor_5	223639
0.14415194321046224	0.6474137258905167	0.07796218743665444	0.2455224822722529	0.1414575428840397	CD19-TCB	Experiment_3 Donor_5	194488
0.7275387257511878	0.6659713611872917	0.3367866218296146	0.027379964658762485	0.0	CD19-TCB	Experiment_3 Donor_5	185828
0.6031703916143236	0.3751808347294923	0.592586834437661	0.6038419869007318	0.8331443789014388	CD19-TCB	Experiment_3 Donor_5	219748
0.8581520193677004	0.42923720407684834	0.4983234305028844	0.679320573972859	0.48875386896984857	CD19-TCB	Experiment_3 Donor_5	185743
0.516458248065428	0.5744169464116384	0.4513684298464857	0.43209746566914753	0.49401146350474334	CD19-TCB	Experiment_3 Donor_5	201286
0.8841733210094617	0.7380319366673354	0.0	0.4554843634968685	0.5105218858367925	CD19-TCB	Experiment_3 Donor_5	187674
0.3034407507423857	0.4689111999305835	0.4748485795203215	0.08239834902026613	0.060172742527723276	CD19-TCB	Experiment_3 Donor_5	221114
0.6309049215571785	0.81283067132099	0.1603872977522827	0.7524978522667451	0.3913320100755807	CD19-TCB	Experiment_3 Donor_5	213054
0.453980575953836	0.40913626327338454	0.2997024645211399	0.7391755745116751	0.5686055136734379	CD19-TCB	Experiment_3 Donor_5	204722
0.4337993174414711	0.39109968168763537	0.2801989595279382	0.2504225925751468	0.3071075592711403	CD19-TCB	Experiment_3 Donor_5	206238
0.49784079972683926	0.4989840875382884	0.23603136582148423	0.3582741206118852	0.3164037417845434	CD19-TCB	Experiment_3 Donor_5	204444
0.22926926587582228	0.6472842150720507	0.1405227642390692	0.13805948389934464	0.14909185819953477	CD19-TCB	Experiment_3 Donor_5	201165
0.31165094602619886	0.4080126350195102	0.4395699051284777	0.1779044965729147	0.03224704782179455	CD19-TCB	Experiment_3 Donor_5	223077
0.6625126105690589	0.39439631475866344	0.21932246874146075	0.9028604730527607	0.509996850139521	CD19-TCB	Experiment_3 Donor_5	200159
0.748040886294052	0.2890927911007964	0.2263996844793587	0.34775721690051464	0.32291144334111177	CD19-TCB	Experiment_3 Donor_5	186598
1.0	0.5393466479603929	0.23017635023548114	0.5506614140145626	0.4899623115249113	CD19-TCB	Experiment_3 Donor_5	184806
0.8221182837126344	0.18659311783508373	0.6239386794806174	0.13354691963720863	0.022493229763111272	CD19-TCB	Experiment_3 Donor_5	191805
0.4095147557022107	0.7068213279383786	0.3143801663484864	0.0	0.038848466501718956	CD19-TCB	Experiment_3 Donor_5	206302
0.6479235389429775	0.4039089781588988	0.2507539591302137	0.8043831638980661	0.7755332902606111	CD19-TCB	Experiment_3 Donor_5	216883
0.32842745867733664	0.73247233802088	0.30680817414205575	0.8474861796248746	0.5567292750886909	CD19-TCB	Experiment_3 Donor_5	200506
0.04634095891261992	0.6109346895596898	0.4636421064166819	0.20457147595526748	0.2366574118992124	CD19-TCB	Experiment_3 Donor_5	185416
0.35143929421682996	0.1578582454406124	0.2573824770567503	0.4765573762821946	0.3508893522655127	CD19-TCB	Experiment_3 Donor_5	189207
0.2853053287300028	0.6548056707814393	0.037026382479298674	1.0	0.7645502947643233	CD19-TCB	Experiment_3 Donor_5	180582
0.2741831104865928	0.8238758643931436	0.5458058749128862	0.6063731342837492	0.5755445048365511	CD19-TCB	Experiment_3 Donor_5	185581
0.3823029777515413	0.8044991906613134	0.2129440761237823	0.11316381084188369	0.09176698827511863	CD19-TCB	Experiment_3 Donor_5	184430
0.5470845992178899	0.8291855535910342	0.5505068518217441	0.8095430422046929	0.5626492244390923	CD19-TCB	Experiment_3 Donor_5	207419
0.5865338293930668	0.7817264842379943	0.4596022854153679	0.41804996197527744	0.413800364878447	CD19-TCB	Experiment_3 Donor_5	207469
0.0	0.6200467593841825	0.20053607292664447	0.0	0.0	CD19-TCB	Experiment_3 Donor_5	225980
0.6179256021384835	0.7356393713195212	0.6014591060171663	0.0	0.0	CD19-TCB	Experiment_3 Donor_5	212785
0.10493573898558783	0.48768413084967116	0.5140110499539601	0.21950181350613	0.25623490319721365	CD19-TCB	Experiment_3 Donor_5	198472
0.5822780315423353	0.6582372534477164	0.3338719139388216	0.07264848008407446	0.17085464476054443	CD19-TCB	Experiment_3 Donor_5	183542
0.4660538151913581	0.5982188840829166	0.4333815989259543	0.799437571359733	0.5994217590855744	CD19-TCB	Experiment_3 Donor_5	220389
0.2283571595241132	0.9613761590282479	0.0	0.34256581525507057	0.3384947948458102	CD19-TCB	Experiment_3 Donor_5	209208
0.8122283994626648	0.7578998238484943	0.4026968215905103	0.6186405671481168	1.0	CD19-TCB	Experiment_3 Donor_5	212140
0.1419825524051825	0.33363414636275146	0.0	0.3191570312006032	0.2637412333833557	CD19-TCB	Experiment_3 Donor_5	185768
0.15266952764738667	0.6710813681870963	0.41916216585896415	0.2810480024207393	0.10895038882467876	CD19-TCB	Experiment_3 Donor_5	194437
0.3656418596612206	0.6714280477759226	0.6513690391510345	0.12963604784655736	0.13653019336979688	CD19-TCB	Experiment_3 Donor_5	228754
0.5210628632592872	0.3383000916408431	0.5166746883803834	0.1408872593488941	0.13017731508794894	CD19-TCB	Experiment_3 Donor_5	200260
1.0	0.5407712679375767	0.46850758579645824	0.3412939559313327	0.09449502965466512	CD19-TCB	Experiment_3 Donor_5	199476
0.7536500796975405	0.5061478086205912	0.35511322668964257	0.040421967854657494	0.5487439217810308	CD19-TCB	Experiment_3 Donor_5	227140
0.362279885957085	0.8072843220942348	0.03550766749203245	0.8839368713031187	0.5436770875652326	CD19-TCB	Experiment_3 Donor_5	215451
0.0	0.6889403908216704	0.3917561330828919	0.4702007943196651	0.4035397116409019	CD19-TCB	Experiment_3 Donor_5	206700
0.8790467127765823	0.4959761800627138	0.38420215158435994	0.45640918922857243	0.5936187197721645	CD19-TCB	Experiment_3 Donor_5	220492
0.17019461994646096	0.44055959193934663	0.1756211973211008	0.7333232003636396	0.6346802122182128	CD19-TCB	Experiment_3 Donor_5	217540
1.0	0.4392197019047058	0.6490609365211153	0.618825898664311	0.44978923422903605	CD19-TCB	Experiment_3 Donor_5	227702
0.7065249042958827	0.0	0.9489642962681946	0.6937286001448156	1.0	CD19-TCB	Experiment_3 Donor_5	218298
0.0	0.4874432537269263	0.16211203434814814	0.2657480623871399	0.17336635204438747	CD19-TCB	Experiment_3 Donor_5	184149
0.7603670718997313	0.922038506155925	0.1601553676609575	1.0	0.9603025080726277	CD19-TCB	Experiment_3 Donor_5	206453
0.5079659570317461	0.3411336515380798	0.6717381924369662	0.0	0.02040467407892929	CD19-TCB	Experiment_3 Donor_5	212830
0.586476703828636	0.713827212752652	0.8120919452354363	0.11942204955247636	0.22502307807045213	CD19-TCB	Experiment_3 Donor_5	226515
0.2206412761810826	0.1625921420125018	0.5137133389948385	0.23377738561611602	0.25847217498312963	CD19-TCB	Experiment_3 Donor_5	192243
0.1013693823987871	0.3792537119048276	0.3013436695788602	0.5127498098747848	0.5414601858218432	CD19-TCB	Experiment_3 Donor_5	202243
0.0030770483581883455	0.6172636536882609	0.324210854552139	0.5052265523156207	0.4910927079053016	CD19-TCB	Experiment_3 Donor_5	202662
0.3913709128315106	0.6872436597642861	0.3316465596600643	0.2003137250776025	0.13457396567464272	CD19-TCB	Experiment_3 Donor_5	188864
0.34219537712959053	0.5000575213918058	0.5261914924547022	0.15717442698597953	0.12250543486085441	CD19-TCB	Experiment_3 Donor_5	184676
0.6330719320588054	0.5390453909408217	0.25817771037827403	1.0	0.7546994198919849	CD19-TCB	Experiment_3 Donor_5	193986
0.6014254000087894	0.6764560100971405	0.074286905838419	0.8219909827648109	0.4960078043216823	CD19-TCB	Experiment_3 Donor_5	181844
0.458616022111894	1.0	0.3978587185117427	0.34292575430132116	0.3674773778039426	CD19-TCB	Experiment_3 Donor_5	226067
0.01046008469256602	0.6321554597973922	0.3150517251320017	0.35277742737982143	0.17074945239371492	CD19-TCB	Experiment_3 Donor_5	222855
0.7826764989672105	0.7382875378100415	0.1905876327141873	0.7249861235483763	0.40842688185192366	CD19-TCB	Experiment_3 Donor_5	211053
0.3853795302370961	0.7580374016876383	0.5092040845298822	0.4238597671084318	0.3769464559849587	CD19-TCB	Experiment_3 Donor_5	187558
0.9044921650736408	0.7638695048189168	0.034932588352125905	0.02473089989230629	0.03442559207078126	CD19-TCB	Experiment_3 Donor_5	214936
0.2887188560927509	0.8189907794483023	0.18856990783788055	0.06249306204447764	0.11400942594860215	CD19-TCB	Experiment_3 Donor_5	227981
0.1278261019199108	0.6766599295889363	0.2563590769224269	0.0	0.0	CD19-TCB	Experiment_3 Donor_5	202192
0.9873887474309863	0.5136200704935621	0.41506522478276864	0.22967136460223855	0.45867901839916736	CD19-TCB	Experiment_3 Donor_5	180534
0.8810762105152682	0.8153075522889437	0.5578977748363634	0.09593242031741091	0.055787059884871655	CD19-TCB	Experiment_3 Donor_5	192655
0.8508670510236482	0.6602107807146216	0.39391369178727526	0.45708365467829093	0.5241954670274555	CD19-TCB	Experiment_3 Donor_5	190877
0.9972293233957269	0.3068996534204155	0.06083848125996543	0.4123619059025355	0.877803045072481	CD19-TCB	Experiment_3 Donor_5	185012
0.24187704496206414	0.34432046720866155	0.4314152286034838	0.15705852779089766	0.07557550041541633	CD19-TCB	Experiment_3 Donor_5	201446
0.5656664378247575	0.5423567512601354	0.3354012467718194	0.23597285425633438	0.350792632856615	CD19-TCB	Experiment_3 Donor_5	209653
0.5303257799724426	0.6449177734466329	0.3951978976640912	0.0992539126136712	0.5394649767700191	CD19-TCB	Experiment_3 Donor_5	193235
0.8704198676211089	0.42076089588535853	1.0	0.39514694135878103	0.32076965212348585	CD19-TCB	Experiment_3 Donor_5	210712
0.51175540376	0.8609799711186694	0.5106254556725496	0.47071728350392555	0.7210559121879012	CD19-TCB	Experiment_3 Donor_5	205432
0.029692117617384682	0.3763517301573871	0.28189456254911477	0.6400612931038144	0.7256090136117325	CD19-TCB	Experiment_3 Donor_5	213624
0.07657528555826922	0.8604919867981455	0.18730417036485092	0.23126580349849682	0.40438830885143523	CD19-TCB	Experiment_3 Donor_5	194686
0.510603675192312	0.6216862211229222	0.29471041219862637	1.0	1.0	CD19-TCB	Experiment_3 Donor_5	189880
0.37933156368779497	0.0	0.41546068578006906	0.43587283195760873	0.560481713684463	CD19-TCB	Experiment_3 Donor_5	221803
0.5028829932241544	0.12506517924943122	0.19346007206376906	0.18279694234445992	0.2711334355784002	CD19-TCB	Experiment_3 Donor_5	184655
0.5890263978927531	0.21578248170980674	0.21142528483291956	0.0	0.11553924520161706	CD19-TCB	Experiment_3 Donor_5	196600
0.7380483064796639	0.513815214503268	0.2629729294572554	0.20761208781097076	0.1545183012735717	CD19-TCB	Experiment_3 Donor_5	188060
0.6268243592651029	0.22212253366970972	0.239107921005349	0.6625899159629262	0.7246405813965837	CD19-TCB	Experiment_3 Donor_5	206584
0.5887314316130157	0.2603091988718045	0.5814439733677845	0.43980999275108346	0.12057618819976834	CD19-TCB	Experiment_3 Donor_5	195460
0.8192357798446425	0.4195332778362377	0.7868636917929597	0.8003168740773099	0.4900859429757119	CD19-TCB	Experiment_3 Donor_5	189739
1.0	0.5783895917547242	0.46641365018450925	0.14524807654630442	0.018676559562032995	CD19-TCB	Experiment_3 Donor_5	187692
0.06241431788976149	0.24913931551914137	0.4307459938667787	0.10813016570715575	0.0537229815229562	CD19-TCB	Experiment_3 Donor_5	196036
0.24247716877753003	0.7613465980386819	0.25672922921834584	0.5942563119425381	0.7950180795902451	CD19-TCB	Experiment_3 Donor_5	212919
0.41919002582545684	0.321696374571843	1.0	0.902121875436757	0.7680320836074892	CD19-TCB	Experiment_3 Donor_5	197813
0.5111784284393031	0.573787740295739	0.5101592233680147	0.20760572583223502	0.27193073907197396	CD19-TCB	Experiment_3 Donor_5	216468
0.4499216237043404	0.5887140457897435	0.32548029580346927	0.28379230625923746	0.18271888980788079	CD19-TCB	Experiment_3 Donor_5	224457
0.5192124215245212	0.404003382536522	0.4568141119865264	0.576464093468542	0.4017702206109988	CD19-TCB	Experiment_3 Donor_5	186966
0.3843794345421081	0.569675151746741	0.15272677017987557	0.8598571112500413	0.7115490449244354	CD19-TCB	Experiment_3 Donor_5	214398
0.3370257003668613	0.6871457808845497	0.26437608263735324	0.18040811606316864	1.0	CD19-TCB	Experiment_3 Donor_5	181930
0.8390542940174771	0.7822056526858732	0.18652806747135986	1.0	0.7329418699023267	CD19-TCB	Experiment_3 Donor_5	193650
0.05271257636277182	0.3192954746375035	0.9060082002218033	0.22223645205901968	0.16114428957249347	CD19-TCB	Experiment_3 Donor_5	226308
0.25157661177474766	0.548957141462742	0.33827654599218154	0.1683567086259059	0.4263852360094427	CD19-TCB	Experiment_3 Donor_5	181836
0.8932596352311094	0.35595420331983285	0.09513401456784404	0.7414998673267084	0.3076737122761738	CD19-TCB	Experiment_3 Donor_5	222008
0.0	0.27440656809886044	0.5650174545255274	0.83513416612107	0.8345182250089072	CD19-TCB	Experiment_3 Donor_5	192425
0.47727228574340663	0.5324445435468319	0.1878269877058483	0.018565950170669906	0.0	CD19-TCB	Experiment_3 Donor_5	209697
0.6278842975559779	0.8662661525778846	0.30583036168169386	0.5490667681907155	0.4201907680347271	CD19-TCB	Experiment_3 Donor_5	223014
0.08520621257966186	1.0	0.35153174983507984	0.420020448517037	0.44827159616024476	CD19-TCB	Experiment_3 Donor_5	219590
0.8877105132523623	0.09798477883935623	0.9488553667612909	0.027099803231022155	0.036913344514581364	CD19-TCB	Experiment_3 Donor_5	189549
0.39727578577713707	0.635666244242624	0.4158734225127377	0.23583025809616734	0.38500427622076466	CD19-TCB	Experiment_3 Donor_5	193189
0.5086917974273873	0.450686879382931	0.1708391605059782	0.22268528663430406	0.12582810917199097	CD19-TCB	Experiment_3 Donor_5	184386
0.0758764238557526	0.5284843328423787	0.08163228708569036	0.26956147673863506	0.667179151316966	CD19-TCB	Experiment_3 Donor_5	183474
0.7690570649572033	0.532355866136493	0.5936173177220742	0.27193425111011804	0.3512761082883955	CD19-TCB	Experiment_3 Donor_5	204403
0.5056812103588532	0.22674568410789317	1.0	0.025588518246282405	1.0	CD19-TCB	Experiment_3 Donor_5	188658
0.008052461196757139	0.7334013955051293	0.7918879036397233	0.10045279044246036	0.15368395580790517	CD19-TCB	Experiment_3 Donor_5	186669
0.26490390583144474	0.5538795142007357	0.093684903637475	0.017580297776601847	0.01821088363655574	CD19-TCB	Experiment_3 Donor_5	188448
0.9680285255298537	0.052426285298542194	0.41381471448907364	0.3704479542757171	0.17214995745745562	CD19-TCB	Experiment_3 Donor_5	204454
0.8430027561181285	0.6652707109457808	0.5312863684313404	0.48456104252215376	0.27612357772878526	CD19-TCB	Experiment_3 Donor_5	224395
0.9332911439795692	0.1775018669154359	0.42084073942039874	0.13748021255149082	0.28564271250886525	CD19-TCB	Experiment_3 Donor_5	188795
0.4873015284922951	0.6698487014809856	0.4245151075488167	0.3281106534599529	0.4290649064941236	CD19-TCB	Experiment_3 Donor_5	186437
0.7900734839472535	0.2907403579160542	0.6077016723292992	0.5271766294646731	0.23244944185384905	CD19-TCB	Experiment_3 Donor_5	206312
0.21850057075690202	0.0	0.9286178563196402	0.3641786696001619	0.21002328633970216	CD19-TCB	Experiment_3 Donor_5	199192
0.5135305945075396	0.7667436780447301	0.4461133046095946	0.3512866847731053	0.20952909975369957	CD19-TCB	Experiment_3 Donor_5	213690
0.10389168835938915	0.7195944424301695	0.1521171152151366	0.8208144305028237	0.4732165182294412	CD19-TCB	Experiment_3 Donor_5	218691
0.9354510456534664	0.6525070754719501	0.5156585075875638	0.6811884077175122	0.40253546032949966	CD19-TCB	Experiment_3 Donor_5	216115
0.0	0.878726240636341	0.1948229164955958	0.1472623191578626	0.09413343354016131	DIG-TCB	Experiment_3 Donor_5	136143
0.7000330506131317	0.6741255988471577	0.0	0.620093246428868	0.4761276207052025	DIG-TCB	Experiment_3 Donor_5	156329
0.0	0.40340528728614605	0.10985396412848078	0.0762090108897486	0.14877379362632975	DIG-TCB	Experiment_3 Donor_5	173118
0.020625795932474583	0.7068120957030489	0.1962907700351092	0.12066081055866573	0.02938639781194806	DIG-TCB	Experiment_3 Donor_5	143965
0.7422521295319854	0.25965881794209633	0.1250239531463876	0.06586014473237045	0.019535770137496144	DIG-TCB	Experiment_3 Donor_5	162177
0.22473885661632984	0.5769694399747689	0.0	0.6602089783460471	0.3511489893043049	DIG-TCB	Experiment_3 Donor_5	155638
0.5449675583767599	0.6732992181943578	0.156410886639869	0.6168212647626462	0.29499109137982477	DIG-TCB	Experiment_3 Donor_5	154597
0.7551998986663409	0.8814335721758803	0.07386437760484776	1.0	0.875423837055898	DIG-TCB	Experiment_3 Donor_5	146589
0.7349377785352804	0.6273448564483914	0.118575128489606	0.1163795000328173	0.037789690969456634	DIG-TCB	Experiment_3 Donor_5	147465
0.7701545787165268	0.3443638372009236	0.20403896236267693	0.8599597326135799	0.6430337162338362	DIG-TCB	Experiment_3 Donor_5	127686
0.11973599117892911	0.7769510081187836	0.0008684424311597893	0.08842639874775421	0.13862560425695872	DIG-TCB	Experiment_3 Donor_5	179006
0.6239887463580043	0.5525952802100521	0.0	0.12691755923829875	0.2437242049699173	DIG-TCB	Experiment_3 Donor_5	136407
1.0	0.5542841866722171	0.43185522349524996	0.07746768690142017	0.06076444914035437	DIG-TCB	Experiment_3 Donor_5	151646
0.1776420081994118	1.0	0.0	0.5590610020897616	0.4069846221407752	DIG-TCB	Experiment_3 Donor_5	155896
0.8587932905032983	0.6503202675006869	0.2238043744019023	0.15626477788087398	0.01749023285053077	DIG-TCB	Experiment_3 Donor_5	161346
0.3422175076752093	0.6474186201947031	0.0	0.09616107597621561	0.01726795864500866	DIG-TCB	Experiment_3 Donor_5	133850
0.693137599565787	0.6176811422723939	0.11537394599320049	0.11763348478294401	0.0	DIG-TCB	Experiment_3 Donor_5	149903
0.4232387658761579	0.27695084204580755	0.15813959560987473	0.16259327291098402	0.030402918591578273	DIG-TCB	Experiment_3 Donor_5	140763
0.8762333124852976	0.6056726548530277	0.0	0.5273867732356097	1.0	DIG-TCB	Experiment_3 Donor_5	151289
0.5175483472373176	0.7256984331288577	0.46804902080796296	0.9539001350106942	0.718031447592332	DIG-TCB	Experiment_3 Donor_5	167665
0.3546500075182699	0.6285249854337187	0.05099605110524219	0.6217851837732056	0.5404945375305801	DIG-TCB	Experiment_3 Donor_5	132986
0.7461154594461084	0.5581706675975727	1.0	0.3984145291225118	0.3103282306586922	DIG-TCB	Experiment_3 Donor_5	146159
0.3299612371592884	0.8672597970026032	0.3001464156615718	0.3310202387130506	0.2945076304065127	DIG-TCB	Experiment_3 Donor_5	155833
0.6700111833474629	0.9996442222990403	0.0	1.0	0.6598686412650335	DIG-TCB	Experiment_3 Donor_5	157478
0.0	0.3676629628787455	0.21291954115601336	0.5404788273276199	0.048650337991831334	DIG-TCB	Experiment_3 Donor_5	150382
0.3303365475220143	0.7316211277577829	0.20305161298369515	0.10491065736987702	0.0063486298566515905	DIG-TCB	Experiment_3 Donor_5	175467
0.5523181945005107	0.3874482341171462	0.020683880555142323	0.8894499171896928	0.5849082378084302	DIG-TCB	Experiment_3 Donor_5	126423
0.17371038661493582	0.7364987997005161	0.365131400071912	0.37682735659191935	0.5597868792068216	DIG-TCB	Experiment_3 Donor_5	171094
0.3292749424712119	0.4347839500322422	0.09104883972031008	0.1777833742387467	0.2281941551220364	DIG-TCB	Experiment_3 Donor_5	179265
0.39303732570921696	0.5078384969437574	0.12196890897718891	0.2424322856055204	0.2223251025886614	DIG-TCB	Experiment_3 Donor_5	165328
0.5489244040784951	1.0	0.0	0.1935627348080666	0.3290678786068387	DIG-TCB	Experiment_3 Donor_5	165867
0.23769030523466042	0.6870235361290095	0.20352446590599296	0.41127526231604533	0.40084449980325854	DIG-TCB	Experiment_3 Donor_5	165585
0.6750012219925325	1.0	0.0	0.39352951830112615	0.2247675596168165	DIG-TCB	Experiment_3 Donor_5	140135
0.6384703891046342	0.6702564223884039	0.2306902739667324	0.12666565405013647	0.1610016944204484	DIG-TCB	Experiment_3 Donor_5	172901
0.280613382042115	0.5743433440267316	0.12886996804647363	0.5133728641464064	0.36346260135401676	DIG-TCB	Experiment_3 Donor_5	175439
0.7437128802649202	0.8629298285267176	0.0	0.48192542451423837	0.3692912831813612	DIG-TCB	Experiment_3 Donor_5	132808
0.3429530940934485	0.845336861088433	0.14758394688211743	0.35720241035413014	0.776304491114161	DIG-TCB	Experiment_3 Donor_5	168775
0.0	0.9947832438870332	0.3212941403687845	0.2030449087487079	0.3444971288197895	DIG-TCB	Experiment_3 Donor_5	148647
0.7890136438919115	0.4340738236227894	1.0	0.25099154003570834	0.07978407924072012	DIG-TCB	Experiment_3 Donor_5	161944
0.09133266613093406	0.7118739990809551	0.13155245931357887	0.5232254893886861	0.47707898368159735	DIG-TCB	Experiment_3 Donor_5	143798
0.11621421513802807	1.0	0.28370908214959367	0.4256554926122496	0.37255814673851717	DIG-TCB	Experiment_3 Donor_5	166597
0.5511655302205196	0.4473513512296798	0.1474579228692776	0.07621302149218899	0.021008207431641942	DIG-TCB	Experiment_3 Donor_5	168105
0.7043219632074589	0.2498105318133885	0.20252585771512668	0.0	0.0	DIG-TCB	Experiment_3 Donor_5	139376
0.4421459125194235	0.6343624797436574	0.17354229034294183	0.668746692553664	0.4068761027615214	DIG-TCB	Experiment_3 Donor_5	158958
0.2853122224791963	0.8696701457238917	0.14725553763049934	0.24432371724807705	0.2429604913221655	DIG-TCB	Experiment_3 Donor_5	154247
0.458121486029845	0.9802316580543049	0.15266824984044017	0.28892582231467245	0.20983274593758452	DIG-TCB	Experiment_3 Donor_5	159738
0.0	0.82059834627331	0.15802648296344884	0.0939795041000277	0.05952648232272093	DIG-TCB	Experiment_3 Donor_5	140278
0.2874430150442967	1.0	0.0	0.149675065561223	0.13139934300969425	DIG-TCB	Experiment_3 Donor_5	175834
0.26189508752752266	0.500044269122009	0.6194718370529935	0.5680018182547462	0.2588472554945466	DIG-TCB	Experiment_3 Donor_5	161072
0.8458398171426998	0.3050528822925203	0.0	0.5354658711183856	0.32044976296738464	DIG-TCB	Experiment_3 Donor_5	142470
0.6902214759192461	0.5776352342722225	0.0	0.7657198865924953	0.20351613467309812	DIG-TCB	Experiment_3 Donor_5	174004
0.4980588797504531	0.41180415570334994	0.080537678030461	0.200860349875171	0.028249657440529707	DIG-TCB	Experiment_3 Donor_5	150974
0.44042939044785095	0.47908743381626007	0.09174371112740885	0.20510448362583114	0.06089662579440238	DIG-TCB	Experiment_3 Donor_5	147392
0.8609537664329577	0.4579971741807644	0.22060116577192646	1.0	0.1839207233518722	DIG-TCB	Experiment_3 Donor_5	174575
0.5811625352510481	0.8004973006252666	0.0	0.16272568808072418	0.07632995920400448	DIG-TCB	Experiment_3 Donor_5	154543
0.859491897544513	0.6835370632413809	0.18212715249508638	0.25908231908932977	0.1855956852094714	DIG-TCB	Experiment_3 Donor_5	173121
0.6803175382837943	0.8978333578503848	0.0	0.9477193731146741	0.7554312254975702	DIG-TCB	Experiment_3 Donor_5	170503
0.4432787145915629	0.46639233868540075	0.1818329709483118	0.49986052638842865	0.33037338553716045	DIG-TCB	Experiment_3 Donor_5	144548
0.0	0.842880330388368	0.3716726313347309	0.25104570385166547	0.33528364351830237	DIG-TCB	Experiment_3 Donor_5	129282
0.6668862382055599	0.969311695053547	0.26529577839847807	0.525083864568962	0.5713267789297889	DIG-TCB	Experiment_3 Donor_5	137928
0.6330081290832765	0.9355528000813119	0.0	0.2248688422980175	0.13530167455494088	DIG-TCB	Experiment_3 Donor_5	176075
0.8911657027629721	0.6214392583820282	0.013334297566209368	0.43662224720160986	0.6668752336308488	DIG-TCB	Experiment_3 Donor_5	156321
0.5712902703901265	0.9468828018638281	0.0	0.2917051500835632	0.26668532324566124	DIG-TCB	Experiment_3 Donor_5	142513
0.7031523361341762	0.7268078135115502	0.03170642234004826	0.3341462572745833	0.2358525145651529	DIG-TCB	Experiment_3 Donor_5	152741
0.5119268556327358	0.0	1.0	0.0	0.0	DIG-TCB	Experiment_3 Donor_5	153966
0.8441157155215568	0.697975843530936	0.004280065470497354	1.0	0.5703645990930655	DIG-TCB	Experiment_3 Donor_5	153162
0.0	0.7202731138804794	0.0	0.48533482475288336	0.4480454476789522	DIG-TCB	Experiment_3 Donor_5	142564
0.8598263514588842	0.6505181131171998	0.02774788322719586	0.03334066759044606	0.010753511743786425	DIG-TCB	Experiment_3 Donor_5	153811
0.9761343392027149	0.7645166952465428	0.2513600136358908	0.5700337883981698	0.321640921757678	DIG-TCB	Experiment_3 Donor_5	140093
0.3404303974094688	0.6511046747025989	0.25808601285759275	0.22356841491720858	0.11523691372733418	DIG-TCB	Experiment_3 Donor_5	159604
0.4421353729545864	0.8726625485350485	0.0	0.6752440770992975	0.4072806401802558	DIG-TCB	Experiment_3 Donor_5	166386
0.37820788182039455	1.0	0.0	0.3835743673957076	0.4581253210899079	DIG-TCB	Experiment_3 Donor_5	166763
0.2528291759528737	0.7659496612142747	0.025666522018900313	0.26561882387964625	0.06159008373160489	DIG-TCB	Experiment_3 Donor_5	154576
0.23000652482416634	0.5405967940335333	0.2584358958436615	0.0912685385322276	0.16376889715547707	DIG-TCB	Experiment_3 Donor_5	149614
0.6257506318533337	1.0	0.18360233407676527	0.4085442319028675	0.20627851539397393	DIG-TCB	Experiment_3 Donor_5	157004
0.3077967119924435	0.8581159895386054	0.0	0.19406462923946058	0.3671184074030418	DIG-TCB	Experiment_3 Donor_5	159217
0.32334286179475497	0.23086908338343837	0.0	0.0	0.09697470367712874	DIG-TCB	Experiment_3 Donor_5	125323
0.31466470490646753	0.8951432001088702	0.2278080039501618	0.35897965083485167	0.3792458072118004	DIG-TCB	Experiment_3 Donor_5	164920
1.0	0.530561972202881	0.3455388619577072	0.0	0.0	DIG-TCB	Experiment_3 Donor_5	161734
0.32563875009337584	0.8382149039405085	0.3479312487581154	0.5255240199200816	0.5359447879131565	DIG-TCB	Experiment_3 Donor_5	148704
0.5496440772944381	1.0	0.02246602224858472	0.30524903944919574	0.29035560950483197	DIG-TCB	Experiment_3 Donor_5	175870
0.586682762838048	0.9016770234820858	0.052486232345213456	0.4761171410695864	0.7863837903468807	DIG-TCB	Experiment_3 Donor_5	145368
0.7263188135840372	0.8043439834184166	0.0	1.0	0.3843102494171939	DIG-TCB	Experiment_3 Donor_5	165190
0.782162877390564	0.1643501849410374	0.2927115196530494	0.3763292281373096	0.5388931861836582	DIG-TCB	Experiment_3 Donor_5	129657
0.357456819181548	0.17101321906600667	0.11803188931740012	0.12056642757786482	0.8351124350715324	DIG-TCB	Experiment_3 Donor_5	146570
0.591027093788963	1.0	0.0	0.48248734468719784	0.11644999643141346	DIG-TCB	Experiment_3 Donor_5	169756
0.8521774245192112	0.6588009368243674	0.1568401931824908	1.0	1.0	CD19-TCB	Experiment_4 Donor_2	174250
0.5566041153716091	0.6831726877656727	0.30529331779597246	0.6187813959685755	0.5614037672372009	CD19-TCB	Experiment_4 Donor_2	172876
0.3318461147675792	0.40448481339107767	0.7476242371538235	0.4653254402694298	0.590987030753793	CD19-TCB	Experiment_4 Donor_2	173662
0.4617282649410095	0.20334433359539392	0.4204506128116334	0.4296073671907756	0.39491916561371826	CD19-TCB	Experiment_4 Donor_2	163372
0.9576300147786756	0.28847995046644453	0.4740800699967834	0.7244512991559809	0.5168957921570037	CD19-TCB	Experiment_4 Donor_2	175773
0.9965668900924347	0.32132490697485255	0.3211532578306521	0.9576485415385817	0.3399633530806713	CD19-TCB	Experiment_4 Donor_2	130391
0.6964539539209984	0.0	1.0	0.2978129808886622	0.2278648835592687	CD19-TCB	Experiment_4 Donor_2	180265
0.8942769005283775	0.5808558613443191	0.6903488862529009	0.3525919230685386	0.23822414102471834	CD19-TCB	Experiment_4 Donor_2	170524
0.1528223952717915	1.0	0.25748244451871427	0.4430453555096944	0.486958718880535	CD19-TCB	Experiment_4 Donor_2	131501
0.45598441392616995	0.47650568722778563	0.49115664364650025	0.0	0.01680058259006614	CD19-TCB	Experiment_4 Donor_2	132346
0.4670867649564466	0.4089986238768115	0.25399748242482734	0.1595871294766728	1.0	CD19-TCB	Experiment_4 Donor_2	152002
0.649814650059199	0.4895325420704795	0.43676635235091815	0.34477058947580336	0.4331342761505365	CD19-TCB	Experiment_4 Donor_2	150804
0.6084332237781316	0.8373019623916447	0.23792114131661898	0.6338026107671136	0.6956600234498167	CD19-TCB	Experiment_4 Donor_2	177355
0.31669569979583756	0.6435106840501751	0.17218106494632981	0.33661188426718547	0.6498123667809332	CD19-TCB	Experiment_4 Donor_2	143679
0.6071293627847294	0.32235676090022275	0.45224716145259697	0.35014893676052733	0.1384456910036163	CD19-TCB	Experiment_4 Donor_2	166793
0.843636333818511	0.5412553971923316	0.7444719848485639	0.9320582808377512	0.6180133006695236	CD19-TCB	Experiment_4 Donor_2	165227
0.19128906661614498	0.47699001587769224	0.7450042339845543	0.12222105114551586	0.13382933420709284	CD19-TCB	Experiment_4 Donor_2	160257
0.9077746421305327	0.7307533828646184	0.27996884451678566	0.03478495010797935	0.050410927298563044	CD19-TCB	Experiment_4 Donor_2	182789
0.0	0.3514949656300634	0.26529507172379135	0.10729071982057678	0.06274006401741888	CD19-TCB	Experiment_4 Donor_2	181425
0.10197740275785208	0.19165955691705847	0.5627234862946849	1.0	0.46668444332487846	CD19-TCB	Experiment_4 Donor_2	137811
0.6205946369445322	0.09142011895589905	0.26523553442838765	0.039554069901887166	0.0461886935625157	CD19-TCB	Experiment_4 Donor_2	176656
0.3314286458789913	0.7014158635910791	0.5450531125275536	0.5345360044151336	0.4558955406460269	CD19-TCB	Experiment_4 Donor_2	165924
0.257431104390256	0.3580216653212377	0.20665697104058434	0.4121983339399012	0.4774193193273246	CD19-TCB	Experiment_4 Donor_2	144904
0.7959259779363325	0.9126173694317362	0.19567288270063155	0.21821457255350893	0.13636603259251553	CD19-TCB	Experiment_4 Donor_2	153327
0.8260854264095022	0.5868409217827176	0.4603116504400439	0.0	0.0	CD19-TCB	Experiment_4 Donor_2	141423
0.26996961440864703	0.2651820366737038	0.29685749633830816	0.22901621960882187	0.19165399033380862	CD19-TCB	Experiment_4 Donor_2	160140
0.42016881938306605	0.6291964506721911	0.35433191929734437	0.5668400455556016	0.6543725165237725	CD19-TCB	Experiment_4 Donor_2	136971
0.6196758837590091	0.370935043334468	0.07597821696970966	0.24334382645630467	0.2239780720336994	CD19-TCB	Experiment_4 Donor_2	172759
0.7533909151546339	0.5294147177635911	0.4893906135164695	0.425772143556314	0.38254409836914727	CD19-TCB	Experiment_4 Donor_2	133808
0.9161552172916575	1.0	0.5957092922654116	0.0652801896029629	0.07586552082371625	CD19-TCB	Experiment_4 Donor_2	135454
0.2971587505454378	0.43284933564736283	0.2493859533595058	0.30306287467865495	0.3471500420135923	CD19-TCB	Experiment_4 Donor_2	171311
0.9467827256616643	0.6194103255004785	0.5495650509243464	1.0	0.9750574981143959	CD19-TCB	Experiment_4 Donor_2	130607
0.4690613664545852	0.14082529650431877	0.6804943942328222	0.22156209996502807	1.0	CD19-TCB	Experiment_4 Donor_2	183259
0.8428088541837229	0.7367765392159815	0.7662802726085708	0.6374889463399991	0.8736167224980858	CD19-TCB	Experiment_4 Donor_2	145571
0.6668595189407244	0.23980936297982322	0.13208206925137353	0.3605223225192557	0.9709387055850319	CD19-TCB	Experiment_4 Donor_2	148237
0.7471788294999898	0.5120444626209613	0.7507041053223638	0.6728618279658094	0.6540419822951287	CD19-TCB	Experiment_4 Donor_2	132654
0.9389046789463872	0.530659623347919	0.4999662941115013	0.7491985495037603	0.9356743359358596	CD19-TCB	Experiment_4 Donor_2	155425
0.683172978057697	0.15479990741232533	0.2755274704012051	0.30526939884108634	0.30803384050869587	CD19-TCB	Experiment_4 Donor_2	159019
0.4180084332522409	0.06951581182055093	0.5604093696518587	0.43794919397966564	0.5341995035162586	CD19-TCB	Experiment_4 Donor_2	162327
0.023165756948770645	0.5884913753645216	0.4728604544906063	1.0	0.5534202936729806	CD19-TCB	Experiment_4 Donor_2	137773
0.3503336421324499	0.26449638903916806	0.41648044520412936	0.3111171165042644	0.17041586200504966	CD19-TCB	Experiment_4 Donor_2	171021
0.37005546698113995	0.45001342297155494	0.2647392447668185	0.28781992303511866	0.641644278293187	CD19-TCB	Experiment_4 Donor_2	149751
0.32510591599253463	1.0	0.13275076280791712	0.3712024551240145	0.12605176633171747	CD19-TCB	Experiment_4 Donor_2	147109
0.6787551139518027	0.0	1.0	0.04672205729590494	0.07128684904307445	CD19-TCB	Experiment_4 Donor_2	171812
1.0	0.6437107535149302	0.3432429546966655	0.44251218198187103	0.47411277701742555	CD19-TCB	Experiment_4 Donor_2	177159
0.7280092639549088	0.0	0.6076093706365562	0.1694393458297787	0.0965848204708804	CD19-TCB	Experiment_4 Donor_2	139359
0.4419474513206379	0.0	0.8911951422952158	0.37150166006465946	0.1456694236401592	CD19-TCB	Experiment_4 Donor_2	176668
0.5650276696537756	0.0	1.0	0.0	0.013686682858431961	CD19-TCB	Experiment_4 Donor_2	167347
0.2594909603355666	0.709215329757126	0.1710168487244124	0.46108376778345933	0.5579036054331982	CD19-TCB	Experiment_4 Donor_2	162801
0.7012568694625453	0.45447822483687017	0.3767114939580347	0.6535484972871815	0.45325484363036855	CD19-TCB	Experiment_4 Donor_2	156360
0.15134756788733922	0.4768100605609838	0.5587995206558904	0.582190765918667	0.3140162552428213	CD19-TCB	Experiment_4 Donor_2	154836
0.8991723027225735	0.3289793409330688	0.25576202782349355	1.0	0.7945933127713238	CD19-TCB	Experiment_4 Donor_2	158953
0.6169986499907438	0.5106166075627828	1.0	0.9731449200266561	0.5468765648990149	CD19-TCB	Experiment_4 Donor_2	159198
0.7075389089256893	0.25865572131341913	0.09847408713921403	0.4827356577476394	0.3994310870397207	CD19-TCB	Experiment_4 Donor_2	150382
0.49628621983499327	0.3427774744300447	0.7286029247261715	0.41575861346254783	0.3783164204502669	CD19-TCB	Experiment_4 Donor_2	164836
0.8119576872507095	0.4026027103956912	0.6359084934509057	0.055072138617514435	0.12697152392162367	CD19-TCB	Experiment_4 Donor_2	158725
0.9943789206082753	0.495162345410015	0.3191101197521338	0.16099388542044313	0.1118278701098023	CD19-TCB	Experiment_4 Donor_2	173331
0.5715295515225522	0.7714964125545946	0.343901969972344	0.6685688803110592	0.345100142447618	CD19-TCB	Experiment_4 Donor_2	146252
0.8123071553324207	0.6684356077835031	0.21152737783250972	0.49899315202635325	0.7150234357097499	CD19-TCB	Experiment_4 Donor_2	156116
0.7647912488616162	1.0	0.3661370036500132	0.0754256934594453	0.1821607736557093	CD19-TCB	Experiment_4 Donor_2	156663
0.7859481899480006	0.8444481790167331	0.0	0.26658709844151596	0.17277923013477545	CD19-TCB	Experiment_4 Donor_2	136054
0.6473552104457085	0.45789166780140744	0.31880590387107366	0.0	0.0	CD19-TCB	Experiment_4 Donor_2	160561
0.6369725922425922	0.0	0.3825302591683673	0.16967533386439662	0.2175080794595227	CD19-TCB	Experiment_4 Donor_2	170662
0.7498837531387769	0.5443580762411033	0.27391374740950786	0.44834088255692267	0.4306477394778903	CD19-TCB	Experiment_4 Donor_2	178320
0.6272760478880932	0.3541084180953264	1.0	0.6981708406260921	0.3408643782949656	CD19-TCB	Experiment_4 Donor_2	157744
0.3482581024823008	0.4863538691638671	0.48184729736899407	0.28666983474118857	0.3589521972786381	CD19-TCB	Experiment_4 Donor_2	158245
0.5272237863959162	0.4051680358587297	0.3954631148989658	0.2791351453746062	0.11709606299377236	CD19-TCB	Experiment_4 Donor_2	141137
0.0	0.5090437384407895	0.11355777939875379	0.337542318564006	0.5964962559535493	CD19-TCB	Experiment_4 Donor_2	141422
0.20654048785483364	0.3628826471417424	0.712882562735315	0.4988124423636427	0.3952221189209088	CD19-TCB	Experiment_4 Donor_2	167418
0.48908888808834866	0.4224538376634267	0.5080325413086516	0.15423670986213925	0.041681045723848086	CD19-TCB	Experiment_4 Donor_2	170136
0.9205831281890918	0.09001252832824742	0.8730347771865713	0.24130243336577087	0.14533342835867288	CD19-TCB	Experiment_4 Donor_2	162170
0.22972603867570715	0.6621238416847566	0.28928648651278804	0.3940193278106868	0.2983358009517193	CD19-TCB	Experiment_4 Donor_2	173431
0.2527957273137941	0.0043052486537756215	0.31057398910012673	0.14400860956850559	0.16772694183930836	CD19-TCB	Experiment_4 Donor_2	139240
0.6898069759243445	0.897877941776392	0.4641169588130489	0.25459361615118276	0.14119747657351914	CD19-TCB	Experiment_4 Donor_2	164632
0.0	0.4060122729467725	0.07295453099127891	0.8682245159105756	0.8075310181468079	CD19-TCB	Experiment_4 Donor_2	178361
0.8182897544690642	0.8808340311803289	0.20120982595308867	0.9101792828652208	1.0	CD19-TCB	Experiment_4 Donor_2	156878
0.516888965418512	0.7838530783241485	0.6310727143828182	0.6987409696391629	0.9016147746571312	CD19-TCB	Experiment_4 Donor_2	141135
0.48434305939438055	0.5295592422313824	0.39866008722574525	0.06998139108671086	0.14270485250946302	CD19-TCB	Experiment_4 Donor_2	178636
0.9039343992594948	0.6508127589727766	0.35822992674040277	0.4555168590835558	0.4588312867882862	CD19-TCB	Experiment_4 Donor_2	182744
0.06074526572300969	0.8254501791028237	0.1871159949205054	0.5661327818729208	0.8643016066214039	CD19-TCB	Experiment_4 Donor_2	169833
0.5124543793905554	0.0	0.6373087017957834	0.10244663663144579	0.5973247860440728	CD19-TCB	Experiment_4 Donor_2	141107
0.7499249888856915	0.6107407139135838	1.0	0.7093915381969674	0.49497503892511646	CD19-TCB	Experiment_4 Donor_2	147537
0.9097583934953483	1.0	0.2015175701552014	0.4141989451531231	0.6529915860319728	CD19-TCB	Experiment_4 Donor_2	157427
0.37272113269263796	0.9667573818809234	0.04661213857890788	0.15632538129857718	0.041247609389080946	CD19-TCB	Experiment_4 Donor_2	154573
0.9275213358368165	0.8227295134742773	0.6306242127174446	0.5024085688628516	0.3272742944563517	CD19-TCB	Experiment_4 Donor_2	151575
0.7410587799227295	0.0	0.8792844903881951	0.3824023245729726	0.6052709542424622	CD19-TCB	Experiment_4 Donor_2	183231
0.6333451773595938	0.1547941252356044	0.23090780384337686	0.20992382821034078	0.17558072147488546	CD19-TCB	Experiment_4 Donor_2	175975
0.4334343210810994	0.7838397506547493	0.2501947628030511	0.6909680526737538	0.9105151404218109	CD19-TCB	Experiment_4 Donor_2	150385
0.523240062282191	0.5299387634838024	0.16812910528024597	0.6027309856360629	0.5389129747477877	CD19-TCB	Experiment_4 Donor_2	141910
1.0	0.7985561536057727	0.3505302009119823	0.5206473779100413	0.9284923013856886	CD19-TCB	Experiment_4 Donor_2	170210
0.7552109880371343	0.43655184933412366	0.5525070196062762	0.5244284446684978	1.0	CD19-TCB	Experiment_4 Donor_2	134951
0.29948545135219745	0.3542525283887297	0.11892592975594853	0.09191397633708334	0.09094836636268641	CD19-TCB	Experiment_4 Donor_2	132472
0.5246869659488306	0.18367159428880298	0.6004993256658646	1.0	1.0	CD19-TCB	Experiment_4 Donor_2	158799
0.5189571134850499	0.33887024344143485	1.0	0.19749117000689057	0.2455916063620373	CD19-TCB	Experiment_4 Donor_2	154091
0.3667178433238075	0.3693913608415338	0.09079165646128905	0.33983573154575786	0.24552192891604013	CD19-TCB	Experiment_4 Donor_2	178387
0.5934153373960404	0.24351849898920308	0.7958747109740607	0.5787900279056741	0.29766215243570465	CD19-TCB	Experiment_4 Donor_2	159973
0.46094598224261624	0.5488830591368774	0.47807791597733207	0.10744566925975844	0.22927799216667383	CD19-TCB	Experiment_4 Donor_2	130362
0.8647045317749366	0.8402085431119336	1.0	0.037756567247360075	0.07342833400541977	CD19-TCB	Experiment_4 Donor_2	146028
0.4184538562453772	0.6482945748363304	0.885673703983604	0.5286534698613736	0.2557041225981753	CD19-TCB	Experiment_4 Donor_2	159247
0.868278069267764	0.039617453410763524	0.4789120038278012	0.4460507292461823	0.39607989844989694	CD19-TCB	Experiment_4 Donor_2	159603
0.0	0.20497024669936495	0.5158765957171444	0.5477512783551628	0.7337617407273241	CD19-TCB	Experiment_4 Donor_2	151220
0.522764404529689	0.4695100893390072	0.0	0.4181466769358781	0.2779849018562792	CD19-TCB	Experiment_4 Donor_2	164259
0.3287683003911826	0.5775126558263685	0.6381596696891435	0.04435488307382542	0.056939800638710084	CD19-TCB	Experiment_4 Donor_2	140508
0.30322720824433463	0.6174746157293338	0.2913439604915998	0.6784808416975068	0.19099695550640208	CD19-TCB	Experiment_4 Donor_2	161681
0.4020640928989148	0.573167498684911	0.4906508682304404	0.20932568261787804	0.24080164883893324	CD19-TCB	Experiment_4 Donor_2	134638
0.3573965173013404	1.0	0.41456403399674285	0.038805493928769044	0.024368319101607198	CD19-TCB	Experiment_4 Donor_2	169076
0.04282962981426216	0.7836332295103	0.0	0.48699213679815456	0.26769593306427636	CD19-TCB	Experiment_4 Donor_2	132226
0.45005056660063475	0.4053709477946111	0.282458286388263	0.21938215919747153	1.0	CD19-TCB	Experiment_4 Donor_2	156047
0.7698890257961706	0.23350397474498572	0.3378751594161722	0.09759428565918915	0.08725248797765191	CD19-TCB	Experiment_4 Donor_2	155205
0.5233895536272457	0.4425815430151119	0.7165890259690285	0.2713271781575859	0.35372456762369464	CD19-TCB	Experiment_4 Donor_2	132899
0.5100549202283291	0.4263331108159055	0.4991168705039842	0.0	1.0	CD19-TCB	Experiment_4 Donor_2	143803
0.0	1.0	0.0	0.09961561164861954	0.0	CD19-TCB	Experiment_4 Donor_2	176142
0.2024765788288748	0.19540973959298363	0.25158709988168043	0.429401503574144	0.41528864805655197	CD19-TCB	Experiment_4 Donor_2	129251
0.6715493049883103	0.4537114372234873	0.21420977373633324	0.3910544275538068	0.4453888199289365	CD19-TCB	Experiment_4 Donor_2	150892
0.0	0.5196511616071133	0.4907796665686061	0.826910049103269	0.7165341152580535	CD19-TCB	Experiment_4 Donor_2	156719
0.4334629901595371	0.18531818293707555	0.2589770778127898	0.6473157998967646	0.582996324928966	CD19-TCB	Experiment_4 Donor_2	154986
0.9313118470429392	0.8296042326036627	0.1977963471921404	0.808367948881863	0.45557533328606337	CD19-TCB	Experiment_4 Donor_2	161837
0.7038377982409348	0.009896051762372267	0.29813244876495704	0.23575922257479273	0.174815866946636	CD19-TCB	Experiment_4 Donor_2	153484
0.9807000026399703	0.4688277082084343	0.21501092762142593	0.37574751032277925	0.1778315375822382	CD19-TCB	Experiment_4 Donor_2	157989
0.5779961428638161	1.0	0.30732766611920964	0.212354206714414	0.0	CD19-TCB	Experiment_4 Donor_2	177596
0.8080329561811075	0.0	1.0	0.5277066399994655	0.6780733400225233	CD19-TCB	Experiment_4 Donor_2	153371
0.9278896140797478	0.6924326831351115	0.28658981031312397	0.6968212719244213	0.5838911638381744	CD19-TCB	Experiment_4 Donor_2	153987
0.27409958540559726	0.5162933782820907	0.1630860303917998	0.20489776389160932	0.34408216596950775	CD19-TCB	Experiment_4 Donor_2	160374
0.16422755710943607	0.36213788996114293	0.0	0.4156990349001224	0.04274195322414459	CD19-TCB	Experiment_4 Donor_2	173073
0.39946026830078896	0.5721455347348618	0.16353795633550722	0.18304133382070842	0.29784045438458473	CD19-TCB	Experiment_4 Donor_2	168254
0.7889747383006529	0.662985629934927	0.11807803274328704	1.0	0.26500396071596183	CD19-TCB	Experiment_4 Donor_2	173714
1.0	0.7174513731845278	0.3977141923453488	0.2678430580122715	0.2574291781149675	CD19-TCB	Experiment_4 Donor_2	141229
0.49125994242152	0.637819947375251	0.38997983107849105	0.3209094330752927	0.15826448944577837	CD19-TCB	Experiment_4 Donor_2	151340
0.8395650162129814	1.0	0.42020381376871807	0.31484679791030645	0.18688007982482197	CD19-TCB	Experiment_4 Donor_2	162297
0.14357819066081787	0.4934071378173437	0.22720316430886833	0.5398283471134963	0.5292520644371288	CD19-TCB	Experiment_4 Donor_2	140419
0.164089648492516	1.0	0.3885925858776391	0.21123265263474236	0.35502509912079255	CD19-TCB	Experiment_4 Donor_2	159282
0.3708396779180236	0.8083942665286503	0.19258100933548933	0.6258957139831368	0.3906378963852249	CD19-TCB	Experiment_4 Donor_2	183543
0.6336580140426334	0.6602209997731642	0.7067199329409044	0.6663113132510885	0.6741693386370684	CD19-TCB	Experiment_4 Donor_2	172648
0.0	0.2883277095207445	0.1002622184004385	0.7000951526427174	0.8724576642369696	CD19-TCB	Experiment_4 Donor_2	148513
0.382325003332156	0.42276563076879253	0.43644486132023486	0.43534051128328966	0.4638935294276584	CD19-TCB	Experiment_4 Donor_2	174200
0.14151584572817877	0.4784600057778091	0.6092106195666545	0.08557889683937163	0.0680871488720929	CD19-TCB	Experiment_4 Donor_2	143530
0.2565534629875229	0.1975501308680854	0.47447099453032365	0.5289932795685001	0.17247942675704708	CD19-TCB	Experiment_4 Donor_2	165728
0.4069798127704069	0.4341260719700712	0.9270224888012324	0.33112772891334075	0.34950598407679623	CD19-TCB	Experiment_4 Donor_2	134191
0.3694540823500866	0.5009807889204042	0.20874498922168266	0.13197558406518622	0.04360366805874474	CD19-TCB	Experiment_4 Donor_2	137022
0.252449723817933	0.41509651389702684	0.4971109213742702	0.0655842711070516	0.12884146457393503	CD19-TCB	Experiment_4 Donor_2	135256
1.0	0.2113541520735752	0.656192104148227	0.5863665774561846	0.2540090636831754	CD19-TCB	Experiment_4 Donor_2	141497
0.42914968351562577	0.9134242098364996	0.33347714250335186	0.7213229545483753	0.9113635198745318	CD19-TCB	Experiment_4 Donor_2	180411
0.5820261544861783	0.12378120620915695	0.47940146683296864	0.6112670983278145	0.6053741631702236	CD19-TCB	Experiment_4 Donor_2	133065
0.13598610723074006	0.21153078516515025	0.8367030197894813	0.4254655927261025	0.25457446912267245	CD19-TCB	Experiment_4 Donor_2	168335
0.061490408429553126	0.04834140267372058	0.3361663347939934	0.6661877475679945	0.7102279129522057	CD19-TCB	Experiment_4 Donor_2	147487
0.9637341905713549	0.5110344379453666	0.15368155876242193	0.8667730975951673	1.0	CD19-TCB	Experiment_4 Donor_2	159964
0.27702453632725615	0.00480823149973001	0.12171122473857295	0.1848547225600314	0.15339284570350165	CD19-TCB	Experiment_4 Donor_2	149982
0.7054069152464644	0.4460295339679506	0.6984543333525174	0.22289871968723962	0.03649937464663643	CD19-TCB	Experiment_4 Donor_2	145121
0.3078524242007928	0.003966556128481707	1.0	0.5920705245102038	0.1668789021067095	CD19-TCB	Experiment_4 Donor_2	165337
0.6909695068733086	0.2450211513008143	0.1811008207966747	0.22700378657655682	0.16505140911395508	CD19-TCB	Experiment_4 Donor_2	140784
0.5206478622433091	0.45253624253118474	0.22070587179099474	0.7202635433180968	0.6535773599398599	CD19-TCB	Experiment_4 Donor_2	148807
0.48781132334151195	0.35653232626516335	0.20745090810907796	0.6621196236044578	0.46680488198134207	CD19-TCB	Experiment_4 Donor_2	154940
0.7480338455114427	0.5850546161064168	0.25931815795900925	0.7082543683209084	0.5057013180303791	CD19-TCB	Experiment_4 Donor_2	146643
0.3867311781016981	0.6128650157829789	0.5786928176327373	0.632078220681393	0.3406542560559435	CD19-TCB	Experiment_4 Donor_2	170243
0.9274208234162984	0.2363564550027251	0.339669817625015	0.5474560057329197	0.38504006153375775	CD19-TCB	Experiment_4 Donor_2	133310
0.347947545388999	0.0	0.296396454125013	0.43596560391250155	0.3164042598371261	CD19-TCB	Experiment_4 Donor_2	149258
0.0	0.3440461982338576	0.25276316421915845	0.35463501598489866	0.14307063772137243	CD19-TCB	Experiment_4 Donor_2	145023
1.0	0.8300499163845794	0.0	0.6486089717151321	0.6607298019883205	CD19-TCB	Experiment_4 Donor_2	168073
0.0	0.8301139404207557	0.44292891365873666	0.14608682233245604	0.13593097410349747	CD19-TCB	Experiment_4 Donor_2	132135
0.7515540901783484	0.0	0.8394132510508192	0.7074831834512085	0.4230043197737913	CD19-TCB	Experiment_4 Donor_2	143010
0.6624600283362497	0.7213406903138038	0.33347714250335186	0.14148666609912994	1.0	CD19-TCB	Experiment_4 Donor_2	148361
0.9178173898077822	0.12361437344055301	0.7483697752657668	0.7011896965638573	0.5887141514750173	CD19-TCB	Experiment_4 Donor_2	158961
0.35477221681461135	0.926173449575168	0.21866284746731843	0.11426028760739941	0.09042153728166268	CD19-TCB	Experiment_4 Donor_2	141577
0.9026761933120508	0.682599276624079	0.3970883025031491	0.5032248259614872	0.7049976468452855	CD19-TCB	Experiment_4 Donor_2	156183
0.9958749885776618	0.6136607271285303	0.6390085376617318	0.7952226028205267	0.6820246790974958	CD19-TCB	Experiment_4 Donor_2	152410
0.6504262995442067	0.0	0.9259485769727744	0.11365877177431245	0.036204519102126936	CD19-TCB	Experiment_4 Donor_2	139033
0.5822033519333821	0.3791647129359053	0.2931564400488127	0.5561810931447371	0.29270863987999923	CD19-TCB	Experiment_4 Donor_2	159984
0.861427611483703	0.4224637266382416	0.47063087321723973	0.5673243173166725	0.4045338490862936	CD19-TCB	Experiment_4 Donor_2	164001
0.77539229540334	0.35279620835713604	0.7947343214963618	0.8263271624050408	0.6571060518100278	CD19-TCB	Experiment_4 Donor_2	141354
0.5728340195674133	0.4186432083297215	0.25362415738183747	0.27037566372400873	0.20558692244499263	CD19-TCB	Experiment_4 Donor_2	158570
0.5341611282458232	0.9313408329967614	0.2410473258782668	0.6950719685543723	0.6668604724261421	CD19-TCB	Experiment_4 Donor_2	180833
1.0	0.10074867773627359	0.681656671453	0.6675491746576251	0.45527496921256516	CD19-TCB	Experiment_4 Donor_2	146310
0.33876449610431203	0.5281749965251628	0.398735249295545	0.4508461071011292	0.4318795329881563	CD19-TCB	Experiment_4 Donor_2	147690
0.3977409367326973	0.24526768824493184	0.46756225938732826	0.13713799444276958	0.2953888385330888	CD19-TCB	Experiment_4 Donor_2	132319
0.4620420070124591	0.4139812506165824	0.12330120459384958	0.26810316029272774	0.4279956905032313	CD19-TCB	Experiment_4 Donor_2	161021
0.2572211892344384	0.545601597820579	0.1889482338881809	0.4155052608988682	0.38956428617006866	CD19-TCB	Experiment_4 Donor_2	133563
0.7073779381398072	0.5378878984186769	0.6682016967210269	0.43440267011865785	0.33657699253680345	CD19-TCB	Experiment_4 Donor_2	170681
0.5065102193228921	0.9999591416595874	0.39932029065048164	0.4181146172689751	0.5785575114526027	CD19-TCB	Experiment_4 Donor_2	130657
1.0	0.5548505337648991	1.0	0.7452462447915245	0.728160626581454	CD19-TCB	Experiment_4 Donor_2	169258
1.0	0.27508226961636173	0.43771299684924236	0.09777254790223716	0.11801560542400577	CD19-TCB	Experiment_4 Donor_2	161458
0.7569865034634787	0.35569112975138206	0.5473598731637213	0.05797789459377166	0.09712867894283797	CD19-TCB	Experiment_4 Donor_2	163418
0.977729108396688	0.8014875235096108	0.9396681345281733	0.6794204565922484	0.6738267462419473	CD19-TCB	Experiment_4 Donor_2	158422
1.0	0.06851573001850622	0.3294825942630332	0.1971816403638683	0.18165547640084417	CD19-TCB	Experiment_4 Donor_2	171266
0.23376231187756225	0.5833079336557587	0.3656283394289076	0.5542401233633198	0.700505469347847	CD19-TCB	Experiment_4 Donor_2	165596
0.7272062718770106	0.8895975647875978	0.1471782941980686	0.0497113851923662	0.041654001781256667	CD19-TCB	Experiment_4 Donor_2	174354
0.8138538139061237	0.5090559960653251	0.4408155651212125	0.7470027809974974	0.6427670359256489	CD19-TCB	Experiment_4 Donor_2	146719
0.22983843233726636	0.15022311375243003	0.4273828538551438	0.1554122217022581	0.13715566786683434	CD19-TCB	Experiment_4 Donor_2	180201
0.49737535734571386	0.5704463946081214	0.2775707336136513	0.5843095379324993	0.6205290893154285	CD19-TCB	Experiment_4 Donor_2	137335
0.8410721154494384	0.7103056780843621	0.246348296628781	0.8065682302413595	0.8048258414385969	CD19-TCB	Experiment_4 Donor_2	141165
0.37645863610413877	0.0	0.22829701908565025	0.8890605234293885	0.8313246625144641	CD19-TCB	Experiment_4 Donor_2	132741
0.9964132036314653	0.6078888197970054	0.3326615966997872	0.2552897547539536	0.31729045436879355	CD19-TCB	Experiment_4 Donor_2	178959
0.5076596086954434	0.5563984971843942	0.24111962448134658	0.23617264163171148	0.22655257937472179	CD19-TCB	Experiment_4 Donor_2	173324
0.5454338782391922	0.7847503693636174	0.42906575493788734	0.2800742936501178	0.3197258962903843	CD19-TCB	Experiment_4 Donor_2	132298
0.38416558334629153	0.5217540685212441	0.013545725839027589	0.436367579243357	0.14473276655371103	CD19-TCB	Experiment_4 Donor_2	142210
0.2808032902604973	0.8400789273014095	0.1748924174281207	0.10483849769258351	0.05990579294738095	CD19-TCB	Experiment_4 Donor_2	155440
0.5489375035995856	0.0	0.8909820218516894	0.7524996024759287	0.6571753205817237	CD19-TCB	Experiment_4 Donor_2	155890
0.8810332907985795	0.3252290634095435	0.5156236408604569	0.29577184225772085	0.19216464016558224	CD19-TCB	Experiment_4 Donor_2	155102
0.17373228145016453	0.2758783282741736	0.3103859158065256	0.05681547024237291	0.08827983760317529	CD19-TCB	Experiment_4 Donor_2	148522
0.3077348164841554	0.2506702747513544	0.2880799880398282	0.22586837625495437	0.21233964773611266	CD19-TCB	Experiment_4 Donor_2	130966
0.7312695589128986	0.15723362292957524	0.553927600656367	0.2844844560670332	0.18950987011757864	CD19-TCB	Experiment_4 Donor_2	155615
0.8046249157047375	0.7228518481439659	0.059203870994903554	0.7980222598246578	0.17750430692213726	CD19-TCB	Experiment_4 Donor_2	153128
0.2909011188611976	0.6835928385494137	0.4275388909206237	0.3587080566921626	0.35582826900761255	CD19-TCB	Experiment_4 Donor_2	146483
0.2642685050559547	0.49423645622916645	0.39474503907387054	0.20590081793284964	0.19209464981877536	CD19-TCB	Experiment_4 Donor_2	179793
0.844704115918895	0.7265258094247808	0.5070935320674558	0.9726430472051765	0.6375450703607017	CD19-TCB	Experiment_4 Donor_2	134369
0.2352821904279526	0.5193287929687913	0.2174529093200181	0.14878483646675325	0.00237781513196651	CD19-TCB	Experiment_4 Donor_2	131080
0.9774591016922793	0.019407363294726962	1.0	1.0	0.829338600511924	CD19-TCB	Experiment_4 Donor_2	154395
0.9534844572971679	0.602424955619638	0.322686903481339	0.9750498721677688	0.48691457948486006	CD19-TCB	Experiment_4 Donor_2	134393
0.0	0.6719340463073061	0.296019790794602	0.9387310143324524	0.8480098935854896	CD19-TCB	Experiment_4 Donor_2	181057
0.1959207475040199	0.06782105260670741	1.0	0.38675704235638986	0.4840874787142371	CD19-TCB	Experiment_4 Donor_2	144636
0.5431592550017564	0.7344379719098592	0.23504096577072822	0.36936508520332995	0.5808994248866414	CD19-TCB	Experiment_4 Donor_2	175691
0.7664458826938715	0.518779713275983	0.2362820197582959	0.9430151685319732	0.33397893268769735	CD19-TCB	Experiment_4 Donor_2	177561
0.08413102106901531	0.4802161227300628	0.4765011299211011	0.27944489074617596	0.21029132897658667	CD19-TCB	Experiment_4 Donor_2	168164
0.6368561576356133	0.48053948486178144	0.3790417519284774	0.934390275752025	0.5494974524203773	CD19-TCB	Experiment_4 Donor_2	183469
0.0016403125702312317	0.5769750957465283	0.36425741818498464	0.0	0.009813948132414032	CD19-TCB	Experiment_4 Donor_2	184029
0.21282921207433853	0.5581449334369855	0.6768334961216206	0.6151648618423473	0.2599692034443399	CD19-TCB	Experiment_4 Donor_2	154176
0.9802207898398577	0.3038456726594746	0.7281487738975254	0.6417658664780963	1.0	CD19-TCB	Experiment_4 Donor_2	166753
1.0	0.32494731110585745	0.0616648131006838	0.27088147077746333	0.8842190621652095	CD19-TCB	Experiment_4 Donor_2	129319
0.782662686165292	0.537457371433671	0.5632373479901697	1.0	0.9966408777985551	CD19-TCB	Experiment_4 Donor_2	142126
0.7845863027812232	0.5277701981529894	0.6383719699836459	0.0	0.14568597287723065	CD19-TCB	Experiment_4 Donor_2	160302
0.7193210125967097	0.2897623227729315	0.5827240347223024	0.46665777638125444	0.2776480219643638	CD19-TCB	Experiment_4 Donor_2	176630
0.6495234509667277	0.19418867596096234	0.36479960629989644	0.19201946843166778	0.11534519671534715	CD19-TCB	Experiment_4 Donor_2	168987
0.48917592187763176	0.5484857097674748	0.5248636652537204	0.20371675526940614	0.2649834191668187	CD19-TCB	Experiment_4 Donor_2	158024
0.13342588269311342	0.22185483463787883	0.15592981942461476	0.4469066507471664	0.37882338698323237	CD19-TCB	Experiment_4 Donor_2	155568
0.28746184049126605	0.08811619798956374	0.41876242868113783	0.7107424689336169	0.6606476013377133	CD19-TCB	Experiment_4 Donor_2	152033
0.2517206896353331	0.11367525629379158	0.40667509016603887	0.2461147887772975	0.19708336653377356	CD19-TCB	Experiment_4 Donor_2	147700
0.6988978386798574	0.2997192505467127	0.46654984401052585	0.5081239783729835	0.351867582160422	CD19-TCB	Experiment_4 Donor_2	180415
0.409664810839187	0.6300160362618916	0.31610504714033966	0.7207921162432513	0.6121352157491854	CD19-TCB	Experiment_4 Donor_2	179300
0.6615716649037794	0.7640367961643243	0.21987739102857876	0.0635249807670954	0.7015082625470814	CD19-TCB	Experiment_4 Donor_2	177496
0.27124618863871325	0.8880859925352814	0.1487971204183972	0.16164025548715166	0.10092465077780322	CD19-TCB	Experiment_4 Donor_2	172933
0.6613954509604449	0.3636198906078335	0.38363438727638366	0.6135549219834169	0.43825485902645334	CD19-TCB	Experiment_4 Donor_2	135933
0.8072461688930329	0.11276920526328967	0.33714057501667644	0.30705235041081147	0.13801577237412116	CD19-TCB	Experiment_4 Donor_2	159038
0.9142302184350305	0.0	0.9997371122198292	1.0	0.22129351554750679	CD19-TCB	Experiment_4 Donor_2	153220
0.5821184913138052	0.4261412190318934	0.8216670278563193	0.14418157197307224	0.32377581242292053	CD19-TCB	Experiment_4 Donor_2	148101
0.7119514235139566	0.18899944275996655	1.0	0.11838347530980065	0.0	CD19-TCB	Experiment_4 Donor_2	138792
0.578969969378003	0.39484124267541587	0.6027667711980603	0.3180715076868347	0.49639427314408446	CD19-TCB	Experiment_4 Donor_2	169877
0.39300817785475956	0.598097821032515	0.18931307549954784	0.038261926789922476	0.0	CD19-TCB	Experiment_4 Donor_2	155182
0.46254401940215883	0.31986565278635604	1.0	0.4079595877581844	0.5936253971319039	CD19-TCB	Experiment_4 Donor_2	180271
0.5208239703929561	0.8716291858788053	0.2639970585750016	0.6703087419474539	1.0	CD19-TCB	Experiment_4 Donor_2	137729
0.8042857344519568	0.8163032710659258	0.725663393759998	0.609859630639906	0.9002508217629601	CD19-TCB	Experiment_4 Donor_2	163199
0.0	1.0	0.2717567349427304	0.388716867384784	0.20708205433596283	CD19-TCB	Experiment_4 Donor_2	183134
0.43094293765879327	0.191985428131761	0.8681309063100027	0.12076808362572872	0.11227868450431669	CD19-TCB	Experiment_4 Donor_2	157973
0.6241723683830702	0.278987633806583	0.12092218399377411	0.18615665979496634	0.21776778457142246	CD19-TCB	Experiment_4 Donor_2	153857
0.10597524177909771	0.31445959032481985	0.9476916691408458	0.715547876378603	0.4397136347626898	CD19-TCB	Experiment_4 Donor_2	157080
1.0	0.23545928639195726	0.38096267361741243	0.34328999569318064	0.4502891992944049	CD19-TCB	Experiment_4 Donor_2	165579
0.7923549863320044	0.324814417408133	0.11877489269402362	0.7841232353218549	0.6546266075822408	CD19-TCB	Experiment_4 Donor_2	152959
0.6087813662102258	0.747588722931821	0.6065750437510921	0.4331790110740888	0.2523362830345277	CD19-TCB	Experiment_4 Donor_2	131790
0.0	0.25678799215656056	0.4285092433913956	0.9121366607377982	1.0	CD19-TCB	Experiment_4 Donor_2	168788
0.9086770937447812	0.40723198113059145	0.6615844346011304	0.9073830185110873	0.908816254140516	CD19-TCB	Experiment_4 Donor_2	132691
1.0	0.9459110513017637	0.5311807203939389	0.3138813199062217	0.8524965444122662	CD19-TCB	Experiment_4 Donor_2	132123
0.8923895190878562	0.4190437819383901	0.43418438131185916	0.5551241934908739	0.32853075013627153	CD19-TCB	Experiment_4 Donor_2	162971
0.7168932114726336	0.6278960079618793	1.0	0.6251387968078861	0.49038528728836844	CD19-TCB	Experiment_4 Donor_2	175513
0.4001005275394307	0.0	0.7151261153947635	0.31921654057715476	0.24711252820689245	CD19-TCB	Experiment_4 Donor_2	146350
0.6998040184819494	0.5384221872003816	0.2836738369858104	0.9239039567365693	0.5383789321752318	CD19-TCB	Experiment_4 Donor_2	171804
0.9119584051487907	0.32109970871331905	0.56045000958303	0.6580797339149458	0.6748836180875418	CD19-TCB	Experiment_4 Donor_2	148642
0.15764235775288893	0.2347017760603405	0.42019627473040294	0.8414655304972611	1.0	CD19-TCB	Experiment_4 Donor_2	140796
1.0	0.0	0.3194485981104744	0.21493268400978482	0.0	CD19-TCB	Experiment_4 Donor_2	184034
0.3158983835559571	0.5697654732624711	0.4180453517040834	0.1931360998866815	0.06382142998292663	CD19-TCB	Experiment_4 Donor_2	165641
0.20753636173175438	0.8419253747560463	0.06486928962239978	0.20235698396190135	0.1939519717364493	CD19-TCB	Experiment_4 Donor_2	132883
0.6724255668649701	0.14878650743263733	0.539139853957185	0.0	0.0	CD19-TCB	Experiment_4 Donor_2	160610
0.5591146701231744	0.81755790011269	0.4602002148650172	0.7732834981987923	0.5459201458562535	CD19-TCB	Experiment_4 Donor_2	139952
0.19916675289342056	0.5964443891062211	0.29275316134544566	0.11315663651455961	0.10642482308071413	CD19-TCB	Experiment_4 Donor_2	132023
0.5227304235561253	0.490714680624206	0.3617885967539789	0.19468407972783272	0.16774720000814736	CD19-TCB	Experiment_4 Donor_2	163927
0.887712955184578	0.0	0.509168354591738	0.5160368647216091	0.36159277464635325	CD19-TCB	Experiment_4 Donor_2	159814
0.6495551243395329	0.23302277986801423	0.27668233171466533	0.5351620014409872	0.8790804064845391	CD19-TCB	Experiment_4 Donor_2	135086
0.8693808004884832	0.9686854675846248	0.3640396719540962	0.8106248445519679	0.6991005622920989	CD19-TCB	Experiment_4 Donor_2	174759
0.4487622764265042	0.3329549077619716	1.0	0.798651227471873	0.5093547613678082	CD19-TCB	Experiment_4 Donor_2	156053
1.0	0.5716104623990157	0.5540273752464129	0.0	0.28187792493800556	CD19-TCB	Experiment_4 Donor_2	171422
0.28142226408886695	0.7400719627702157	0.6353514756410559	0.8382490265848468	0.7993021350104164	CD19-TCB	Experiment_4 Donor_2	147240
0.37267349732595983	0.7461534364514562	0.35401982893446937	0.27390310513735	0.32685482397099674	CD19-TCB	Experiment_4 Donor_2	155904
0.6369252012099598	0.4415015105548848	0.30063900981323	0.4233153677249865	1.0	CD19-TCB	Experiment_4 Donor_2	155020
0.7956481371617289	0.8449963730501241	0.5628531791328035	0.23059655892781045	0.10977610619579195	CD19-TCB	Experiment_4 Donor_2	154597
0.42779687948780837	0.6573550937673629	0.46785567617480855	0.10754217429087931	0.17262101295098795	CD19-TCB	Experiment_4 Donor_2	170485
0.0	0.2645665433194483	0.4468195807867783	0.2790027856323522	0.11097837790235167	CD19-TCB	Experiment_4 Donor_2	144256
0.7836991270373752	0.0611689546056204	0.5183189053429732	0.9402771576738427	0.5174960113378738	CD19-TCB	Experiment_4 Donor_2	161447
0.9736687076304593	0.08566188292415067	0.714144483109792	0.591346788059003	0.5858760461828554	CD19-TCB	Experiment_4 Donor_2	153927
0.7591258274479014	0.618316483937257	0.48272944420805686	0.427987394157605	0.7099075492994106	CD19-TCB	Experiment_4 Donor_2	149598
0.24333847562288963	0.05039984470029682	0.3162672349132931	0.3840430321913053	0.3666538796112654	CD19-TCB	Experiment_4 Donor_2	143771
0.8626816261509117	0.48452766432547134	0.13642321414676178	0.43941246894347924	0.19559538688845846	CD19-TCB	Experiment_4 Donor_2	161332
0.7028948291193599	0.6832087581268738	0.9176995495149942	1.0	1.0	CD19-TCB	Experiment_4 Donor_2	174969
0.860783275493013	0.0	1.0	0.07100672936510666	0.07862960550534673	CD19-TCB	Experiment_4 Donor_2	172377
0.658266296576729	0.5186062331271749	0.2868831862619199	0.6590443300714628	0.544460928651073	CD19-TCB	Experiment_4 Donor_2	178308
1.0	0.41885282709768723	0.11374318917665369	0.785337268966288	1.0	CD19-TCB	Experiment_4 Donor_2	129594
0.8124266416584544	0.5811770644308196	0.19864570943692775	0.7562926535579819	0.12514464367404918	CD19-TCB	Experiment_4 Donor_2	181790
0.419272070706304	0.8422792974139275	0.46454544085485244	0.33664043034285934	0.5747193409267018	CD19-TCB	Experiment_4 Donor_2	147225
0.0	0.38646741937033313	0.3200524892242905	0.2640036047788248	0.3068615327665233	CD19-TCB	Experiment_4 Donor_2	143087
0.25786556609462274	0.36172434377921925	0.5018335940496675	0.3364461058399952	0.3431374603248628	CD19-TCB	Experiment_4 Donor_2	137826
0.342964513514252	0.35865240093701045	0.6057192149296693	0.3443493639069984	0.2748256266276459	CD19-TCB	Experiment_4 Donor_2	144514
0.3684709302966761	0.4556077289637309	0.0	0.6020994397909709	0.9474927052205294	CD19-TCB	Experiment_4 Donor_2	177500
0.7590377319766152	0.6077601452384872	0.20993216694047936	0.4157595093373662	0.38171480101551797	CD19-TCB	Experiment_4 Donor_2	143075
0.7575233096881756	0.0	0.8024060794384617	0.7005743146152826	0.4665945152589215	CD19-TCB	Experiment_4 Donor_2	149446
0.9383900202488795	0.10867025891013941	0.5638591400312869	0.29835262659601874	0.1518836854900089	CD19-TCB	Experiment_4 Donor_2	178568
0.850194518150913	0.4735171763875812	0.2284016702456112	0.2800477990446322	0.0	CD19-TCB	Experiment_4 Donor_2	178181
0.7818240119184166	0.33508379430853474	0.7218740825102523	0.3897118871132047	0.24877920182953478	CD19-TCB	Experiment_4 Donor_2	129175
0.4157491454418931	0.6332511355520524	0.24987840857220983	0.16325932438476679	0.46005005446475733	CD19-TCB	Experiment_4 Donor_2	164764
0.6693616578572406	0.2957847892111223	0.3346973019479294	0.3627648740654046	0.2196746047517896	CD19-TCB	Experiment_4 Donor_2	154232
0.9016519019725613	0.5520338591644549	0.24116556605099373	0.8150329989840871	0.7982227573110168	CD19-TCB	Experiment_4 Donor_2	130971
0.8713910190682834	0.15761679973882337	0.4290522447572009	0.1135192694750422	0.0	CD19-TCB	Experiment_4 Donor_2	164783
0.42692400747116643	0.29245363971964095	0.5833362094296982	1.0	1.0	CD19-TCB	Experiment_4 Donor_2	141448
0.4073641190285254	0.7005965545892654	0.4608576273438337	0.6430462654525204	0.7235035466490458	CD19-TCB	Experiment_4 Donor_2	176756
0.9566929724924983	0.4059446585270177	0.27074892598903527	0.13099159835260052	0.06117595533783039	CD19-TCB	Experiment_4 Donor_2	131636
0.8013810900200549	0.7086645403881991	0.2634990354293271	0.06937173363597586	0.005248973154079035	CD19-TCB	Experiment_4 Donor_2	145845
0.8790337793004623	0.639753105171842	0.07164294890757168	0.09068245856106798	0.15713197588742642	CD19-TCB	Experiment_4 Donor_2	180025
0.35891485957995095	0.0	0.10565885664608562	0.48669370524420374	0.4580468193673728	CD19-TCB	Experiment_4 Donor_2	173943
0.0	0.7062366516449776	0.32833240538469566	0.4044371685662458	0.693664844272496	CD19-TCB	Experiment_4 Donor_2	131150
0.44694338537616735	0.16401039703307915	0.5214627992050911	0.5175397092330747	0.46226655775869163	CD19-TCB	Experiment_4 Donor_2	147576
0.3178090187509854	0.5804336680190912	0.47867225181656176	0.7645461377005134	0.9574495365146886	CD19-TCB	Experiment_4 Donor_2	173555
0.5881191187241184	0.6141462362493438	0.26260291459762714	0.1893882551486119	0.49273168585316535	CD19-TCB	Experiment_4 Donor_2	138896
0.47389279709066484	1.0	0.06762515329238904	0.5019261565382328	0.4564002214955656	CD19-TCB	Experiment_4 Donor_2	138734
0.4752667662870003	0.8308108153635586	0.031188247038261094	0.08633993387259171	0.0	CD19-TCB	Experiment_4 Donor_2	152172
0.12412895633705877	0.5163620946916857	0.572225728564709	0.37922088522001723	0.3053837966478324	CD19-TCB	Experiment_4 Donor_2	151068
0.8232669369066582	1.0	0.0	0.5014087246387958	0.8198040868143293	CD19-TCB	Experiment_4 Donor_2	129413
0.6895428829568581	0.6066822182996878	1.0	0.5629297423032287	0.1792930469279516	CD19-TCB	Experiment_4 Donor_2	157723
0.5128159927848551	0.3809835862636838	0.3601302405856532	0.12394021401461384	0.23940330279818225	CD19-TCB	Experiment_4 Donor_2	134973
0.8121276966980557	0.24162466115889306	0.7334806770586796	0.2253808181665252	0.18063644157535547	CD19-TCB	Experiment_4 Donor_2	162077
0.8987113908135276	0.8363590071365801	0.6172507339586045	0.04190978282884832	0.0	CD19-TCB	Experiment_4 Donor_2	130640
0.8372759872073039	0.7093676327403908	0.7372655603484465	0.6572302185357655	1.0	CD19-TCB	Experiment_4 Donor_2	168780
1.0	0.0	0.4912171900641224	0.1487817762357027	0.26327233826195395	CD19-TCB	Experiment_4 Donor_2	153489
0.23046055391560374	0.6573383333623002	0.1284989192187839	0.6001054936333322	0.7474900783456774	CD19-TCB	Experiment_4 Donor_2	160932
0.6097385938681932	0.49556710433313755	0.3595638494290289	0.4023496887252877	0.17595294978739653	CD19-TCB	Experiment_4 Donor_2	131833
0.5244080992499968	0.4455058222788462	0.13125855031287872	0.3077811814457767	0.6348373239666419	CD19-TCB	Experiment_4 Donor_2	152073
0.5503099717333076	0.7055698649850102	0.4140527389765633	0.31646024387550625	0.32457239297216595	CD19-TCB	Experiment_4 Donor_2	133042
1.0	0.6372608217452572	0.41656704106186876	0.0	0.0049818465219751045	CD19-TCB	Experiment_4 Donor_2	172418
0.5718658129116128	0.005804616970255221	0.35313025632186335	0.5855861357849244	0.695267328650268	CD19-TCB	Experiment_4 Donor_2	161574
0.5033551916800397	0.5310599686806612	0.6544589326562361	0.270309499236678	0.1298168819495962	CD19-TCB	Experiment_4 Donor_2	169365
0.8100312066687092	0.2113938350628809	0.5652546879346906	0.0	0.0	CD19-TCB	Experiment_4 Donor_2	144304
0.9173007622044339	0.42406865353777945	0.259298463953931	0.5373631448175004	0.47510071140358023	CD19-TCB	Experiment_4 Donor_2	169559
0.7972307615524395	0.0	0.6747501584996847	0.0	0.006916383636759525	CD19-TCB	Experiment_4 Donor_2	180725
0.9055645710091756	0.30917565326887364	0.6236221538917153	0.5848766633471977	0.44965736295141706	CD19-TCB	Experiment_4 Donor_2	129911
0.08179993412356691	0.6184966840861549	0.2935836706377082	1.0	0.6724999482050803	CD19-TCB	Experiment_4 Donor_2	152445
0.6573002666432594	0.4477825457904976	0.8230897199753454	0.6463922647702408	0.9607006820934942	CD19-TCB	Experiment_4 Donor_2	162055
0.8683215576112663	0.5081315593732071	0.27156672897301526	0.12165013171913983	0.49724521556311113	CD19-TCB	Experiment_4 Donor_2	169806
0.8885065842449217	0.31994306331002076	0.11149233116913754	0.48754727214047955	0.5785997695080328	CD19-TCB	Experiment_4 Donor_2	135750
0.0	0.519408914036789	0.15134995218788344	0.19467386466748518	0.1889443998400193	CD19-TCB	Experiment_4 Donor_2	141045
0.8992064082845098	0.17268490968960504	0.5014741191593903	0.07478807471937468	0.18562527538097656	CD19-TCB	Experiment_4 Donor_2	139644
0.8095580642506557	0.4463490801717489	0.2821330511139985	0.9848782199421908	1.0	CD19-TCB	Experiment_4 Donor_2	152548
1.0	0.7792451794257738	0.3801277775877444	0.23488470428175304	0.12702226850041848	CD19-TCB	Experiment_4 Donor_2	139430
0.15660067807669548	0.32862526200338293	0.5617827170547733	0.1804381906587544	0.14564556898765135	CD19-TCB	Experiment_4 Donor_2	157540
0.7216409887977658	0.12077588195446237	0.6824852073063238	0.09187778463962791	0.13475752504332741	CD19-TCB	Experiment_4 Donor_2	171328
0.0	0.5083270820685868	0.11275353212368121	0.2113634944241375	0.1678040468720437	CD19-TCB	Experiment_4 Donor_2	182753
0.7152873370035298	0.0	1.0	0.5802151091173772	0.6668350850297283	CD19-TCB	Experiment_4 Donor_2	174591
0.0	0.5400364330052079	1.0	0.1680256735274784	0.16625575657744204	CD19-TCB	Experiment_4 Donor_2	183448
0.14358467490456014	0.8952143450983936	0.4043733310639413	0.34906952017252035	0.5061257813137471	CD19-TCB	Experiment_4 Donor_2	183151
0.83480571984399	0.36793263005460974	0.3117902913727171	0.3713984908985646	0.14294767582503629	CD19-TCB	Experiment_4 Donor_2	148371
0.6367781924600334	0.498564033485651	0.37519088072282664	0.5492486149603422	0.9521883501524564	CD19-TCB	Experiment_4 Donor_2	143865
0.17335922927112934	0.35324826532821446	0.3095867832646769	0.6891246495328291	0.51121670212811	CD19-TCB	Experiment_4 Donor_2	134384
0.6339442933770972	0.3023377769010939	0.047077370961380996	0.0063160211890772285	0.0018149160765351972	CD19-TCB	Experiment_4 Donor_2	131729
0.5725765429426457	0.5367641480508649	0.592302743369096	0.22363948178138682	0.19655207680864137	CD19-TCB	Experiment_4 Donor_2	155032
0.7575197313952521	0.610269932686036	0.5579598456443278	1.0	0.2087186236128015	CD19-TCB	Experiment_4 Donor_2	181757
0.8855339798570545	0.6560679974051872	0.0	0.3573447959476561	0.32617585168483176	CD19-TCB	Experiment_4 Donor_2	164573
0.33296839173363174	0.49239491770621374	0.3509808388660531	0.10909037036411764	0.02626704014787804	CD19-TCB	Experiment_4 Donor_2	177997
0.11987349155487378	0.9413498456379898	0.12581194793696387	0.3303081082474673	0.2745283478284852	CD19-TCB	Experiment_4 Donor_2	142750
0.24970172762631843	0.0224173442760327	0.2841020636139852	0.4238414036077298	0.4022307734761513	CD19-TCB	Experiment_4 Donor_2	169118
0.44569151396254864	0.19886230107834926	0.3540483371918493	0.2149704450298074	0.2253552940182516	CD19-TCB	Experiment_4 Donor_2	144383
0.9172758157640318	0.7893917226918474	0.34978449350466817	0.7230254812040919	0.6467933029712167	CD19-TCB	Experiment_4 Donor_2	168827
0.7154844929072051	0.3628126281176299	1.0	0.9563156188973694	0.5793669864646717	CD19-TCB	Experiment_4 Donor_2	162221
0.1264448267618241	0.0	0.8713654031054923	0.3657651177140581	0.3008945094813629	CD19-TCB	Experiment_4 Donor_2	166615
0.6678349934669378	0.7434564373290137	0.8337700887918955	0.4172481396668069	0.1897805000942596	CD19-TCB	Experiment_4 Donor_2	134635
0.5221010664259589	0.3721853365285496	0.49152894410646664	0.24686778078300825	0.10977473508685927	CD19-TCB	Experiment_4 Donor_2	134000
0.4507243350251539	0.23470671399396878	1.0	0.3297995596506373	0.7366151810499217	CD19-TCB	Experiment_4 Donor_2	170899
0.5460421986502082	1.0	0.10648845942229623	0.09594841460311597	0.02933714886089601	CD19-TCB	Experiment_4 Donor_2	142888
0.10785791390128281	0.6201284635492104	0.3467446363836311	0.4501587600940779	0.2517102626064331	CD19-TCB	Experiment_4 Donor_2	161486
0.9696902965900613	0.37558115509531076	0.3161465900870706	0.4951723953101057	1.0	CD19-TCB	Experiment_4 Donor_2	183311
0.0	0.018992220744766076	0.6066968337679493	0.2796182778093363	0.15645942815965103	CD19-TCB	Experiment_4 Donor_2	139299
0.37416532669231495	0.7050411041835277	0.16013685047143328	0.3036788339567596	0.24350330125601563	CD19-TCB	Experiment_4 Donor_2	141416
0.9726428985090714	0.687458342722209	0.793911377690918	0.20544277349501555	0.2974423122446791	CD19-TCB	Experiment_4 Donor_2	149040
0.23700467815079054	0.3521364495344819	0.2867294023301599	0.13778742057725896	0.20708065043095666	CD19-TCB	Experiment_4 Donor_2	165082
0.7068550601699315	0.1451722995091318	0.2463468812985803	0.17713644312521873	0.29305982992413915	CD19-TCB	Experiment_4 Donor_2	174337
0.6532360991934929	0.9731263304253002	0.839833850407921	0.4302205709423171	0.21535001699375333	CD19-TCB	Experiment_4 Donor_2	145016
0.7874999084651415	0.49904814023626837	1.0	0.8779618815854748	0.5190234164260528	CD19-TCB	Experiment_4 Donor_2	177974
0.9342133681508628	0.48365362545612806	0.2532772242798697	0.8235410083582276	0.8308007630724357	CD19-TCB	Experiment_4 Donor_2	167728
0.5137329736139398	0.0	0.9402897944539133	0.2868473944957002	0.1261610637147765	CD19-TCB	Experiment_4 Donor_2	180182
0.7739596778590211	0.2733792685069008	0.3341768031435549	0.569100700996204	0.309075524440315	CD19-TCB	Experiment_4 Donor_2	164136
0.5236175997809254	0.21819138739300958	0.21689346900373557	0.10052266003170625	0.13244060305539457	CD19-TCB	Experiment_4 Donor_2	168459
0.4987775261431222	0.9197073600336082	0.14051729192389517	1.0	1.0	CD19-TCB	Experiment_4 Donor_2	139050
0.37751355041297663	0.46250953049365506	0.4167342263554201	0.11955272190401463	0.12872400090891178	CD19-TCB	Experiment_4 Donor_2	154911
0.10045187204402903	0.6865852657671544	0.34919130596530157	0.06178764824923061	0.0	CD19-TCB	Experiment_4 Donor_2	161834
0.6479062280624156	0.5158796419707512	0.04613708977110563	0.563328926873256	0.37339280680325465	CD19-TCB	Experiment_4 Donor_2	147473
0.7417318455801567	0.41470518223466685	0.44903592342579235	0.20195258203002145	0.14496523148785934	CD19-TCB	Experiment_4 Donor_2	174960
0.6397576162330246	0.4862557550458456	0.40466085944045677	1.0	0.4543631307866291	CD19-TCB	Experiment_4 Donor_2	158297
0.4108927892743298	0.0	0.6254259896021908	0.2922554816627649	0.21992669260379152	CD19-TCB	Experiment_4 Donor_2	147541
0.3434305261812252	0.7609039281272802	0.36588398252972115	0.0	0.0	CD19-TCB	Experiment_4 Donor_2	163117
0.45988642948442043	0.5815396042281216	0.18121427334216522	0.9035315467583074	0.36039676119626335	CD19-TCB	Experiment_4 Donor_2	153335
0.5983006953461857	0.5358724322956794	0.41469773493743145	0.4286472431854245	0.37971143500054966	CD19-TCB	Experiment_4 Donor_2	175819
0.6181261871640904	0.14068191154964726	1.0	0.32429988762753614	0.1707320925532451	CD19-TCB	Experiment_4 Donor_2	150535
0.15366523041204408	1.0	0.253574875835822	0.016224753476154395	0.0	CD19-TCB	Experiment_4 Donor_2	176159
0.7327674423015854	0.9439291735447954	0.5657152499185482	0.06514086496414544	0.12363452234068593	CD19-TCB	Experiment_4 Donor_2	152628
0.2195374144067729	0.6584016648379655	0.39456525820496346	0.003767942046313672	0.05545120810362987	CD19-TCB	Experiment_4 Donor_2	150277
0.0	0.8907687741849463	0.3239000218213601	0.2429432101199097	0.294115866613754	CD19-TCB	Experiment_4 Donor_2	165770
0.9257801233324436	0.7197039840450766	0.479924216032908	0.7069334285471192	0.23432281771865957	CD19-TCB	Experiment_4 Donor_2	182186
0.4989678396504106	0.3597928173867753	0.40407164383150757	0.18453322129962896	0.12506974128239778	CD19-TCB	Experiment_4 Donor_2	131811
0.20877156507715217	0.4106394992725617	0.0	0.5528389484193363	0.4664845674452994	CD19-TCB	Experiment_4 Donor_2	143375
0.5078321431943811	0.5070042327391195	0.11264784428931308	0.4880501540545905	0.6468054023945118	CD19-TCB	Experiment_4 Donor_2	172083
0.6984840186146711	0.7227831389135647	0.589555253868429	0.6629201536652027	0.33940651372534786	CD19-TCB	Experiment_4 Donor_2	175963
0.7616687278065642	1.0	1.0	0.24961379260169578	0.6924348688993283	CD19-TCB	Experiment_4 Donor_2	179924
0.584559937736841	0.0	1.0	0.5787549744214122	0.39595229216251676	CD19-TCB	Experiment_4 Donor_2	160116
0.5310785363454259	0.3081193326117298	0.9378605503435071	0.3130610126931475	0.3552802139039007	CD19-TCB	Experiment_4 Donor_2	152851
0.5103098573474436	0.1016024776247359	1.0	0.3736340389893266	0.2827338113833219	CD19-TCB	Experiment_4 Donor_2	171172
0.0	1.0	0.3436460961281488	0.15294612575188496	0.11736190354816929	CD19-TCB	Experiment_4 Donor_2	130686
0.44299042419030343	0.19274342559231486	0.350654754274215	0.3834578270553454	0.3210928222684275	CD19-TCB	Experiment_4 Donor_2	153914
0.4627426985402891	0.0	0.29105134126690185	0.2876111916766667	0.29386091523468527	CD19-TCB	Experiment_4 Donor_2	130037
0.2715480728836574	0.12686361369078977	0.4566439325856615	0.7164457272177053	0.40940492409724094	CD19-TCB	Experiment_4 Donor_2	155491
0.8285812204168936	0.23048295741084374	0.6740939252544459	0.84050047658697	0.2770975085156942	CD19-TCB	Experiment_4 Donor_2	165277
0.7830593297131645	0.9501675013959173	0.4509666275728196	0.4471772892335085	0.527075764355275	CD19-TCB	Experiment_4 Donor_2	177003
0.28078599886123146	0.5015266878498237	0.44287848637252425	0.0	0.0	CD19-TCB	Experiment_4 Donor_2	175797
0.6187178861227137	0.7984341316069589	0.13734028085406394	0.5140064582981361	0.7900103597735918	CD19-TCB	Experiment_4 Donor_2	132428
0.7586069900708695	0.512323039326754	0.6908057581254493	1.0	0.8412016743837945	CD19-TCB	Experiment_4 Donor_2	160134
0.5947120430874573	0.16024697557809278	0.47799241147594945	0.08947687732536642	0.1138352428535122	CD19-TCB	Experiment_4 Donor_2	176280
0.844263544921931	0.8321705712364965	0.5920787260924074	0.8214600233594497	0.5692432996331583	CD19-TCB	Experiment_4 Donor_2	142419
0.27841993214266614	0.6410341072036304	0.49882817736734913	0.3829577080202703	0.28687700929160287	CD19-TCB	Experiment_4 Donor_2	182839
0.5144451753240035	0.7213548298100597	0.8496990830630843	0.11663666534334313	0.10302102081475077	CD19-TCB	Experiment_4 Donor_2	134657
0.7728303692945213	0.6634265872240599	0.4818693857647586	0.014403388832002968	0.05965628292844767	CD19-TCB	Experiment_4 Donor_2	155274
0.2527910389979603	0.6535524773532424	0.6601452497098835	0.4597332911854973	0.34436121960218097	CD19-TCB	Experiment_4 Donor_2	152716
0.3503891663583461	0.7348008862176488	0.547908552171198	0.2754117856645544	0.15028749002641625	CD19-TCB	Experiment_4 Donor_2	182772
0.6408501412542559	0.3954078512730967	0.5470411236870203	0.3853065644492721	0.27977165170084806	CD19-TCB	Experiment_4 Donor_2	150190
0.7409691072265469	0.5478353593971336	0.36489292057486666	0.7393784273660892	0.6035596895665801	CD19-TCB	Experiment_4 Donor_2	178577
0.575726678856176	0.789113179092138	0.6789743822579871	0.36584285723320953	0.2711978903016695	CD19-TCB	Experiment_4 Donor_2	156769
0.4648741322809864	0.8360438099303948	1.0	0.4365168068886022	0.32744650664136143	CD19-TCB	Experiment_4 Donor_2	135907
0.5593708430557998	1.0	0.08933377924812143	0.15583480527804514	0.15869981355273702	CD19-TCB	Experiment_4 Donor_2	169332
0.1733699875328758	0.9758675312934145	0.2955219571654773	0.1016109032512677	0.10780005584436796	CD19-TCB	Experiment_4 Donor_2	166103
0.6104606129287468	0.4784662652048303	0.5149113818889991	0.28330455584408304	0.4520489045749797	CD19-TCB	Experiment_4 Donor_2	168172
0.6565510637753068	0.42605756761455216	0.46403264035474684	0.0	0.008805752328040373	CD19-TCB	Experiment_4 Donor_2	162490
0.8879476435282132	0.4547406244313007	0.18832524306124945	0.30283283351054746	0.24428054824999193	CD19-TCB	Experiment_4 Donor_2	133866
0.658098545825794	0.27283143978226637	0.7069423246009273	0.8366048914136466	0.6830677203097903	CD19-TCB	Experiment_4 Donor_2	158075
0.5967045757603481	0.0	0.5399310923674111	0.22943643465458854	0.47808171529501864	CD19-TCB	Experiment_4 Donor_2	176265
0.7479110002083271	0.24657128347002208	0.007380222038355252	1.0	0.3623567160755299	CD19-TCB	Experiment_4 Donor_2	160402
0.7997027864673556	0.7253853728253666	0.0	0.4175902412544883	0.5613798450746438	CD19-TCB	Experiment_4 Donor_2	175770
0.9506759759874925	0.44787193893810867	0.0	0.7407238891838844	0.03826316048570409	CD19-TCB	Experiment_4 Donor_2	153103
0.8864209688709462	0.7777444641697815	0.14189541386067447	0.1421337788176747	0.0875900713457956	CD19-TCB	Experiment_4 Donor_2	154311
0.8368533163248423	0.903378549584974	0.0	0.08030695509962131	0.08677173277084622	CD19-TCB	Experiment_4 Donor_2	170832
1.0	1.0	0.5363616828699692	0.13058751232071447	0.7731805260819963	CD19-TCB	Experiment_4 Donor_2	150064
0.650297506242974	0.14452524587939874	0.5955283041751982	0.3872733318442821	0.2973253433986261	CD19-TCB	Experiment_4 Donor_2	156902
0.9238369766798484	0.24881469899113942	0.12076566476080404	0.036220670060539154	0.0	CD19-TCB	Experiment_4 Donor_2	152059
0.5210657639124363	0.16823367589247337	0.5672067125678009	0.12211709925704739	0.2244889973957002	CD19-TCB	Experiment_4 Donor_2	145148
0.45881193158607114	0.9370732508495945	0.33954823532453005	0.11285836616353657	0.14216825634462857	CD19-TCB	Experiment_4 Donor_2	175307
0.19145945343459284	0.5559175682441638	0.31291089167139496	0.4155506726651602	0.44214922127975237	CD19-TCB	Experiment_4 Donor_2	173465
0.15400530843495946	0.7760605177121966	0.008750570693265272	0.5494474067100489	1.0	CD19-TCB	Experiment_4 Donor_2	180408
0.6049909314893043	0.10718678766227971	1.0	0.5865103394031023	0.25395808499598654	CD19-TCB	Experiment_4 Donor_2	135483
0.3851359121399089	0.5237708796332814	0.17918865903068498	0.34795991391431286	0.1714378323990492	CD19-TCB	Experiment_4 Donor_2	175118
0.0	1.0	0.0844477375483779	0.7776103658627792	0.556387486386781	CD19-TCB	Experiment_4 Donor_2	177880
0.630814244328959	0.5851141782143421	0.21919652253490624	0.4767820961456221	0.5171119046919588	CD19-TCB	Experiment_4 Donor_2	137059
0.7998277753456139	0.32742219376776993	0.390966809588034	0.7715599257674642	1.0	CD19-TCB	Experiment_4 Donor_2	158095
0.3542108846850719	0.15109456925722978	0.8474881705520854	0.6237113948440572	0.4674523531895866	CD19-TCB	Experiment_4 Donor_2	155019
0.8837504348954568	0.6980323248229646	0.12173461544257431	0.9520545377237318	1.0	CD19-TCB	Experiment_4 Donor_2	151444
0.558596271037886	0.5903279742084064	0.17799094055892298	0.6871355487499281	0.6408127401455911	CD19-TCB	Experiment_4 Donor_2	173692
0.6691303459075123	0.7367320948987421	0.0	0.46426399448421657	0.3607547116502643	CD19-TCB	Experiment_4 Donor_2	130356
0.9367778543787795	0.5758258073031888	0.203174080442464	0.999894290881007	0.9403249180508487	CD19-TCB	Experiment_4 Donor_2	137841
0.31562934046754326	0.39680528407090604	0.7531527034566854	0.28052713509912697	0.08364826979412997	CD19-TCB	Experiment_4 Donor_2	161782
0.25786323060602795	0.060987920636396804	0.8393864268254919	0.4846269365796418	0.12185729522851556	CD19-TCB	Experiment_4 Donor_2	158059
0.8509773895075731	0.38173787380037816	0.4624763214681307	0.12675554776207987	0.06589487599421756	CD19-TCB	Experiment_4 Donor_2	177358
0.6707460943614022	0.6881409852643213	0.36005032424555067	0.05580684706712474	0.06549789459499532	CD19-TCB	Experiment_4 Donor_2	182008
0.40619382460380254	0.5656530259324053	0.7373417305903532	0.0810931043126727	0.09425408754433286	CD19-TCB	Experiment_4 Donor_2	153720
0.46991765851609013	0.49153656063609324	0.304992375508791	0.013064363594111283	0.0	CD19-TCB	Experiment_4 Donor_2	158816
0.8361842894037715	0.15718994614498866	0.0	0.028517483766825225	0.06057481692525092	CD19-TCB	Experiment_4 Donor_2	168717
0.08071501829838301	0.46680390283775	0.16798838091481252	0.0	0.0	CD19-TCB	Experiment_4 Donor_2	145351
0.42489825266863157	0.5264371665090862	0.32256158677573094	0.56039394627962	0.5286107084947312	CD19-TCB	Experiment_4 Donor_2	149159
0.20240976542213357	0.5100425794998069	1.0	0.7473323642333998	0.5662872513574495	CD19-TCB	Experiment_4 Donor_2	163149
0.5732228425546799	0.5369602207921249	0.0	0.49082924495641406	0.2246897837605141	CD19-TCB	Experiment_4 Donor_2	152871
0.37926252767317775	0.40109150212060624	0.3957307770506163	0.6700721177430493	0.38100915459445783	CD19-TCB	Experiment_4 Donor_2	165566
0.8825561931408639	0.7349898293594449	0.7577504425824718	0.657793173523505	1.0	CD19-TCB	Experiment_4 Donor_2	152196
0.9660362991993937	0.24778532500213057	0.29906875413624534	0.20642348560452423	0.3006042490368566	CD19-TCB	Experiment_4 Donor_2	144255
0.7913233031007096	0.8758363194154252	0.33303204674982917	0.07980447162700037	0.07418504553853697	CD19-TCB	Experiment_4 Donor_2	153509
0.9625249950413232	0.8248595024113564	0.38571344673240676	0.8619386855267099	1.0	CD19-TCB	Experiment_4 Donor_2	157992
0.2986074530746063	0.21601516975923082	0.40628302140306327	1.0	0.7613559825082714	CD19-TCB	Experiment_4 Donor_2	173220
0.6223640038362908	0.6614345868599314	0.9368622863436983	0.10341871431081874	0.06351946200004481	CD19-TCB	Experiment_4 Donor_2	166836
0.7739622270839367	0.16618284851928403	0.13545598987287177	0.6147487354030534	0.5614161199916651	CD19-TCB	Experiment_4 Donor_2	149891
0.2856031091048453	0.6312201919387728	0.4353416387374037	0.6910693753784618	0.3524266870057257	CD19-TCB	Experiment_4 Donor_2	178470
0.8263979280276195	0.3822971585375791	0.8852060978518087	0.20263901659802938	0.8926405004380755	CD19-TCB	Experiment_4 Donor_2	132862
0.8974387848830151	0.32469561643780304	0.6238268023081528	0.7134527556118383	0.7694637659345676	CD19-TCB	Experiment_4 Donor_2	159442
0.8568161387677357	0.8452336597429508	0.0	0.7073453215150358	0.27814443827752233	CD19-TCB	Experiment_4 Donor_2	143999
0.4617596862139678	0.9073900715688558	0.01076957147434545	0.7138319538636773	0.8105998796759614	CD19-TCB	Experiment_4 Donor_2	131428
1.0	0.0	1.0	1.0	0.7049738464626703	CD19-TCB	Experiment_4 Donor_2	139455
0.7252508044666286	0.8470418568206	0.6140586918562834	0.5608985621216998	0.2552504047575622	CD19-TCB	Experiment_4 Donor_2	143129
0.6905173029639866	0.4412978894123897	0.582745502213188	1.0	0.31813343641576597	CD19-TCB	Experiment_4 Donor_2	132975
0.0	0.3569571872954677	0.0	0.7702558825160329	0.49966673361946046	CD19-TCB	Experiment_4 Donor_2	151606
0.24688379915223072	0.4306468187209505	0.7445378048811309	0.18786368624900684	0.21130368004585945	CD19-TCB	Experiment_4 Donor_2	183824
0.5352196775203669	0.5033490764097158	0.0	0.1922547433029554	0.315056110943115	CD19-TCB	Experiment_4 Donor_2	129857
0.4475030347648326	0.7217339616419873	0.5353141362416756	0.07209204020260693	0.06391446548702483	CD19-TCB	Experiment_4 Donor_2	149959
0.7705899930183349	0.3724514121229664	0.710959672152606	0.7371610697268195	0.8429352845145098	CD19-TCB	Experiment_4 Donor_2	131302
0.15940476880795224	0.2588156811412349	0.6720777946657617	0.17013694755223543	0.16075169362918623	CD19-TCB	Experiment_4 Donor_2	160015
0.5008093241296471	0.2579989877284675	0.7517980040578724	0.0053636925386061135	0.0	CD19-TCB	Experiment_4 Donor_2	167776
0.57194219714859	0.5972091381806178	0.36862621476019225	0.04219683400282066	0.018839606695231624	CD19-TCB	Experiment_4 Donor_2	174842
0.6281886246584881	0.0	0.8602432727406185	0.8388662283476405	0.4915202052199485	CD19-TCB	Experiment_4 Donor_2	137821
0.7379381594253728	1.0	0.011811873615915274	0.8415979265331182	0.9992932430180687	CD19-TCB	Experiment_4 Donor_2	166268
0.3720489092310517	0.7893990687526145	0.5315633429177898	0.7751879325902677	0.6025399338013754	CD19-TCB	Experiment_4 Donor_2	160276
0.9392731260256292	0.33989834046202433	0.1832103216957074	0.39423759477689707	0.6110998648636268	CD19-TCB	Experiment_4 Donor_2	136934
0.5239939086467752	0.8049645365775712	0.7096967559737386	0.0	0.0	CD19-TCB	Experiment_4 Donor_2	154287
0.9596412820063929	0.907803069272177	0.35658352534672805	0.402605967052068	0.7420039293621696	CD19-TCB	Experiment_4 Donor_2	164071
0.9026115000117015	0.6157153929486752	0.21016832498810945	0.12722788326712242	0.11974364846661471	CD19-TCB	Experiment_4 Donor_2	147318
0.351769804667792	0.4497142341498391	0.27541704689952	0.5307092825206459	0.598309265392734	CD19-TCB	Experiment_4 Donor_2	177206
0.9375905484075828	0.25238791041879877	0.6873445984505309	0.30849320995262225	0.12588755992120274	CD19-TCB	Experiment_4 Donor_2	174429
0.03794881902887351	0.3680633155800978	0.9773090984823146	0.14270625195757397	0.2592034232257027	CD19-TCB	Experiment_4 Donor_2	164595
0.11295678144325286	0.6006639024096363	0.19020369045059457	0.41566854365554595	0.216536982989673	CD19-TCB	Experiment_4 Donor_2	182544
0.581598994186166	0.7239682882458125	0.3725184443210493	0.47187064252769806	0.46461591606643315	CD19-TCB	Experiment_4 Donor_2	150413
0.8117100358016711	0.2770747426212734	0.6733648868087851	0.7586526575575172	0.5288996730476396	CD19-TCB	Experiment_4 Donor_2	161723
0.8933039709710877	0.49169206302089513	0.1251038978770151	0.14987945183340892	0.1028739793381421	CD19-TCB	Experiment_4 Donor_2	169764
0.8370251026675032	0.6872845768378258	0.5117684325891805	0.6891170744137715	0.6683236996272004	CD19-TCB	Experiment_4 Donor_2	156324
0.9092681552645664	0.26195533867331305	0.15452409842345302	0.7285338220180216	0.6232555568734882	CD19-TCB	Experiment_4 Donor_2	164473
0.20362984699411027	0.3120578224781087	0.8318774221276586	0.0603578780530373	0.05046241244345199	CD19-TCB	Experiment_4 Donor_2	173896
0.7430392526469181	0.6979082200736276	0.35900747829852026	0.7611713810316942	0.6894006628025909	CD19-TCB	Experiment_4 Donor_2	174183
0.842640967216159	0.8324030440651542	0.7194001992272249	0.6494276312720432	0.7599102677257243	CD19-TCB	Experiment_4 Donor_2	129314
0.11061414241076861	0.4925127016369193	0.2568309167108604	0.28028071942829746	0.5175715843361341	CD19-TCB	Experiment_4 Donor_2	175876
0.6614733876893663	0.23119097169118807	0.7908298248242246	0.40775541966995105	0.6971495712332128	CD19-TCB	Experiment_4 Donor_2	161603
0.8269609791865383	0.8408854066342137	0.33242069907145083	0.6518129245147976	0.9563167465981289	CD19-TCB	Experiment_4 Donor_2	134397
1.0	0.3733384254397523	0.3615655836912157	0.4291046804267995	0.34845587785453946	CD19-TCB	Experiment_4 Donor_2	181856
0.4447070786170877	0.00011802536657751427	0.7195790945618994	0.33694551393613803	0.23093158640873554	CD19-TCB	Experiment_4 Donor_2	138887
0.9196990798863436	0.33985013474334125	0.3225370631372178	0.03988693934749329	0.054413946596533425	CD19-TCB	Experiment_4 Donor_2	142513
0.39518555884957207	0.7435015456172628	0.0	0.889012371036591	0.9950695637856181	CD19-TCB	Experiment_4 Donor_2	149658
0.4278153336529895	0.5485357168636765	0.1316679065167416	0.2664189627855012	0.19359297998663857	CD19-TCB	Experiment_4 Donor_2	154317
0.04072145746519592	0.8183555652885264	0.5129452657286387	0.37469995229426584	0.494547198784542	CD19-TCB	Experiment_4 Donor_2	179371
0.23125443658377773	0.463773161960884	0.4200568758092492	0.1790588638230855	0.3662490183467903	CD19-TCB	Experiment_4 Donor_2	170964
[truncated: 3,264 more rows]
