# Supplementary material for: Explainable machine learning for profiling the immunological synapse and functional characterization of therapeutic antibodies
Source: Nat Commun. 2023 Nov 30;14:7888. doi: 10.1038/s41467-023-43429-2 (PMC10689847; doi:10.1038/s41467-023-43429-2)
Supplement: Supplementary file 4 — Source Data [file 41467_2023_43429_MOESM4_ESM.zip › Source Data/Source Data Figure 3h.csv]

Experiment_3 Donor_6	Experiment_1 Donor_1	Experiment_3 Donor_1	Experiment_1 Donor_2	Experiment_2 Donor_3	Experiment_3 Donor_5	Experiment_2 Donor_4
0.0	-0.0	1.0	-1.0	1.0	0.0	1.0
0.0	0.0	0.0	1.0	-0.0	-0.0	1.0
-0.0	-0.0	-0.0	1.0	-0.0	-1.0	1.0
-1.0	1.0	-0.0	-0.0	-1.0	1.0	-1.0
-1.0	1.0	-0.0	-0.0	-1.0	1.0	-1.0
-0.0	-0.0	-0.0	-1.0	0.0	0.0	-1.0
0.0	-0.0	-0.0	-0.0	1.0	1.0	-0.0
-0.0	-0.0	0.0	0.0	1.0	-1.0	1.0
-0.0	-0.0	0.0	0.0	1.0	-1.0	1.0
-0.0	-0.0	0.0	0.0	1.0	-1.0	1.0
-0.0	0.0	0.0	-0.0	-0.0	1.0	-1.0
0.0	0.0	0.0	0.0	0.0	0.0	-0.0
-1.0	-1.0	-1.0	1.0	-1.0	-1.0	1.0
-1.0	-1.0	-1.0	1.0	-1.0	-1.0	1.0
-1.0	-1.0	-1.0	1.0	-1.0	-1.0	1.0
-0.0	-0.0	-0.0	-0.0	1.0	0.0	0.0
0.0	0.0	-0.0	0.0	0.0	-1.0	1.0
-0.0	0.0	0.0	0.0	-0.0	-0.0	0.0
-0.0	0.0	0.0	-0.0	0.0	0.0	0.0
-0.0	0.0	-0.0	0.0	-0.0	0.0	-0.0
-0.0	0.0	-0.0	0.0	-0.0	0.0	-0.0
-0.0	-0.0	-1.0	-0.0	-1.0	-1.0	-0.0
-0.0	0.0	0.0	1.0	0.0	-0.0	1.0
-0.0	0.0	0.0	1.0	0.0	-0.0	1.0
-0.0	-0.0	-0.0	1.0	0.0	-0.0	1.0
-0.0	-1.0	-1.0	1.0	-0.0	-1.0	-1.0
-0.0	-0.0	-0.0	0.0	0.0	-0.0	0.0
-0.0	-0.0	-0.0	0.0	0.0	-0.0	0.0
-0.0	-0.0	0.0	-0.0	0.0	1.0	-0.0
-0.0	-0.0	0.0	-0.0	0.0	0.0	-0.0
-0.0	-0.0	0.0	-0.0	0.0	0.0	-0.0
-0.0	-0.0	0.0	-0.0	0.0	0.0	-0.0
-0.0	0.0	-0.0	-0.0	-0.0	-0.0	0.0
-0.0	-0.0	0.0	-0.0	0.0	0.0	-0.0
0.0	0.0	0.0	0.0	0.0	0.0	0.0
-0.0	-0.0	0.0	0.0	0.0	0.0	-0.0
-0.0	-0.0	0.0	-0.0	0.0	0.0	-0.0
-0.0	-0.0	0.0	-0.0	0.0	0.0	-0.0
0.0	-0.0	0.0	-0.0	-0.0	-0.0	-0.0
-0.0	-0.0	0.0	-0.0	0.0	0.0	-0.0
-0.0	-0.0	0.0	-0.0	0.0	0.0	-0.0
-0.0	-0.0	0.0	-0.0	-0.0	0.0	-0.0
-0.0	-0.0	0.0	-0.0	0.0	0.0	-0.0
1.0	0.0	-0.0	0.0	0.0	1.0	1.0
1.0	0.0	-0.0	-0.0	1.0	0.0	0.0
0.0	-0.0	-0.0	1.0	0.0	0.0	0.0
-0.0	-0.0	-0.0	0.0	1.0	0.0	-1.0
-0.0	-0.0	-0.0	0.0	1.0	0.0	-1.0
-0.0	-0.0	-0.0	0.0	1.0	0.0	-1.0
-0.0	-0.0	-0.0	0.0	1.0	0.0	-1.0
-0.0	-0.0	-0.0	0.0	1.0	0.0	-1.0
-0.0	-0.0	-0.0	0.0	1.0	0.0	-1.0
0.0	0.0	0.0	0.0	0.0	0.0	0.0
-0.0	0.0	-0.0	-0.0	0.0	0.0	-1.0
-0.0	0.0	-0.0	-0.0	0.0	0.0	-1.0
-0.0	0.0	-0.0	0.0	0.0	0.0	-1.0
-0.0	0.0	-0.0	0.0	0.0	0.0	-1.0
-0.0	0.0	-0.0	-0.0	-1.0	-1.0	-0.0
0.0	0.0	-0.0	-0.0	0.0	-0.0	1.0
0.0	0.0	-0.0	0.0	0.0	-1.0	1.0
0.0	0.0	-0.0	0.0	0.0	-1.0	1.0
-0.0	0.0	-0.0	-0.0	0.0	-1.0	1.0
0.0	0.0	-0.0	0.0	0.0	-1.0	1.0
0.0	-0.0	-0.0	0.0	0.0	-0.0	0.0
-0.0	0.0	0.0	-0.0	0.0	0.0	-0.0
0.0	0.0	0.0	0.0	0.0	0.0	0.0
-0.0	-0.0	0.0	-0.0	0.0	-0.0	-0.0
0.0	0.0	0.0	-0.0	0.0	-0.0	-0.0
0.0	0.0	-0.0	-0.0	0.0	-0.0	-0.0
0.0	0.0	-0.0	-0.0	0.0	-0.0	-0.0
0.0	0.0	-0.0	-0.0	0.0	-1.0	0.0
0.0	0.0	-0.0	0.0	0.0	-0.0	-1.0
1.0	1.0	1.0	-1.0	1.0	1.0	-0.0
-0.0	-0.0	0.0	-0.0	1.0	1.0	1.0
0.0	-0.0	0.0	-1.0	1.0	1.0	1.0
-0.0	-1.0	-0.0	-0.0	0.0	-1.0	1.0
-0.0	-1.0	-1.0	-0.0	-0.0	-1.0	1.0
-0.0	-1.0	-1.0	0.0	0.0	-1.0	1.0
-0.0	-0.0	-0.0	-0.0	-1.0	-0.0	-1.0
-0.0	-0.0	-0.0	-1.0	-1.0	0.0	-1.0
0.0	-0.0	-0.0	-1.0	1.0	1.0	1.0
-0.0	0.0	-0.0	-0.0	1.0	0.0	1.0
-0.0	-0.0	0.0	-0.0	1.0	0.0	1.0
-0.0	0.0	0.0	-0.0	1.0	0.0	1.0
0.0	-0.0	0.0	-0.0	1.0	-0.0	1.0
-0.0	-0.0	-0.0	-0.0	1.0	0.0	1.0
0.0	0.0	0.0	-0.0	-0.0	-1.0	0.0
0.0	0.0	0.0	-0.0	-0.0	-1.0	0.0
-1.0	-1.0	-1.0	1.0	-1.0	-1.0	1.0
-1.0	-1.0	-1.0	1.0	-1.0	-1.0	1.0
-1.0	-1.0	-1.0	1.0	-1.0	-1.0	1.0
-1.0	-1.0	-1.0	1.0	-1.0	-1.0	1.0
-1.0	-1.0	-1.0	1.0	-1.0	-1.0	1.0
-1.0	-1.0	-1.0	1.0	-1.0	-1.0	1.0
-0.0	-0.0	-0.0	0.0	-0.0	-1.0	-0.0
-0.0	-0.0	-0.0	0.0	-0.0	-1.0	-0.0
-0.0	0.0	-0.0	-0.0	1.0	0.0	1.0
-0.0	0.0	-0.0	-0.0	1.0	0.0	1.0
0.0	0.0	0.0	1.0	-1.0	-0.0	-1.0
-0.0	-0.0	-1.0	0.0	-0.0	-1.0	1.0
0.0	0.0	0.0	1.0	-1.0	-0.0	-1.0
-0.0	-0.0	-1.0	0.0	-0.0	-1.0	1.0
-0.0	0.0	-0.0	0.0	0.0	0.0	0.0
-0.0	0.0	-0.0	0.0	0.0	0.0	0.0
0.0	-0.0	0.0	-1.0	0.0	0.0	-0.0
0.0	-0.0	0.0	-1.0	0.0	0.0	-0.0
0.0	-0.0	0.0	-1.0	-0.0	0.0	-1.0
0.0	-0.0	0.0	-1.0	-0.0	0.0	-1.0
1.0	1.0	1.0	-1.0	1.0	1.0	-1.0
1.0	1.0	1.0	-1.0	1.0	1.0	-1.0
0.0	0.0	-0.0	0.0	1.0	1.0	-1.0
0.0	0.0	-0.0	0.0	1.0	1.0	-1.0
-1.0	-1.0	-1.0	1.0	-1.0	-1.0	1.0
-1.0	-1.0	-1.0	1.0	-1.0	-1.0	1.0
0.0	0.0	0.0	0.0	0.0	0.0	1.0
0.0	0.0	0.0	0.0	0.0	0.0	1.0
-0.0	-0.0	-0.0	-0.0	-0.0	-1.0	-0.0
-0.0	-0.0	-0.0	-0.0	-0.0	-1.0	-0.0
-0.0	-0.0	-0.0	-0.0	-1.0	-1.0	0.0
-0.0	-0.0	-0.0	-0.0	-1.0	-1.0	0.0
1.0	1.0	1.0	-1.0	-1.0	1.0	-1.0
1.0	1.0	1.0	-1.0	-1.0	1.0	-1.0
-0.0	-0.0	-0.0	-0.0	0.0	0.0	1.0
-0.0	-0.0	-0.0	-0.0	0.0	0.0	1.0
0.0	0.0	1.0	0.0	0.0	0.0	-1.0
0.0	0.0	1.0	0.0	0.0	0.0	-1.0
0.0	0.0	1.0	-0.0	0.0	-0.0	-1.0
0.0	0.0	1.0	-0.0	0.0	-0.0	-1.0
0.0	-0.0	-1.0	0.0	0.0	-1.0	1.0
0.0	-0.0	-1.0	0.0	0.0	-1.0	1.0
-1.0	-1.0	-1.0	0.0	-0.0	0.0	1.0
-1.0	-1.0	-1.0	0.0	-0.0	0.0	1.0
