# Supplementary material for: Explainable machine learning for profiling the immunological synapse and functional characterization of therapeutic antibodies
Source: Nat Commun. 2023 Nov 30;14:7888. doi: 10.1038/s41467-023-43429-2 (PMC10689847; doi:10.1038/s41467-023-43429-2)
Supplement: Supplementary file 4 — Source Data [file 41467_2023_43429_MOESM4_ESM.zip › Source Data/Source Data Figure 3i-k.csv]

contrast_P-CD3zeta	manders_overlap_coefficient_R4_F-Actin_R7_P-CD3zeta	mean_intensity_P-CD3zeta	max_intensity_ratio_P-CD3zeta_R5_R7	mean_intensity_F-Actin	condition	key	object_number
0.7326718720527585	0.0	1.0	1.0	0.5321932728214502	Isotype	Experiment_1 Donor_1	218345
0.0	0.7738673507662303	0.2928391905332917	0.257675836487675	0.11368224441978911	Isotype	Experiment_1 Donor_1	201392
0.6502597626135889	0.20192744089594075	0.03761818162657635	0.2137440689195586	0.7320869246986849	Isotype	Experiment_1 Donor_1	217996
0.07991389513254134	0.5560516304690517	0.3687192808041837	0.41408317873301426	0.2697846912414549	Isotype	Experiment_1 Donor_1	230690
0.21585326284441828	0.18979312671849802	0.5888113249661195	0.23361528700995182	0.6955507756416648	Isotype	Experiment_1 Donor_1	219846
0.033633826733608804	0.2391711303142001	0.7456620050129192	0.7087283134352994	0.5223972264181692	Isotype	Experiment_1 Donor_1	229223
0.17481902210119712	0.4307432890766599	0.15019989572992928	0.17216184807788548	0.34987163479096756	Isotype	Experiment_1 Donor_1	228264
0.3516459165955167	0.48142763803574357	0.0	0.14670313178017041	0.46224390192036885	Isotype	Experiment_1 Donor_1	181697
0.3098286181707366	0.2908426905879177	1.0	0.3989009021016455	0.41609089798764337	Isotype	Experiment_1 Donor_1	227479
0.21515315535093474	0.0	0.13934405096772873	0.36589585594206203	1.0	Isotype	Experiment_1 Donor_1	206002
0.6685409099283041	0.2549232240679017	1.0	0.36183187175418685	0.35185026130407	Isotype	Experiment_1 Donor_1	202359
0.2616610717863464	0.28185538015766465	0.5476711016518725	0.23760783289973955	0.48676223490371134	Isotype	Experiment_1 Donor_1	221215
0.2377039107021239	0.1983197152967468	0.35492935776535117	0.06480065356814863	0.7068352492317636	Isotype	Experiment_1 Donor_1	198608
0.5579095641461184	0.4413586621895893	0.3207525567330698	0.15540838025921608	0.3458499630210866	Isotype	Experiment_1 Donor_1	239973
0.9499439891258495	0.0	0.9581938564390167	0.6803465761756989	1.0	Isotype	Experiment_1 Donor_1	215117
0.21305158315613298	0.39304957462579565	0.1840691748544237	0.3015525397459429	0.41127745959181666	Isotype	Experiment_1 Donor_1	207113
0.34221815320363363	0.40220739471919253	0.3750718545518074	0.44373619295856204	0.3070953408314337	Isotype	Experiment_1 Donor_1	187045
0.06818882163004507	0.6201119191084691	0.15156575717076368	0.19032547241533393	0.2603776998947023	Isotype	Experiment_1 Donor_1	237269
0.2917808506232917	0.3771558513422288	1.0	1.0	0.10627538029781035	Isotype	Experiment_1 Donor_1	232031
0.26154638330143737	0.694243839378282	0.6889688752324703	0.11017844314186977	0.07977900500496468	Isotype	Experiment_1 Donor_1	234781
0.18765037074064864	0.3946212666130458	0.4728800176960463	0.2770689479215833	0.3858967435388038	Isotype	Experiment_1 Donor_1	223757
0.14012517680834674	0.7321240242344815	0.18681734747362383	0.17468616805092604	0.1553583454768501	Isotype	Experiment_1 Donor_1	204392
0.005140555756843506	0.5863608329373496	0.16687960289888018	0.12278933964618699	0.23175691419947103	Isotype	Experiment_1 Donor_1	219086
0.2309577918494088	0.04822956052700568	0.48715405987094634	0.3190108926407782	0.8057406918416159	Isotype	Experiment_1 Donor_1	215114
0.5697497943650964	0.6427103975083742	0.005856149323056604	0.10959085281479874	0.2028724746287102	Isotype	Experiment_1 Donor_1	212138
0.2689456757239596	0.2233651324640307	0.9329867283368836	1.0	0.44053954621661884	Isotype	Experiment_1 Donor_1	205824
0.0	0.34707428578594546	0.0	0.3143572512605855	0.48827092399973926	Isotype	Experiment_1 Donor_1	199032
0.41197535826446735	0.35875870901868057	0.22754836511974796	0.1945956312448031	0.4342553256171128	Isotype	Experiment_1 Donor_1	197865
0.10284777465772262	0.6848377967757024	0.09072050428693645	0.259953717416139	0.1450083040417923	Isotype	Experiment_1 Donor_1	201730
0.0	0.6508254434915312	0.35650684791485887	0.25941027020589924	0.18504764644124228	Isotype	Experiment_1 Donor_1	198837
0.22024605855512	0.6915782677558978	0.43868311092449674	0.24691948050827364	0.1774541384386934	Isotype	Experiment_1 Donor_1	204980
0.3510379375518952	0.5736303017394139	0.013882894196821052	0.13762187800172337	0.2269137472403808	Isotype	Experiment_1 Donor_1	235941
0.6922067249744605	0.1934565060041819	1.0	0.14704552758086503	0.244367082337239	Isotype	Experiment_1 Donor_1	222640
0.71474785430999	0.31289913384791296	0.34888123537342547	0.12050952911976047	0.5474582788003725	Isotype	Experiment_1 Donor_1	234368
0.2231914413132383	0.448042569588145	0.1416916686677933	0.4645027205333874	0.34775778743032265	Isotype	Experiment_1 Donor_1	208619
0.08400993890500598	0.6606423892818396	0.17698833081223164	0.7026667480852232	0.20722110346741018	Isotype	Experiment_1 Donor_1	237045
0.709028107896782	0.11681633665178907	0.8941481995460518	0.12627640519821426	0.7016179612207301	Isotype	Experiment_1 Donor_1	232679
0.6321824522752464	0.41162799077040635	0.6575352726231225	0.0	0.30269302018540567	Isotype	Experiment_1 Donor_1	227647
0.5867188995663349	0.6327644959173937	0.22812135791065566	0.0	0.22822368360498943	Isotype	Experiment_1 Donor_1	226738
1.0	0.0	0.34946041015786855	0.3571481271283604	1.0	Isotype	Experiment_1 Donor_1	223187
0.0865443065421764	0.285023787983372	0.13460023803355348	0.46960796565954327	0.6013324373592971	Isotype	Experiment_1 Donor_1	222796
0.3623085936178048	0.8408351922989311	0.0	0.044524541553071215	0.14476728962755972	Isotype	Experiment_1 Donor_1	194027
0.0	0.30605080340577584	0.8243788453368316	0.8780565222635324	0.37915055226525474	Isotype	Experiment_1 Donor_1	205883
0.5614720753796457	0.2560215631278846	0.7496330541953258	0.4796454294517831	0.5092261928413322	Isotype	Experiment_1 Donor_1	196046
1.0	0.4587537976042278	0.17824687071573161	0.0	0.3902376545072711	Isotype	Experiment_1 Donor_1	216815
0.1470305198848245	0.5032104998027894	0.6345066929068027	0.6291679097715266	0.25653111035574916	Isotype	Experiment_1 Donor_1	230395
0.2769938962780437	0.3161674407587813	1.0	0.4706547963341491	0.2849308236033554	Isotype	Experiment_1 Donor_1	224356
0.2127001433940295	0.5065198890922569	0.05429220125663668	0.15439893110036138	0.37715375791658157	Isotype	Experiment_1 Donor_1	220533
0.1308406609834979	0.1976252257391607	0.2938365094992924	0.20496178384875344	0.7708794643618325	Isotype	Experiment_1 Donor_1	203718
0.0949310802337205	0.7112934118024	0.5581132414846589	0.012485659757390436	0.12248084886843283	Isotype	Experiment_1 Donor_1	227401
0.06305211310440832	0.5234247020449898	0.2250141766002283	0.06599742417161647	0.35019657142255384	Isotype	Experiment_1 Donor_1	203910
0.3013690771412606	0.4590774883275559	0.2970601565147984	0.49553884871902937	0.3253843292521884	Isotype	Experiment_1 Donor_1	206710
0.11668176469979089	0.5753023835193694	0.4294796504211983	0.2918151042024782	0.23754870313251342	Isotype	Experiment_1 Donor_1	232686
0.750677716327411	0.38768515609274057	0.7689427421827301	0.5853829330156424	0.34873528086541583	Isotype	Experiment_1 Donor_1	220588
0.3877921157057621	0.41101455315262475	0.3444691515101154	0.09782207186007354	0.41783133338626427	Isotype	Experiment_1 Donor_1	223283
0.5275253244476483	0.5028588463228608	0.18352001143208252	0.0	0.3597652920712333	Isotype	Experiment_1 Donor_1	239703
0.0	0.3637617204342602	0.1866356475029518	0.4475698201032006	0.4561687083636059	Isotype	Experiment_1 Donor_1	238897
0.05371336145954183	0.8024748154199796	0.22007482721804303	0.3093398464928803	0.10784929201041994	Isotype	Experiment_1 Donor_1	233811
0.5474884688789837	0.6717623985744182	0.058540520900801335	0.10659452760687323	0.22370830137210893	Isotype	Experiment_1 Donor_1	189970
0.14118042095415625	0.41133298420206743	0.3303265522418839	0.19789184124098966	0.3569994065170066	Isotype	Experiment_1 Donor_1	212399
0.0	0.4583851725658307	0.41064107098505687	0.1956913476330542	0.2814947262163104	Isotype	Experiment_1 Donor_1	235607
0.47667651730345173	0.33469539845440593	0.04920341521025096	0.21226011086425214	0.5401948193971736	Isotype	Experiment_1 Donor_1	237006
0.017503185278224954	0.5458698222032018	0.48548701998700433	0.08650079705804359	0.26544660245765433	Isotype	Experiment_1 Donor_1	197354
0.5453293787248898	0.8555380080914499	0.005641664296688019	0.13444026108262222	0.08508971866809036	Isotype	Experiment_1 Donor_1	213726
0.4328884205908617	0.2135676266710563	0.15410338751661598	0.25135944903811713	0.7516641397965396	Isotype	Experiment_1 Donor_1	200650
0.36530283900736976	0.25927164292715743	0.0523691654087371	0.10805501098813386	0.7225122852042472	Isotype	Experiment_1 Donor_1	233172
0.06785191476897248	0.2894811760665936	0.20671780890011465	0.3609551325855207	0.4576085225443177	Isotype	Experiment_1 Donor_1	206353
0.1806488836584825	0.3187324490691203	0.21154603126457613	0.35549820423363554	0.5438420354568697	Isotype	Experiment_1 Donor_1	197002
0.4945029114765728	0.47492975156763345	0.6757648764991949	0.06039430183467933	0.3140276086585554	Isotype	Experiment_1 Donor_1	235062
0.012634860800581564	0.38121899319512265	0.2342597753790403	0.23552872872611078	0.4428635364361004	Isotype	Experiment_1 Donor_1	210369
0.03215807496288091	0.5791886554944637	0.16765551832046238	0.040873195871223934	0.23032966085891704	Isotype	Experiment_1 Donor_1	206155
0.2917266630739587	0.22285015595056124	0.19376454094989484	0.08181971412826522	0.5972410348436271	Isotype	Experiment_1 Donor_1	194860
0.6045825409354648	0.4778947330589076	0.11736696109839248	0.15748197146073734	0.36558454138416174	Isotype	Experiment_1 Donor_1	214652
0.2616168999223565	0.14685178825348366	0.23392635404309936	0.23442335536128975	0.6679931028755602	Isotype	Experiment_1 Donor_1	190133
0.19414097055755072	0.5681683886886089	0.12857621376589543	0.32061372096695673	0.2658035860538917	Isotype	Experiment_1 Donor_1	199715
0.28491786777749084	0.8525716421714193	0.1826143831444955	0.16902793297524588	0.04916831689842543	Isotype	Experiment_1 Donor_1	238771
0.484379615364117	0.48315434357923726	0.30673309236736424	0.04308702471479735	0.3181675063901041	Isotype	Experiment_1 Donor_1	234446
0.0	0.4816111833862302	0.5870789830488283	0.18936728561104374	0.20240543550252454	Isotype	Experiment_1 Donor_1	231854
0.19277387173742833	0.7346719665979553	0.0	0.36223964317453444	0.17097948119279274	Isotype	Experiment_1 Donor_1	194743
0.4781455833653191	0.2663046186375211	0.5864925998732471	0.2776813753442632	0.47969191795018706	Isotype	Experiment_1 Donor_1	233307
0.0	0.15831266863463464	0.2805709810397319	0.45328924364155687	0.7819242575798283	Isotype	Experiment_1 Donor_1	198570
0.5557675027647726	0.32516468992627484	0.21192245745730826	0.03017392554388475	0.49879162710359565	Isotype	Experiment_1 Donor_1	237198
0.0612631429071367	0.679575975467321	0.004434305507199526	0.20867511666923944	0.16851573313180435	Isotype	Experiment_1 Donor_1	211265
0.16161634324957272	0.5752675822048005	0.820437875257363	0.0777115219070026	0.18125759398161376	Isotype	Experiment_1 Donor_1	224609
0.0	0.23270290093807014	0.6630551675007895	0.15567600294793033	0.516440968877708	Isotype	Experiment_1 Donor_1	196984
0.9880318708409399	0.5342194978924615	0.6486833818734833	0.07487866913399216	0.19066075890317494	Isotype	Experiment_1 Donor_1	210044
0.7172265274393473	0.0544500456869574	0.14792688813450158	0.3227057335593722	0.9807104340727071	Isotype	Experiment_1 Donor_1	204190
0.07694030470613115	0.28861748030179063	0.4160213976839458	0.4131786846726251	0.5173809374251233	Isotype	Experiment_1 Donor_1	238635
0.4972333952614537	0.4020832328461121	1.0	1.0	0.23767853899576583	Isotype	Experiment_1 Donor_1	202860
0.33952994812308046	0.5109660613661365	0.5643194369392145	0.050629296485979775	0.24125801655057424	Isotype	Experiment_1 Donor_1	235487
0.3561481123947226	0.6562515956771027	0.22961709188783247	0.0	0.15309351963573536	Isotype	Experiment_1 Donor_1	235580
0.7325436278927729	0.1839245073170042	1.0	1.0	0.33796573810895647	Isotype	Experiment_1 Donor_1	206867
0.426000499709	0.5376630774054388	0.5683079223729312	0.09388931287062452	0.2511463193896209	Isotype	Experiment_1 Donor_1	237358
0.05925181689957044	0.49290806849168334	0.16214963277097671	0.2514078432374006	0.3343037316899967	Isotype	Experiment_1 Donor_1	202682
0.7049034234833592	0.4046187956096924	0.23580905960910806	0.17778252395632257	0.4301787018856103	Isotype	Experiment_1 Donor_1	182211
0.4535367170318274	0.5052936779627726	0.8677073031297806	0.28056374592722616	0.21707710094955335	Isotype	Experiment_1 Donor_1	209024
0.23839337828412213	0.31907333045190667	0.32123081559185757	0.26921578263777757	0.5202066964587794	Isotype	Experiment_1 Donor_1	204597
0.2521261534149741	0.7663018539101633	0.17299521163542192	0.22145191964062233	0.12627405426832355	Isotype	Experiment_1 Donor_1	238303
0.17302879869149404	0.7130452942019159	0.15794679147899982	0.04447753432018343	0.18676479011787941	Isotype	Experiment_1 Donor_1	214253
0.3322583422561511	0.1161758954493441	0.5712106914640664	0.3204287335213481	0.7411855928828839	Isotype	Experiment_1 Donor_1	229724
0.3007487044838764	0.7041966150643849	0.511910428046874	0.13470781395969703	0.1457381242463094	Isotype	Experiment_1 Donor_1	233083
0.2296628072198093	0.3828430521384599	0.2823638131053048	0.4392189678969532	0.4357792065762109	Isotype	Experiment_1 Donor_1	219152
0.2514881220947434	0.8613100119035886	0.18511252620736496	0.23008500957035813	0.08788493918736283	Isotype	Experiment_1 Donor_1	236667
0.3169778409706767	0.9954543227110898	0.4645617426637894	0.16731291123131836	0.0	Isotype	Experiment_1 Donor_1	212177
0.4093309180181778	0.28121174691227147	0.36214600148519993	0.10500751597026695	0.5255180842288777	Isotype	Experiment_1 Donor_1	208729
0.4896094245029736	0.4578852021602617	0.6254646083588934	0.0	0.28870820852177864	Isotype	Experiment_1 Donor_1	233898
0.044095307942515594	0.3647090448559809	0.06808328464811714	0.15886736175924587	0.48375079592255354	Isotype	Experiment_1 Donor_1	227875
0.3800365901866928	0.4844811164333291	0.17506396631429383	0.17265645024279427	0.37616052051747767	Isotype	Experiment_1 Donor_1	230687
0.18735317812751845	0.46504015905656404	0.29482215685310187	0.1725225915765476	0.39611433346732605	Isotype	Experiment_1 Donor_1	218039
0.28933892971245884	0.37557934251304204	0.4451175624310832	0.1444071731331442	0.4105254751216391	Isotype	Experiment_1 Donor_1	202835
0.3169976226754598	0.33376081736141	0.06480886723199442	0.09371454964593964	0.46062449260740945	Isotype	Experiment_1 Donor_1	228073
0.18198952924169393	0.7338214439515918	0.7663749671971684	0.14585554730828926	0.04394591440660709	Isotype	Experiment_1 Donor_1	205272
0.2404467397021578	0.6388469149375754	0.11685489992595789	0.1967557229018058	0.24244619450087151	Isotype	Experiment_1 Donor_1	239325
0.41608241783714833	0.22716449977811204	0.0	0.22775974847792205	0.7042975407430374	Isotype	Experiment_1 Donor_1	237920
0.3466289445841712	0.4840673153943678	0.18760487764971387	0.5387315958201311	0.35522723658632355	Isotype	Experiment_1 Donor_1	220869
1.0	0.06339139045074314	1.0	0.42968978699757765	0.6263285987590388	Isotype	Experiment_1 Donor_1	205150
1.0	0.0	0.6453950771120367	0.5186821998286179	1.0	Isotype	Experiment_1 Donor_1	231414
0.019400201339080058	0.37149049715425486	0.1880282825399456	0.5023928683595033	0.35051337485606204	Isotype	Experiment_1 Donor_1	230169
0.49857023562615455	0.5004967729648008	0.04015870176886353	0.33294308348424806	0.37247269237163516	Isotype	Experiment_1 Donor_1	233227
0.04454353194973706	0.6004638860385955	0.6109496039882174	0.24294012939947035	0.18451548687881883	Isotype	Experiment_1 Donor_1	220792
0.10171118611940473	0.6279439563671942	0.004995741534993406	0.1771155859397796	0.2898488396919699	Isotype	Experiment_1 Donor_1	194100
0.5409145775649068	0.1414871897279667	0.0568734820444602	0.1653851439935527	0.9601336029381745	Isotype	Experiment_1 Donor_1	205946
0.049015581016743366	0.0877285003430308	0.2592249428407608	0.4610201995614216	0.9125376528879575	Isotype	Experiment_1 Donor_1	187437
0.13231985231775473	0.26708996691111897	0.5354894875214071	0.5345181242578192	0.5400954248016968	Isotype	Experiment_1 Donor_1	239108
0.06534155200853321	0.704650967019539	0.37491073793367674	0.12535355011597923	0.14055098415737075	Isotype	Experiment_1 Donor_1	206381
0.4074798322632841	0.06754920526287471	0.09085126465225833	0.26357073833128575	1.0	Isotype	Experiment_1 Donor_1	211924
0.32984387109140606	0.5544252949367148	0.2009489558448604	0.051009070096980996	0.2875922434957043	Isotype	Experiment_1 Donor_1	222892
0.5736485207238569	0.5181911951089216	0.08856567004920927	0.03366253761322775	0.36505403727037977	Isotype	Experiment_1 Donor_1	190577
1.0	0.0	0.0	0.23740097602623908	1.0	Isotype	Experiment_1 Donor_1	196305
0.4223924153742155	0.519459854842149	0.2650071013155271	0.30441190311988814	0.3165200280551077	Isotype	Experiment_1 Donor_1	238200
0.3247712463630017	0.492842006861474	0.147716041092421	0.20539124354773852	0.31519584921923544	Isotype	Experiment_1 Donor_1	224078
0.19313480428442797	0.5186712943829729	0.32857523015400353	0.22299224322936984	0.2536933551831776	Isotype	Experiment_1 Donor_1	239422
0.804004734362306	0.3885165030660653	1.0	0.13941453405419105	0.27143687306564573	Isotype	Experiment_1 Donor_1	234950
0.7837067368168843	0.2601337096654839	0.9894246688406463	0.2284463587383615	0.40577148540857444	Isotype	Experiment_1 Donor_1	228834
0.9595512472444783	0.0	0.5781722289179252	0.28724005811475933	0.9475484517374759	Isotype	Experiment_1 Donor_1	237494
0.2783600381252893	0.5701158860192205	0.1514151769550996	0.0001603792424525867	0.3108193349078618	Isotype	Experiment_1 Donor_1	225074
0.5422860179606015	0.7349193898550859	0.22110834989621472	0.0	0.11151819644121602	Isotype	Experiment_1 Donor_1	237703
0.2435952196938828	0.3048803751970186	0.23974104609540403	0.4803989209590247	0.4428888058713772	Isotype	Experiment_1 Donor_1	237460
0.41834225353536325	0.5419209464616581	0.08735109923326115	0.42089762737681097	0.3182321022464705	Isotype	Experiment_1 Donor_1	188828
0.2683347446861309	0.16224533837572155	0.49421518218821436	0.5465611170387806	0.720678692841744	Isotype	Experiment_1 Donor_1	206547
0.22826097445717394	0.6122363845945519	0.4377346299238701	0.38147372796308726	0.2137387175643046	Isotype	Experiment_1 Donor_1	209058
0.7064137538951083	0.3429911634563404	0.1343193104322806	0.18463749279665076	0.5400748689746616	Isotype	Experiment_1 Donor_1	186661
0.37530936000925624	0.6055122185786975	0.33154407433710364	0.0	0.24683635882000765	Isotype	Experiment_1 Donor_1	210847
0.15052023956909505	0.08316324915988448	0.8847216207014321	0.27095632046676177	0.8285007808235768	Isotype	Experiment_1 Donor_1	226117
0.6626812910408119	0.35687046115968774	0.5116507047900746	0.5150238633290859	0.43859718249806745	Isotype	Experiment_1 Donor_1	214937
0.0	0.3650219315698541	0.4461121895850142	0.9439162049223375	0.4447068737859098	Isotype	Experiment_1 Donor_1	197915
0.7004613101183066	0.0	1.0	1.0	0.44813530587347883	Isotype	Experiment_1 Donor_1	187670
0.054190158651446815	0.0990858535921871	0.011647930169070913	1.0	0.9568645830329942	Isotype	Experiment_1 Donor_1	224307
0.08358883435542998	1.0	0.3163414046151514	0.26397063529449816	0.0	Isotype	Experiment_1 Donor_1	224568
0.23179367708524043	0.5140133958674596	0.14036905000659755	0.1873317025175194	0.3143091283178649	Isotype	Experiment_1 Donor_1	211518
0.09551085064307724	0.15115746136065572	0.6732451565013993	1.0	0.4496712650113042	Isotype	Experiment_1 Donor_1	205915
0.02742181618692756	0.9933645354487814	0.2051645898145043	0.16522010530422374	0.028304710766947655	Isotype	Experiment_1 Donor_1	210771
0.0	0.8604495342777635	0.2162994947540363	1.0	0.04889131332606547	Isotype	Experiment_1 Donor_1	239799
0.06464435486277784	0.6779346665280251	0.20318969397137054	0.07016546158736708	0.17600791324262202	Isotype	Experiment_1 Donor_1	207190
1.0	0.0	1.0	1.0	1.0	Isotype	Experiment_1 Donor_1	232300
0.13327770514656856	0.06937484278063365	0.2846412563607088	0.6147977935498182	0.9645872419678602	Isotype	Experiment_1 Donor_1	214780
0.3366757215232717	0.36482946620505063	1.0	1.0	0.10048826689526053	Isotype	Experiment_1 Donor_1	230312
0.3975846335314666	0.30403524198313514	0.05933062282029218	0.24942984167089244	0.5282728410633464	Isotype	Experiment_1 Donor_1	202321
0.216745796536576	0.6358051071797022	0.28492963484373596	1.0	0.22650145035582245	Isotype	Experiment_1 Donor_1	189982
0.3718029631305716	0.19002053102170538	0.5577267924344798	0.8666817915315356	0.5996933115371483	Isotype	Experiment_1 Donor_1	217656
0.6811030413515944	0.595783474125237	1.0	0.11836346926880673	0.041649798769780325	Isotype	Experiment_1 Donor_1	210816
0.15802034712010013	0.28374639555684805	0.18226458713478128	0.14908473742412218	0.5689977165561906	Isotype	Experiment_1 Donor_1	231049
0.124339603068302	0.1401345018724473	0.5214162290730923	0.18802975029735472	0.8000006634632045	Isotype	Experiment_1 Donor_1	215952
0.1758288257756589	0.7517706122577467	0.11022729147321607	0.22371344255040698	0.16152921439976656	Isotype	Experiment_1 Donor_1	218036
0.025203809617239847	0.0	0.6153922276825665	1.0	1.0	Isotype	Experiment_1 Donor_1	216125
0.4622379943088488	0.5874162555114829	0.7225808677671162	0.18619051807269277	0.18414053263081664	Isotype	Experiment_1 Donor_1	233810
0.41454889233962794	0.2204897036743245	0.145763874083014	0.23166945100653966	0.7195206531895639	Isotype	Experiment_1 Donor_1	214121
0.2945189290549822	0.3463247868030765	0.20937044163820603	0.3785404071610961	0.4927972787020617	Isotype	Experiment_1 Donor_1	201519
1.0	0.037610202541498536	0.3326836405712747	0.2187426159072502	0.9168674944290217	Isotype	Experiment_1 Donor_1	213345
0.12461313706012771	0.5261732348723102	0.08798647278262062	0.242329502539165	0.31667728570012044	Isotype	Experiment_1 Donor_1	202448
0.4800369238088008	0.008981067108029261	1.0	0.9869139866907195	0.9271409443646809	Isotype	Experiment_1 Donor_1	235036
0.0	0.4343477855904922	0.386735248345461	0.4647967377606894	0.3932311313930006	Isotype	Experiment_1 Donor_1	204029
0.05695187288327117	0.5712712925925086	0.3652714530445991	0.17206076469968945	0.2151968868724586	Isotype	Experiment_1 Donor_1	208633
0.4718699925321025	0.4809850699672389	0.18223418783043097	1.0	0.3466513556067541	Isotype	Experiment_1 Donor_1	194005
1.0	0.0	0.0	0.07738433861907465	1.0	Isotype	Experiment_1 Donor_1	237127
0.4749141537170006	0.5653299979156435	0.12810014717825113	0.1266596322709941	0.2556118697679971	Isotype	Experiment_1 Donor_1	230089
0.20815362822108996	0.6973653887232651	0.2419156469493086	0.2517103995625271	0.18264681990018244	Isotype	Experiment_1 Donor_1	231866
0.1550287391873466	0.15345270320282894	0.0765518852109904	0.14582986363468783	0.791163038260613	Isotype	Experiment_1 Donor_1	217944
0.14758088825496032	0.5113864162151897	0.19410180453931455	0.45560360415266976	0.2917914895452658	Isotype	Experiment_1 Donor_1	214670
0.41589863629028984	0.4154064743409001	0.20235299837275877	0.058869027430289024	0.38500928574763266	Isotype	Experiment_1 Donor_1	216737
0.6117912265885945	0.49369523861621123	0.08782171236812478	0.0	0.35141121838668676	Isotype	Experiment_1 Donor_1	196106
0.5397741951574557	0.08467826285835381	0.38203473899164037	0.1777781542882734	0.9491673688131668	Isotype	Experiment_1 Donor_1	211670
0.5731779184556747	0.36703991814094145	0.25718673590982416	0.1607489272514359	0.4657819090391168	Isotype	Experiment_1 Donor_1	223091
0.21711811279603108	0.7893745872330403	0.2190815417802292	0.07340041780080797	0.15285605438858663	Isotype	Experiment_1 Donor_1	202816
0.19386517416398086	0.6373759778604452	0.19092823949241333	0.08225946878108444	0.23674150125048027	Isotype	Experiment_1 Donor_1	215569
0.4624512784211991	0.7550363738628894	0.3945721935087579	0.20967051800168285	0.10946544343586086	Isotype	Experiment_1 Donor_1	214099
0.49989930485964584	0.04855984199469786	0.6448061959907457	0.45023521145441875	0.8953499977650942	Isotype	Experiment_1 Donor_1	234972
1.0	0.0	0.5892814292103573	0.07951986918472986	1.0	Isotype	Experiment_1 Donor_1	233772
0.5492702724393765	0.30750265100724894	0.18502744172856425	0.14739884007217816	0.4951557033405896	Isotype	Experiment_1 Donor_1	224517
0.37004013532360935	0.7055892289681696	0.054211631092017015	0.2900496846279768	0.22694272837171311	Isotype	Experiment_1 Donor_1	210437
0.4433553391220137	0.49446728926373873	0.3377794176801291	0.0	0.32359687211187815	Isotype	Experiment_1 Donor_1	202057
1.0	0.050321560088582885	0.3535038850743761	0.17171854146081944	0.5649360489366732	Isotype	Experiment_1 Donor_1	219525
0.1579861677919671	0.3104095895947911	0.13383839126364266	0.16166371636190255	0.506785886605885	Isotype	Experiment_1 Donor_1	222226
0.35650118134630304	0.4671844140642471	0.0	0.16409694293655022	0.4135233969501034	Isotype	Experiment_1 Donor_1	222527
0.3395850483301327	0.6925940437618554	0.4512359029204797	0.288215672405119	0.07701159841300094	Isotype	Experiment_1 Donor_1	233511
0.30493320396210566	0.8911871215422436	0.622116987288186	0.05973832136593289	0.060496350080242074	Isotype	Experiment_1 Donor_1	201510
0.9559210381358078	0.1609140316111262	1.0	0.14618162753686909	0.4813029769127808	Isotype	Experiment_1 Donor_1	230442
0.7509770197476655	0.07982767181880249	0.2969836520022704	0.2925954696519581	1.0	Isotype	Experiment_1 Donor_1	195996
0.547078048814223	0.5784622516282585	0.15263433243613758	0.005700671656713043	0.271506362127126	Isotype	Experiment_1 Donor_1	239629
0.2181716327349538	0.19239135378623018	0.3712591942765227	0.12632513665711753	0.7158675079911204	Isotype	Experiment_1 Donor_1	210204
0.05553282214225092	0.3476585761506617	0.20038810013971098	0.06286474791411856	0.4669272235762734	Isotype	Experiment_1 Donor_1	196255
0.014634630170704988	0.4587031600774951	0.38612163740470723	1.0	0.3168371612079366	Isotype	Experiment_1 Donor_1	230506
0.1535624442452489	0.0	0.14391601687545202	0.42678572040274704	1.0	Isotype	Experiment_1 Donor_1	193815
0.5234355177996167	0.5999709919421695	0.8309944699440631	0.13640764819959084	0.14334978955853653	Isotype	Experiment_1 Donor_1	199272
0.18027827622181072	0.0	0.09643482713707933	0.13151840521819413	0.9119081448588084	Isotype	Experiment_1 Donor_1	183764
0.5907241352806287	0.33523892667872457	0.5102838485552333	0.09074711975512662	0.4699056511274898	Isotype	Experiment_1 Donor_1	239855
1.0	0.2989175113646187	0.12042934545040325	0.12524704452202068	0.45274908409724546	Isotype	Experiment_1 Donor_1	204898
0.12878926755239103	0.42975853064549685	0.0845670819691889	0.2148328574889247	0.36500269128906054	Isotype	Experiment_1 Donor_1	236486
0.5116368490315546	0.3552180141832718	0.4586708494319991	0.09746469600162498	0.38572730786002213	Isotype	Experiment_1 Donor_1	220653
1.0	0.27846019307395026	1.0	1.0	0.11324800150699946	Isotype	Experiment_1 Donor_1	198087
0.502717227474539	0.505620199524938	0.2840687655033198	0.14084250069751236	0.3011553527673258	Isotype	Experiment_1 Donor_1	219341
0.37589246543491966	0.4061389946178471	0.22602611715311374	0.11975458853073766	0.37144973125926783	Isotype	Experiment_1 Donor_1	199375
0.3847912596075509	0.5111544489969235	0.1710859437793788	0.0	0.37234198551660913	Isotype	Experiment_1 Donor_1	238406
0.3601154447287077	0.7248632376020759	0.0	0.0045268209133320905	0.22197981135976916	Isotype	Experiment_1 Donor_1	205620
0.9513263466665848	0.1835588511379587	0.04840204522133112	0.18718375554633043	0.7892015905180525	Isotype	Experiment_1 Donor_1	208964
1.0	0.10108243241342056	1.0	0.9617906560455263	0.5287840617725859	Isotype	Experiment_1 Donor_1	205170
0.17434902727195617	0.16721970779505282	0.47619133594467755	0.32942203981014107	0.7573183996390708	Isotype	Experiment_1 Donor_1	194330
0.2743278630496485	0.43595684319774336	0.34377144795718306	0.24290484304877605	0.401470044350307	Isotype	Experiment_1 Donor_1	238250
0.3376924636283791	0.6734418044490068	0.6306575460051262	0.37500492122160906	0.16307891572444044	Isotype	Experiment_1 Donor_1	229745
0.17282325107327123	0.3330679663597338	0.5071043133220599	0.2374651707383107	0.47019912658947094	Isotype	Experiment_1 Donor_1	199676
0.46761748770175815	0.5706656408127873	0.019347548743203456	0.016288785110991116	0.28676808913202784	Isotype	Experiment_1 Donor_1	237151
0.24029037522670887	0.6927189235482917	0.5203301307024624	0.3404807493594898	0.10778469678319415	Isotype	Experiment_1 Donor_1	210628
0.0	0.637018282864133	0.21458254696545925	0.17673779216737628	0.20740159964184948	Isotype	Experiment_1 Donor_1	237715
0.0	0.0	0.8758095432609704	0.2988773156945351	1.0	Isotype	Experiment_1 Donor_1	231615
0.22410926759861646	0.6865370540280865	0.10734736281221799	0.28501973447643875	0.2430881351602203	Isotype	Experiment_1 Donor_1	215273
0.22293991758399778	0.10437038828742337	0.5861471281479512	0.4248287484023604	0.8439559780604183	Isotype	Experiment_1 Donor_1	221324
0.40708519410977273	0.5767302109298882	0.0	0.3482250832595165	0.3020255644612763	Isotype	Experiment_1 Donor_1	234705
0.5651227880137117	0.0027108527153065134	0.31168798239516365	0.1616254321369347	1.0	Isotype	Experiment_1 Donor_1	207131
0.26081482120437605	0.4454064445502244	0.09012033313910446	0.06870147192610072	0.396293732647474	Isotype	Experiment_1 Donor_1	222795
0.7433870934438028	0.40076730179185366	0.25522231990705513	0.21795803462609462	0.49521721599311835	Isotype	Experiment_1 Donor_1	213701
0.28515436799947164	0.1081417944742882	0.4982849981738581	0.5588898945697967	0.6287159054422765	Isotype	Experiment_1 Donor_1	205091
0.21140425449407724	0.7793220461641932	0.14083757724425514	0.16517444588420718	0.1097286642431833	Isotype	Experiment_1 Donor_1	201262
0.36271249363914154	0.5326042447025526	0.2270377659032236	0.18228371896173318	0.324494379830038	Isotype	Experiment_1 Donor_1	205248
0.2992069137768959	0.14218956783804299	0.12909217345569632	0.05886585661737332	0.6524292288175445	Isotype	Experiment_1 Donor_1	191299
0.8800108731432346	0.0	0.1963733221458935	0.17488726036303792	1.0	Isotype	Experiment_1 Donor_1	228841
0.45577708922106835	0.21119681936974036	0.4754404966857283	0.03892574341345971	0.647947356616202	Isotype	Experiment_1 Donor_1	235595
1.0	0.19612316145862982	0.13420359257492684	0.0	0.8362536439712872	Isotype	Experiment_1 Donor_1	200204
1.0	0.0	0.17490309967173462	0.2542388952627314	1.0	Isotype	Experiment_1 Donor_1	182372
0.12443501198238209	0.795992280704437	0.2308195655084059	0.24636502650114628	0.11377988950204061	Isotype	Experiment_1 Donor_1	201095
0.12452120697264606	0.49151643084839614	0.12344855550851982	0.056615862751059086	0.3525467140906609	Isotype	Experiment_1 Donor_1	196264
0.4009556745243549	0.6618173920077196	0.16501947313323986	0.03656137472965369	0.2178606342696035	Isotype	Experiment_1 Donor_1	214467
0.46608805672171955	0.48461961132723036	0.0	0.3397111032390017	0.3590502976928459	Isotype	Experiment_1 Donor_1	188300
0.36530942265478616	0.4662387401872986	0.09264305706778693	0.15215822380614888	0.30312250991576717	Isotype	Experiment_1 Donor_1	210602
0.7998033398888796	0.3794929985840604	0.2032657950153599	0.0	0.48411164971505516	Isotype	Experiment_1 Donor_1	198609
0.3908174815285839	0.44490809025513217	0.5054364918312247	0.23607580113525908	0.3206516201674902	Isotype	Experiment_1 Donor_1	216932
0.1618171482939814	0.4376393078153449	0.22008827870626102	0.1954120186942591	0.34673268728901574	Isotype	Experiment_1 Donor_1	211232
0.47893065807748025	0.620108046792532	0.1694225480291846	0.26119084084634714	0.22301501610490537	Isotype	Experiment_1 Donor_1	203110
0.05016677964061408	0.48257362822831934	0.28360966236233814	0.17642438978911607	0.3138149979926107	Isotype	Experiment_1 Donor_1	232771
0.4667364864171113	0.6368885156480673	0.6625070437329736	0.2022308567658093	0.08935558252500815	Isotype	Experiment_1 Donor_1	228731
0.09242841165085162	0.5367825979719232	0.1172526137579568	0.3191465192648938	0.31093000442936336	Isotype	Experiment_1 Donor_1	232474
0.02258118122477562	0.830426114178155	0.16606866456469502	0.2067421730867295	0.13030403882531336	Isotype	Experiment_1 Donor_1	198701
0.376559000128263	0.3679188678228889	0.8883478984180874	0.6791854725023527	0.34502727041054093	Isotype	Experiment_1 Donor_1	234732
0.13949616014416616	0.589857480208836	0.2626001302330709	0.4042418436130399	0.2663521748221802	Isotype	Experiment_1 Donor_1	217776
1.0	0.5262346944879113	0.0	0.2421939681189447	0.3506387311613123	Isotype	Experiment_1 Donor_1	198430
0.44054034873551967	0.7820888831640719	0.4699535093074523	0.0	0.11690448692528578	Teplizumab	Experiment_1 Donor_1	335863
0.6430082649755648	0.5107749074581863	0.6532314505772177	0.08493873675863456	0.15155303064154438	Teplizumab	Experiment_1 Donor_1	352573
0.37053298516381045	0.37144060161169706	0.15467274299407577	0.1691869587429257	0.5090671371176875	Teplizumab	Experiment_1 Donor_1	354053
0.0	1.0	0.24236248691072915	0.17155277188001405	0.0	Teplizumab	Experiment_1 Donor_1	355864
0.13056512832847114	0.36077362626542203	0.30813325533054947	0.2965229557622283	0.438407270987161	Teplizumab	Experiment_1 Donor_1	348046
0.17224182867700502	0.4495325371281633	0.20869415908061537	0.44890709360456316	0.3758254580100227	Teplizumab	Experiment_1 Donor_1	374520
0.0068546111277963066	0.7109513780519611	0.34508916882355817	1.0	0.16046119832875805	Teplizumab	Experiment_1 Donor_1	341881
0.24328954398773167	0.7326326928230393	0.07086145402895562	0.26342479166539406	0.16633793339287892	Teplizumab	Experiment_1 Donor_1	334749
0.3207842419414801	0.7694093390162048	0.0952740813669267	0.11715526712471458	0.13963514494972978	Teplizumab	Experiment_1 Donor_1	364071
0.4465855676858316	0.7323971599635751	0.48672720119541946	0.3580976251371238	0.10641888535235768	Teplizumab	Experiment_1 Donor_1	335214
0.11165749105933263	0.9555508386062002	0.22039250773959884	0.021357196328645293	0.0	Teplizumab	Experiment_1 Donor_1	364858
0.3667656786799464	0.6419333265248948	0.4388378022755275	0.18245237021083416	0.13901787186978823	Teplizumab	Experiment_1 Donor_1	364038
0.07733930253341476	0.6836025473124941	0.16280540681725178	0.12130194558529667	0.17881027541819383	Teplizumab	Experiment_1 Donor_1	340489
0.01729196013811219	0.8899720335222661	0.3024833626084551	0.15101961690946997	0.06767717692600106	Teplizumab	Experiment_1 Donor_1	367316
0.16788020568019144	0.6855946314898885	0.1893564436667391	0.12691451462444012	0.2042646510317845	Teplizumab	Experiment_1 Donor_1	358691
0.20452270626428543	0.5877321180754903	0.013907087712821927	0.19604980874911634	0.3091974023028663	Teplizumab	Experiment_1 Donor_1	333740
0.5800948137991161	0.8403904239924884	0.02973633604001629	0.1797970952209915	0.11933655359201617	Teplizumab	Experiment_1 Donor_1	333077
0.4339372426887627	0.614968478015351	0.20085187585981262	0.1142683131682611	0.24589552627015826	Teplizumab	Experiment_1 Donor_1	326707
0.08622707547595167	0.7224390775709149	0.21489599026355574	0.283353123523746	0.177921766931319	Teplizumab	Experiment_1 Donor_1	372448
0.1694145671623116	0.8339665173010511	0.6356130191538584	0.26577194281939304	0.03464496379373551	Teplizumab	Experiment_1 Donor_1	335187
0.5559694280007381	0.5607723651799635	0.16859977976076607	0.048042619816894686	0.2873237094386587	Teplizumab	Experiment_1 Donor_1	365204
1.0	0.0	0.0	0.35676809687768357	0.8935104295463671	Teplizumab	Experiment_1 Donor_1	376979
0.7280393431358868	0.3775940571697727	0.1622701712025027	0.5473309534629964	0.4417747471607962	Teplizumab	Experiment_1 Donor_1	331953
0.301936610334135	0.7392539688612877	0.16759901170047883	0.1366202737014307	0.1671879059302617	Teplizumab	Experiment_1 Donor_1	369815
0.4501125513904054	1.0	0.39593624122203513	0.08344388007182085	0.022092326905443424	Teplizumab	Experiment_1 Donor_1	360654
0.18109881026865174	0.6413880533402601	0.6442899626622663	0.08957880890251077	0.18358528934798776	Teplizumab	Experiment_1 Donor_1	330114
0.33707732640433724	0.8947154393893277	0.4605864757561707	1.0	0.0006387672604005585	Teplizumab	Experiment_1 Donor_1	375114
0.22557495610491385	0.743690418133332	0.4867489127613992	0.21271531292038864	0.005067988969806471	Teplizumab	Experiment_1 Donor_1	349979
0.09560607237752916	0.5297205184231115	0.45736084867972404	0.20958936682325088	0.2769253313448217	Teplizumab	Experiment_1 Donor_1	340997
0.3095369253206197	0.9945266855000644	0.2974776146008928	0.02007023184220725	0.0	Teplizumab	Experiment_1 Donor_1	355018
0.0650463202455328	0.18335200111278216	0.09736932448841897	0.32021362145220755	0.6631907661250822	Teplizumab	Experiment_1 Donor_1	327782
0.25324125063372915	0.6130154591386375	0.6532299551483969	0.36847496928281737	0.16649745367338764	Teplizumab	Experiment_1 Donor_1	324732
0.1525973948559459	0.45346423078404	0.5381123986302859	0.5632409485588278	0.27578004305807535	Teplizumab	Experiment_1 Donor_1	340319
0.044604098418902144	0.42540548015394447	0.2501358187676517	0.22348080678262414	0.3648656747063089	Teplizumab	Experiment_1 Donor_1	358542
0.0	0.0	0.12971939942490338	0.3720757942589036	1.0	Teplizumab	Experiment_1 Donor_1	374851
0.23731103341901946	0.7883865898633282	0.2820725032959159	0.3140726424698289	0.13685725614732547	Teplizumab	Experiment_1 Donor_1	327082
0.331629913284656	1.0	0.0	0.09609811966797915	0.0	Teplizumab	Experiment_1 Donor_1	337485
0.14445384287139346	0.6197749595487668	0.4340739033872788	0.4712273743577352	0.18318810156850288	Teplizumab	Experiment_1 Donor_1	350072
0.8340820706414139	0.8224263919856267	0.1381096969123472	0.02121144902390743	0.11481817618855333	Teplizumab	Experiment_1 Donor_1	351854
0.3578264487254047	1.0	0.18619303545314114	0.16720624634970732	0.006002602555176175	Teplizumab	Experiment_1 Donor_1	374314
0.38868077077966706	0.6492222808236471	0.0	0.1366238675578041	0.27768133888840935	Teplizumab	Experiment_1 Donor_1	329636
0.08691757696523876	0.6857336777485498	0.3538894654693867	0.06822895168603052	0.10575344879929402	Teplizumab	Experiment_1 Donor_1	345121
0.14973566015358705	1.0	0.3804947465402948	0.20800786192831486	0.0	Teplizumab	Experiment_1 Donor_1	342732
0.35493373441612025	0.8520546232224313	0.4822819623132505	0.058596905280634215	0.06581509916331336	Teplizumab	Experiment_1 Donor_1	347560
0.2741159061187681	1.0	0.17963908856264227	0.21731430201297036	0.011909008040579172	Teplizumab	Experiment_1 Donor_1	372752
0.1667153597746827	0.6534170071536094	0.0	0.062168871440968304	0.204818822277743	Teplizumab	Experiment_1 Donor_1	366090
0.1911769650827146	0.5640786135617653	0.3270466506615421	0.24369430257584873	0.22372557325357076	Teplizumab	Experiment_1 Donor_1	343274
0.4618019918835894	0.5608493312211483	0.2030541681559269	0.09706570369977854	0.19754339630672432	Teplizumab	Experiment_1 Donor_1	345626
0.12797567614805466	0.6711078300705893	0.19427298498359227	0.08777604118062717	0.17950314732823117	Teplizumab	Experiment_1 Donor_1	326097
0.09547954239846565	0.9980298759880933	0.2355571009370027	0.058679734660064826	0.0	Teplizumab	Experiment_1 Donor_1	357525
0.43466140017969224	0.7789726701501214	0.21071978277427125	0.10987944667022423	0.11386349050089609	Teplizumab	Experiment_1 Donor_1	368359
0.25337767343800116	1.0	0.02481827400501	0.11665597086519872	0.0	Teplizumab	Experiment_1 Donor_1	349108
0.15587152190381579	0.7482825400345918	0.35399907329306624	0.4112803883936396	0.11097172650916767	Teplizumab	Experiment_1 Donor_1	348792
0.1851609703350756	1.0	0.14864130988297622	0.2620907131776457	0.0	Teplizumab	Experiment_1 Donor_1	326916
0.5099760982766922	0.5678119157667126	0.3552621986377933	0.0	0.21164446277043242	Teplizumab	Experiment_1 Donor_1	371104
0.07741362946615357	0.7962345338513273	0.10540644155747513	0.33562994482534086	0.0887178483657473	Teplizumab	Experiment_1 Donor_1	374386
0.45712103070098004	0.34686317729368615	0.16983314506700134	0.0	0.43142951921582534	Teplizumab	Experiment_1 Donor_1	344173
0.28211424904875515	0.9384225038240253	0.08947856101262062	0.032478816338590996	0.07001925946691855	Teplizumab	Experiment_1 Donor_1	366332
0.27419443794171394	0.6022985965412644	0.22152192072824528	0.04050288795739172	0.24252951052249683	Teplizumab	Experiment_1 Donor_1	375406
0.5149942761698697	0.6632990837670085	0.12327974423346111	0.08189011006455905	0.1903248816313328	Teplizumab	Experiment_1 Donor_1	350416
0.26900054502796084	1.0	0.16844407194907737	0.09292600697206295	0.0	Teplizumab	Experiment_1 Donor_1	377078
0.02340377104868886	0.16784075302478096	0.3042396783320344	0.31133598019161535	0.7817546145854692	Teplizumab	Experiment_1 Donor_1	330456
0.672585832605993	0.7790458951175631	0.23997455449139488	0.0	0.1312235240205741	Teplizumab	Experiment_1 Donor_1	376951
0.25382456707244366	0.4782129424846992	0.4875251200267958	0.20722039505391454	0.3386427610859745	Teplizumab	Experiment_1 Donor_1	351625
0.15115204723868794	1.0	0.18836159444083883	0.09032807989043662	0.0	Teplizumab	Experiment_1 Donor_1	358965
0.2031851737601938	0.9198440258141446	0.13983150585169277	0.2705107777948488	0.056658909115419404	Teplizumab	Experiment_1 Donor_1	353310
0.6846276850429558	0.44838248237547	0.009603628921758122	0.19959560945660781	0.3884117911424532	Teplizumab	Experiment_1 Donor_1	325530
1.0	0.03672861294963196	0.33002931781479194	0.023758122340204302	1.0	Teplizumab	Experiment_1 Donor_1	335959
0.7946487289859471	0.1305814179159483	0.12674894659940242	0.34112761710914097	0.7684771331315544	Teplizumab	Experiment_1 Donor_1	334900
0.24092577589234634	0.42790952444070174	0.5323628469721848	0.32466849214208365	0.2872966927846867	Teplizumab	Experiment_1 Donor_1	362169
0.007352966995385329	0.6706083372468518	0.24881960411260326	0.6330368932121634	0.1845198236458289	Teplizumab	Experiment_1 Donor_1	369963
0.4060851261246209	0.13447787586952475	0.14183820387384627	0.3134331671425202	0.7772273458514576	Teplizumab	Experiment_1 Donor_1	349229
0.17789131650765885	0.49887331587338746	0.32188759883517837	0.04194063892908494	0.31307213954167307	Teplizumab	Experiment_1 Donor_1	327531
0.18485700886566284	1.0	0.0	0.16063295210650358	0.0	Teplizumab	Experiment_1 Donor_1	333014
0.1941024766075137	0.7230970574494564	0.24814640169541732	0.2033349912733371	0.13594056161634252	Teplizumab	Experiment_1 Donor_1	364078
0.28388769288758875	1.0	0.07020809583378132	0.07940305486160257	0.006647342570786142	Teplizumab	Experiment_1 Donor_1	351605
0.11640382188052172	0.031611056227400194	0.9322230598758625	1.0	0.5669304645288309	Teplizumab	Experiment_1 Donor_1	336135
1.0	0.371846555699308	0.19929083449489302	0.0	0.5190013497560227	Teplizumab	Experiment_1 Donor_1	373467
0.06677439300816403	0.9216930511543827	0.1189489699919953	0.29866583777794403	0.036117302767207926	Teplizumab	Experiment_1 Donor_1	337832
0.5997558302399518	0.9408398765139655	0.10304009615275586	0.21118637227935258	0.08446108221515598	Teplizumab	Experiment_1 Donor_1	370914
0.20224230921287548	0.7977596561981831	0.35156444833155615	0.2766194245110301	0.07357003124952823	Teplizumab	Experiment_1 Donor_1	371472
0.25726905899173486	0.6246477600292941	0.26274631072129545	0.14723315347867172	0.1939522118546491	Teplizumab	Experiment_1 Donor_1	338502
0.19223384476074687	0.3015182397642898	0.10623886177076595	0.305237085063686	0.4400148101814624	Teplizumab	Experiment_1 Donor_1	370773
0.17298406163324598	1.0	0.22743231984326523	0.2240136087827103	0.0	Teplizumab	Experiment_1 Donor_1	379164
0.12193041804802622	1.0	0.10512598603076692	0.0037804990443859104	0.0	Teplizumab	Experiment_1 Donor_1	370455
0.0	0.24886811900591707	0.3059324861039107	0.5300911777856925	0.6151020242620225	Teplizumab	Experiment_1 Donor_1	326656
0.30107600335839785	0.592967430128902	1.0	0.2684459235322184	0.13871070938030985	Teplizumab	Experiment_1 Donor_1	370126
0.173466891248174	0.6247017948134727	0.1857455630062216	0.3886545228862882	0.1952430536982317	Teplizumab	Experiment_1 Donor_1	367784
0.5216310592261011	0.762402570692499	0.8750617197134484	0.3198876802399785	0.04284698448100718	Teplizumab	Experiment_1 Donor_1	374472
0.3350347758232938	0.9721167654520798	0.39266969566948545	0.22566158355850743	0.001628344929622792	Teplizumab	Experiment_1 Donor_1	375836
0.3210288482618769	0.7497018050501287	0.2894604133763109	0.23617115675467412	0.1254832074463165	Teplizumab	Experiment_1 Donor_1	344413
0.1580363924113486	0.6314177905551652	0.0	0.21499616515558748	0.21168926756669748	Teplizumab	Experiment_1 Donor_1	333785
0.2046510646820193	0.7285817821347904	0.3468492413002329	0.13461416627206987	0.1371770546449575	Teplizumab	Experiment_1 Donor_1	336487
0.28022357651539437	1.0	0.09099630665480551	0.0031686486125069428	0.0	Teplizumab	Experiment_1 Donor_1	377992
0.19446923450022938	1.0	0.10509335638987716	0.06098326529718179	0.0	Teplizumab	Experiment_1 Donor_1	352372
0.3739560064590885	0.5664346820271657	0.1868725701825497	0.0	0.19345122283541796	Teplizumab	Experiment_1 Donor_1	330877
0.13340120229098698	0.8718610094641627	0.19804356287945382	0.23679577253082537	0.06402541532827521	Teplizumab	Experiment_1 Donor_1	353866
0.04984050834759878	0.35752490267258763	0.3390720094914544	0.28984159320032354	0.43408564669354904	Teplizumab	Experiment_1 Donor_1	368452
0.17840095282652405	0.7621473472017816	0.07042125461008068	0.2273745755976612	0.09684209842630329	Teplizumab	Experiment_1 Donor_1	333804
0.10001740846212605	0.8873309214676143	0.5924750534187545	0.8137274384655722	0.018777727868007105	Teplizumab	Experiment_1 Donor_1	353145
0.44476007468686796	0.5191644090965642	0.041807660820169144	0.18923659751180583	0.3768223365384615	Teplizumab	Experiment_1 Donor_1	329039
0.6743107417788325	0.5195897725125425	0.06398478653853705	0.16270205076113442	0.3199823849495102	Teplizumab	Experiment_1 Donor_1	333922
0.4033258321886556	0.26035338031993704	0.18217066770297938	0.08637071614738202	0.6609293818749661	Teplizumab	Experiment_1 Donor_1	347643
0.03457835871070134	0.8752301569490888	0.32609659269273344	0.13001262848133086	0.10697086577705218	Teplizumab	Experiment_1 Donor_1	344622
0.9937129601072419	0.5501664204251289	0.0	0.13646361059017417	0.20966684926087237	Teplizumab	Experiment_1 Donor_1	350338
0.0	0.6786564422781861	0.2303955604948572	0.4741759964465216	0.1962660857525336	Teplizumab	Experiment_1 Donor_1	372624
0.17044719366310687	0.5681958121745653	0.7021372817848732	0.40807072312373316	0.2225005597158236	Teplizumab	Experiment_1 Donor_1	332334
0.0	1.0	0.5562286431943135	0.14897782075243002	0.0	Teplizumab	Experiment_1 Donor_1	352196
0.6032788937576159	0.07992454270068078	0.020679630156078037	0.24183345748655075	1.0	Teplizumab	Experiment_1 Donor_1	320456
0.27338216781867314	0.3431568579090995	0.16952654916559226	0.08528549092546539	0.596888935002458	Teplizumab	Experiment_1 Donor_1	328361
0.15261053827094595	0.3945458934897334	0.24237028733880933	0.31061170941262933	0.46230847111023715	Teplizumab	Experiment_1 Donor_1	369108
0.4598214222364583	0.8054143910319093	0.3412727360727416	0.16535910822670175	0.11866177390777176	Teplizumab	Experiment_1 Donor_1	362497
0.10296252120825852	0.9559377669158657	0.5056717583601779	0.8032723245853141	0.0	Teplizumab	Experiment_1 Donor_1	332868
0.15640360676785303	0.7956425683640038	0.335152585187913	0.2663668460584235	0.12870217366914952	Teplizumab	Experiment_1 Donor_1	371121
0.25029250141519627	1.0	0.08331067494215552	0.14747050407486387	0.033757868763147306	Teplizumab	Experiment_1 Donor_1	377930
0.2180897539019146	0.7176471782249282	0.551599413629855	0.1776346482672464	0.12764718913095152	Teplizumab	Experiment_1 Donor_1	346529
0.192722954239121	0.5159608075463497	0.3828295027561987	0.05135529302087367	0.33313680986493593	Teplizumab	Experiment_1 Donor_1	341863
0.4309324958173069	0.9391740929035447	0.36163843932290257	0.09690468972851263	0.04038278979259782	Teplizumab	Experiment_1 Donor_1	347649
0.0015419219573087198	0.4494724472152733	0.3611347649706606	0.39047157841271507	0.3685772831455649	Teplizumab	Experiment_1 Donor_1	344200
0.0037778463015725743	0.6214345063096335	0.16414758148032332	0.6394233305404905	0.19038891757678492	Isotype	Experiment_1 Donor_2	201924
0.20684858835978742	0.27607158614351057	0.6701243281441827	0.5524269775093826	0.429035662915657	Isotype	Experiment_1 Donor_2	236042
0.23858571132022627	0.5068120156352064	0.2441664228016213	0.2856451983064275	0.3413358284669207	Isotype	Experiment_1 Donor_2	228575
0.4095004220356052	0.7690317877188996	0.11683897082226144	0.06172552182606695	0.16408859362627837	Isotype	Experiment_1 Donor_2	201735
0.5405682749765913	0.9030195324744836	0.42338059371820097	0.4015628334831137	0.0027713924362952553	Isotype	Experiment_1 Donor_2	183589
0.17733861126456066	0.6262532629922082	0.25116461969836046	0.1718209248054582	0.22681865857791225	Isotype	Experiment_1 Donor_2	238671
0.17942371327834358	0.692646520466939	0.15846853340782427	0.16429274863172486	0.1975260962481779	Isotype	Experiment_1 Donor_2	234293
0.6947654974786782	0.23566889454136059	0.6064141090557987	0.27089514485421534	0.48469143561009875	Isotype	Experiment_1 Donor_2	198362
0.9233994601678237	0.15272493755498853	1.0	1.0	0.269766341050141	Isotype	Experiment_1 Donor_2	193689
0.4104577983324978	0.18957644768243403	0.30884782051882625	0.1995386327667716	0.6745702734185688	Isotype	Experiment_1 Donor_2	235374
0.1787745239586091	0.9684593414776611	0.15222848531964345	0.447953191130897	0.019747479220702628	Isotype	Experiment_1 Donor_2	217576
0.23653935867912884	0.8805194730079294	0.10348451115856497	0.0618740158470702	0.09582948334384936	Isotype	Experiment_1 Donor_2	211912
0.5697241175097536	0.49596090722055236	0.27350265543816166	0.12494028216063095	0.33368978858751513	Isotype	Experiment_1 Donor_2	206530
0.9830721914510606	0.06458664240583019	1.0	1.0	0.5065059649366965	Isotype	Experiment_1 Donor_2	218628
0.2355207693704733	0.46423104361523493	0.30760992013438854	0.13668328056874435	0.3240493643479297	Isotype	Experiment_1 Donor_2	202153
0.12388462752953495	0.41585687229154156	0.12195617689775619	0.33178996816228923	0.42487335381456953	Isotype	Experiment_1 Donor_2	233824
0.5941408787122894	0.6474262815948614	0.12794662800072046	0.0	0.20598393322484562	Isotype	Experiment_1 Donor_2	223711
0.3633044631318403	0.6700510783559447	0.1012646890024174	0.15995379975096416	0.17613484481624203	Isotype	Experiment_1 Donor_2	222243
0.6434211063290683	0.11289076708858618	0.9049548654328871	1.0	0.5913382789638117	Isotype	Experiment_1 Donor_2	201823
0.0	1.0	0.4376692922731009	0.29656800465375965	0.0	Isotype	Experiment_1 Donor_2	226026
0.8601151168898088	0.5686746566191666	0.1373736432248139	0.20209124925672806	0.2763139156219939	Isotype	Experiment_1 Donor_2	212185
1.0	0.3519100724489631	1.0	0.49924464653032774	0.16057231377618736	Isotype	Experiment_1 Donor_2	234525
0.12154751500490069	1.0	0.12492247310715245	0.0488019562404138	0.0	Isotype	Experiment_1 Donor_2	197423
0.4969948356383949	0.7356885951967285	0.28000063475918807	0.03278918712086655	0.10694252822588571	Isotype	Experiment_1 Donor_2	207135
0.03865074176461895	0.657146820312764	0.40913550179588265	0.4700626324528906	0.1378852205862053	Isotype	Experiment_1 Donor_2	188832
0.1734687711732755	0.4150751894766797	0.49548183502017157	0.8272129453236158	0.3239131231330538	Isotype	Experiment_1 Donor_2	230387
0.6250106722159581	0.6012974610713303	0.37965580113426123	0.0	0.19155100321646545	Isotype	Experiment_1 Donor_2	206308
0.6433486942292737	0.6522774565334764	0.5248949360527881	0.21360337056629713	0.1265930761805502	Isotype	Experiment_1 Donor_2	237524
0.0	0.6862203365523019	0.5337540357388096	0.7254558430329526	0.122162093950705	Isotype	Experiment_1 Donor_2	190332
0.2369287721063294	0.2945054484873197	0.12136835307943833	0.17609153632695088	0.5176648144501589	Isotype	Experiment_1 Donor_2	183248
0.1705644597875403	0.26047658631811904	0.385963696520157	0.39326917309221465	0.5643543360420363	Isotype	Experiment_1 Donor_2	206678
0.5441766149340022	0.03578097528667381	0.00955076046699396	0.33601692670849853	0.7307860153822607	Isotype	Experiment_1 Donor_2	197958
0.18206936135051624	1.0	0.19413464201339178	0.0	0.0	Isotype	Experiment_1 Donor_2	214294
0.11277734931887856	0.2635261418616473	0.1125400275413239	0.6355273423811734	0.6220021657349951	Isotype	Experiment_1 Donor_2	215546
1.0	0.30602975599082893	1.0	0.2697177359840875	0.19471395652101262	Isotype	Experiment_1 Donor_2	232853
0.965430184808972	0.3885377336507655	0.823119682886891	0.8014803750406715	0.2284110545777574	Isotype	Experiment_1 Donor_2	186657
0.08652942339456893	0.5637295980203401	0.21622893507161337	0.21019174312252412	0.22859527867127077	Isotype	Experiment_1 Donor_2	207995
0.01871825109576312	0.6897766286457098	0.5380343576158261	0.17739234114764793	0.057075629040243006	Isotype	Experiment_1 Donor_2	188354
0.9552382947560017	0.08720176891583625	0.5648517049270839	0.3492572606668051	0.617927966910421	Isotype	Experiment_1 Donor_2	189334
0.8294693476177558	0.3439117988539303	1.0	0.3616448099487886	0.2321146014573068	Isotype	Experiment_1 Donor_2	209555
0.3747234866136561	0.2392631374803549	0.7620347415394377	0.5068669599788653	0.437308044021028	Isotype	Experiment_1 Donor_2	191595
0.14332459962245805	0.40687985807130245	0.2886641723503079	0.06906002233821731	0.4126194863621884	Isotype	Experiment_1 Donor_2	190425
0.19457960857321852	0.4022823183173662	0.1904315029971366	0.15337749684455965	0.370116479176636	Isotype	Experiment_1 Donor_2	211265
0.17247402763160508	0.661514390126692	0.06323787358962688	0.28466724971341917	0.20997821496191243	Isotype	Experiment_1 Donor_2	223289
0.1945017214569629	0.7291995202234807	0.23301670499618518	0.0	0.14300174391704337	Isotype	Experiment_1 Donor_2	236267
0.014557998736392347	0.46967873291892687	0.228467751528435	0.07096521459797302	0.31381329518372036	Isotype	Experiment_1 Donor_2	206777
0.22536508370330519	0.5376644091304013	0.14371983572522276	0.1413787252725412	0.251836517791375	Isotype	Experiment_1 Donor_2	207129
0.2119536904172004	0.8774444672326629	0.29563254652797377	0.11055121314371709	0.02471361423303879	Isotype	Experiment_1 Donor_2	212630
0.06369837437331896	0.5309221315433398	0.9886176337933033	0.5380207666593332	0.0	Isotype	Experiment_1 Donor_2	230668
0.2062333245180815	0.6740791192757584	0.4371716919385288	0.07736749084068047	0.15772423887514403	Isotype	Experiment_1 Donor_2	220829
0.4073020311191604	0.75508542116242	0.43655433267170884	0.0	0.1082101655508843	Isotype	Experiment_1 Donor_2	219590
0.27478972380466504	0.6597103601503657	0.3112866756589969	0.0	0.16765722149484943	Isotype	Experiment_1 Donor_2	211460
0.19259536098603813	0.7443522237684921	0.11641767933358396	0.1585361327693924	0.1385995562661243	Isotype	Experiment_1 Donor_2	216822
0.17196393626921125	0.9319871544268497	0.3965672692271565	1.0	0.0021847849225852213	Isotype	Experiment_1 Donor_2	238146
0.5975505495283444	0.03176882262806116	0.48651440942543855	0.34480784927551533	0.7857148167456458	Isotype	Experiment_1 Donor_2	191833
0.13351406723130296	0.5354589732951481	0.13688996380332877	0.34712179327591497	0.29354586775255986	Isotype	Experiment_1 Donor_2	236538
0.26943476747472883	0.5897472827629512	0.0999266732771093	0.15496927914578154	0.23140955093898113	Isotype	Experiment_1 Donor_2	202303
0.5180385288764695	0.7991383758665946	0.4356081989756833	0.063195166702342	0.0781292958347494	Isotype	Experiment_1 Donor_2	199113
0.2820745848356546	0.6475762535476747	0.07175323833793514	0.15152692424347083	0.2336962193986426	Isotype	Experiment_1 Donor_2	192986
0.30631021046282986	0.20166411720790184	0.3366620224658743	0.41598693129979963	0.6281010319753139	Isotype	Experiment_1 Donor_2	228506
0.08841931859423612	0.9074080405869309	0.19496846550508207	0.6271208443250171	0.0381225456209362	Isotype	Experiment_1 Donor_2	231544
0.6257701436550771	0.9303765409619562	0.14798178532785325	0.27633781332976387	0.042161682427030535	Isotype	Experiment_1 Donor_2	195786
1.0	0.2867962803403952	0.9781306787968798	1.0	0.1674590242206174	Isotype	Experiment_1 Donor_2	231554
0.3483526227372865	0.10472882821964052	0.0	0.10692019733241473	0.8763866759336706	Isotype	Experiment_1 Donor_2	227808
1.0	0.0	1.0	1.0	0.3264542393638061	Isotype	Experiment_1 Donor_2	187737
0.499057610546578	0.5963143447844083	0.7893567207496178	0.49614364306212605	0.05396758208952752	Isotype	Experiment_1 Donor_2	219980
0.14247454627242992	0.981600490706993	0.13653928843562735	0.31989512298780226	0.006390073517714282	Isotype	Experiment_1 Donor_2	221014
0.5469067075505845	0.31827188502295006	0.21852524456351205	0.16512363754280962	0.5240574369227664	Isotype	Experiment_1 Donor_2	198031
0.2880787669261959	0.8287738260639733	0.5352900758567299	0.6448578668519784	0.0	Isotype	Experiment_1 Donor_2	187180
0.2062512171725894	0.6300554117858992	0.11016856107018096	0.1059414474521173	0.18796464078123767	Isotype	Experiment_1 Donor_2	229977
0.1356208253697252	0.5617201820453275	0.2939587026378958	0.1563515382064227	0.22870871965109815	Isotype	Experiment_1 Donor_2	231532
0.27049577340435327	0.6199221432654158	0.5468166881463901	0.30358885457011064	0.09203679370247797	Isotype	Experiment_1 Donor_2	188496
0.846648137129956	0.23159681612392832	1.0	0.8429678994317105	0.370371296172823	Isotype	Experiment_1 Donor_2	226565
0.5830880977108885	1.0	0.4917647496508248	0.012615490003121623	0.0	Isotype	Experiment_1 Donor_2	192683
0.10002733058262668	0.859622332623194	0.13928949912802993	0.22865134075866606	0.04647660048747457	Isotype	Experiment_1 Donor_2	215789
0.13815825339480234	0.7403085135484628	0.20337609851794902	0.32538392618343653	0.08589919799670427	Isotype	Experiment_1 Donor_2	210226
0.2886754367376281	0.59008341870702	0.1168255412754333	0.4165234704263985	0.24356833778637718	Isotype	Experiment_1 Donor_2	199917
0.07663245130827576	0.6691031528034852	0.05756147544630954	0.23212510130125633	0.16818980603490571	Isotype	Experiment_1 Donor_2	204822
0.40903379243730786	0.6080224154410183	0.020008997234569437	0.4713346859230287	0.2754180752650841	Isotype	Experiment_1 Donor_2	208902
0.8049377136002871	0.4206924739154689	0.7399026362475536	1.0	0.10049937896722086	Isotype	Experiment_1 Donor_2	184606
0.2780774963386942	0.4901546206457492	0.26519912096309234	0.2711217321080357	0.32615608954662395	Isotype	Experiment_1 Donor_2	204669
0.3105301707529533	0.25343623647547653	0.3457933399083871	0.36332202404030217	0.38829350537196355	Isotype	Experiment_1 Donor_2	194492
0.19598251381229498	0.48417585293321497	0.6877446804012554	0.42086702530033815	0.23457886409578912	Isotype	Experiment_1 Donor_2	198609
0.626640080865845	0.8200694218997511	0.08793863186430731	0.17410208049954357	0.11541521173514936	Isotype	Experiment_1 Donor_2	228020
0.5410887664735425	0.20558840632368489	0.3655989483861344	0.7771458955259432	0.591194168231955	Isotype	Experiment_1 Donor_2	232357
0.3735255764764705	0.4389452556411229	0.9974605576329079	0.9685182816441794	0.0593164039749648	Isotype	Experiment_1 Donor_2	205843
0.15253696139914866	0.44545701421655665	0.1777445560352132	0.30582011225003275	0.38472899787874715	Isotype	Experiment_1 Donor_2	187369
0.2900790881451169	0.3701574532207793	0.7564833027273421	0.3124976810623416	0.23787979084716662	Isotype	Experiment_1 Donor_2	212409
0.2157948893881735	0.9406367391980728	0.11222126713718232	0.2555481516870627	0.03532351969346545	Isotype	Experiment_1 Donor_2	211514
0.253183683933634	0.40456350207297687	0.16191596787861415	0.2914629264006417	0.4245904179265353	Isotype	Experiment_1 Donor_2	206110
0.30096502390421387	0.10154296875070892	0.14103781291283685	0.3357099088905415	0.9166622575135841	Isotype	Experiment_1 Donor_2	234754
0.05493644829979431	0.7517467967474818	0.18858177908378712	0.304652551294277	0.1394284372838762	Isotype	Experiment_1 Donor_2	235850
0.324321719009901	0.8120938851316247	0.21757932703290198	0.21678681438322853	0.12150320130656299	Isotype	Experiment_1 Donor_2	201852
0.32567297859289973	0.2108135674271245	0.3630387689907088	0.47384972694414096	0.5722930380459942	Isotype	Experiment_1 Donor_2	215250
0.2818971089274734	0.6981263859546877	0.33322974546125905	0.41348303755729554	0.13733478511634845	Isotype	Experiment_1 Donor_2	183594
0.177818436945084	1.0	0.13753036732083748	0.00830910883802924	0.009342606121532607	Isotype	Experiment_1 Donor_2	228202
0.29979607917822615	0.7133720702531231	0.10557468232635274	0.052518386114041075	0.18453001646966424	Isotype	Experiment_1 Donor_2	199998
0.08918370218989204	0.6368657170287825	0.36861711823451	0.17887314433158769	0.14662552825927597	Isotype	Experiment_1 Donor_2	235462
0.3535833300040467	0.6647714710520586	0.07067581936483225	0.2698006438333627	0.17020437611997144	Isotype	Experiment_1 Donor_2	237238
0.504338959050727	0.5353455613285565	0.5527776294099588	0.1353198028318573	0.18875724741359368	Isotype	Experiment_1 Donor_2	214738
0.599381456628132	0.03592230070310417	0.5340517954469093	0.4442509199695214	0.8187961363229538	Isotype	Experiment_1 Donor_2	201086
0.13639873362517627	0.6588104711059648	0.26338267070849863	0.1354448121370779	0.17722174348926362	Isotype	Experiment_1 Donor_2	233348
0.40904509166070274	0.6590940543405488	0.23825100049654946	0.11972186249779981	0.16897266176574371	Isotype	Experiment_1 Donor_2	194016
0.14666977160446523	0.4894412436751836	0.11138408687219885	0.2071255843489578	0.3578930712024188	Isotype	Experiment_1 Donor_2	221598
1.0	0.5067040975897786	0.24162024244449887	0.0	0.2652895071802	Isotype	Experiment_1 Donor_2	193439
0.0	0.9868508300158327	0.09081664598820595	0.26471211703476083	0.02186729899374541	Isotype	Experiment_1 Donor_2	206766
0.19191069082204512	0.7275475341566768	0.21609838403677994	0.4922044954568085	0.10987866756612602	Isotype	Experiment_1 Donor_2	198684
0.7029776104996254	0.3033504956608966	0.8199512174867928	1.0	0.2049504066025338	Isotype	Experiment_1 Donor_2	197424
0.03909935428065708	0.6664106659940982	0.23654296022092303	0.3720380376292574	0.14061658950688824	Isotype	Experiment_1 Donor_2	219662
0.268317555914287	0.7725007159664261	0.2709410918618108	0.21509917177142193	0.110607419525569	Isotype	Experiment_1 Donor_2	199970
0.6047133093582643	0.6747459978065273	0.1314695947188739	0.19543139113530045	0.17902754479663865	Isotype	Experiment_1 Donor_2	184475
0.15833727192834118	0.5370916754951194	0.2227217923616096	0.6275781689775257	0.18494361416198898	Isotype	Experiment_1 Donor_2	211148
0.13751230964095995	0.5614602123230092	0.27859382646572617	0.3386793530955502	0.2648504788833892	Isotype	Experiment_1 Donor_2	188762
0.2463410377592548	0.5495206374069247	0.09393633779990464	0.19860935018967454	0.25913424079452346	Isotype	Experiment_1 Donor_2	220598
0.869430714158499	0.24306095563800775	0.9027013312670392	0.6777941765398593	0.3696971528142046	Isotype	Experiment_1 Donor_2	206336
0.31080123496672235	1.0	0.2160528815722343	0.14964458518367432	0.0	Isotype	Experiment_1 Donor_2	211036
0.14800597928091544	0.564456611644887	0.0	0.16457060811646274	0.25903550317464635	Isotype	Experiment_1 Donor_2	211405
0.5987478550374755	0.48251812384747633	1.0	0.5747740395895892	0.11900629666621833	Isotype	Experiment_1 Donor_2	223565
0.24498075509352735	0.49341760407256113	0.3166930272362094	0.1639623948293265	0.2912713056365705	Isotype	Experiment_1 Donor_2	181738
0.13790812493112456	0.338949206840276	0.4050274655451253	0.6793594240911811	0.4855180165118225	Isotype	Experiment_1 Donor_2	217177
0.10332194147268738	0.8632929907297316	0.14646630149189357	0.6802215929737577	0.0754977762815306	Isotype	Experiment_1 Donor_2	214599
0.8826294341691474	0.10966959171236974	0.11281800270030333	0.3855122436752228	0.751942335931359	Isotype	Experiment_1 Donor_2	228204
0.4504704686570666	0.5969621155532422	0.1361447928646104	0.19968866835703822	0.21067702738225652	Isotype	Experiment_1 Donor_2	206388
1.0	0.1680663921893819	1.0	1.0	0.16602037065492442	Isotype	Experiment_1 Donor_2	228260
0.05264349496609825	0.9866815234488946	0.2420129440295435	0.42101463123741406	0.0	Isotype	Experiment_1 Donor_2	189681
0.1360915588003785	0.8646925248677735	0.10484502214086733	0.41215310517049375	0.07050111673658625	Isotype	Experiment_1 Donor_2	233853
0.06440273143292631	0.41740006967372734	0.17844041418406983	0.2585180184841638	0.34275791725085325	Isotype	Experiment_1 Donor_2	216591
0.20667146641036413	0.23887196517151094	0.17987651952718914	0.38540799799649456	0.6501066701033401	Isotype	Experiment_1 Donor_2	234105
0.7206382730557198	0.1878030739884862	0.1679731211456079	0.39171802453667826	0.6524788861613191	Isotype	Experiment_1 Donor_2	186055
0.039767211109957804	0.5920942610798833	0.21782752300049207	0.46997067076498905	0.23769280408004262	Isotype	Experiment_1 Donor_2	235399
0.5271826931043828	0.795733410555544	0.5716070619028801	0.5789287543362135	0.04953953419524174	Isotype	Experiment_1 Donor_2	221359
0.00944349472633968	0.45557605910477905	0.09633486054470969	0.3612785712308365	0.37080254292966525	Isotype	Experiment_1 Donor_2	183191
0.028870560697614976	0.23468058999730088	0.4665658574884243	0.5968142446186233	0.5495112338951482	Isotype	Experiment_1 Donor_2	213550
0.3713346615154162	0.9999441215568592	0.08888619345027324	0.09716629576708526	0.027197974598982672	Isotype	Experiment_1 Donor_2	231768
0.4078503139189919	0.7494360054878911	0.15059484980805607	0.05562674904247434	0.14468727244276838	Isotype	Experiment_1 Donor_2	204532
0.0	0.692330504265557	0.19410734776861113	0.21460217461667078	0.15841831359138014	Isotype	Experiment_1 Donor_2	230275
0.4121435794665684	0.26010863762237174	0.42872409037310144	1.0	0.46295771941931296	Isotype	Experiment_1 Donor_2	239546
0.29655336912864355	0.05484771768686406	0.39172493798694547	0.22902952202411228	0.9788556482917334	Isotype	Experiment_1 Donor_2	185521
0.5399106191413997	0.6980051314763205	0.6499048370416038	0.17352840874193523	0.07597390416766511	Isotype	Experiment_1 Donor_2	219287
0.2389591882803267	0.5323761163227652	0.06979991916686665	0.0786122495085266	0.27337595029198375	Isotype	Experiment_1 Donor_2	208334
0.14125622755126144	0.6911036026953531	0.029597511789091695	0.1683398581779409	0.20349431621177672	Isotype	Experiment_1 Donor_2	221508
0.48926395719923876	0.6519144785131923	0.575640130047006	0.38430923456722654	0.07456794421036753	Isotype	Experiment_1 Donor_2	183156
0.5234339421598111	0.9049246218138457	0.3745652654061231	0.5862926694721919	0.0	Isotype	Experiment_1 Donor_2	213680
0.191902191034951	1.0	0.04299227078788815	0.1979305020597795	0.023673251885543915	Isotype	Experiment_1 Donor_2	217620
0.49049725347123363	0.9420069994902124	0.2516018398214105	0.27501737834521095	0.03625640547044383	Isotype	Experiment_1 Donor_2	190818
0.558025881336634	0.49747818107241737	0.3339809490581937	0.12246701473771433	0.2613569749200346	Isotype	Experiment_1 Donor_2	220161
0.6341908819633204	0.003012931226790035	0.08960314938160094	0.386330817245666	1.0	Isotype	Experiment_1 Donor_2	217479
0.16989558842106214	0.44318245996203626	0.13556291016681785	0.28859964325563225	0.37044059213779856	Isotype	Experiment_1 Donor_2	226592
0.1381229567864707	0.720406140515642	0.12382350583259336	0.09118126340308223	0.15478643390518973	Isotype	Experiment_1 Donor_2	211203
0.5115991132841193	0.15513586887732278	0.5951906712257856	0.6902032259568499	0.5284134901217087	Isotype	Experiment_1 Donor_2	199630
0.25930877812366726	0.9666289132820448	0.3195069479072481	0.14676039293218734	0.004118354770863895	Isotype	Experiment_1 Donor_2	200308
0.39879645693897103	0.8004445523940924	0.11559718021710433	0.0	0.135242610629483	Isotype	Experiment_1 Donor_2	205844
0.3154562543969834	0.6240872043662123	0.06997622207366153	0.22210305686776555	0.19654290751310968	Isotype	Experiment_1 Donor_2	206726
0.0	0.5403504733451223	0.6847144026055885	0.46020524169273397	0.12411925432923539	Isotype	Experiment_1 Donor_2	224762
0.8804416335032217	0.2526787688039342	1.0	0.7822399139773321	0.29042487308422965	Isotype	Experiment_1 Donor_2	202607
0.06704563407296332	0.7211245492465335	0.23718843330320202	0.20012484594531982	0.1525353687070171	Isotype	Experiment_1 Donor_2	204357
0.2532866691766171	0.879791676937938	0.307865844072224	0.192008425460338	0.04341401840507239	Isotype	Experiment_1 Donor_2	184408
0.37247712016313816	0.8033941830918846	0.42854153360070885	0.11738936187858075	0.07094131369720588	Isotype	Experiment_1 Donor_2	198959
0.6012560306159814	0.52317315023371	0.06467357347061596	0.0	0.32687961638169566	Isotype	Experiment_1 Donor_2	188866
0.10281743207799036	0.5339586527652374	0.34850264802802844	0.21139066893268701	0.2471210627564747	Isotype	Experiment_1 Donor_2	205828
0.5542294984020509	0.0004520345065313645	0.07988448960474888	0.39885211759538464	0.9293963888403175	Isotype	Experiment_1 Donor_2	223125
0.2768714057327072	0.47697222547460794	0.10466226367746541	0.5291657409887294	0.35383960718851515	Isotype	Experiment_1 Donor_2	211964
0.11404509853845199	0.8357907288489368	0.22633684101356472	0.18041704379643445	0.07002953139415057	Isotype	Experiment_1 Donor_2	206464
0.1365525186364154	0.46734429504633945	0.1870200000211637	0.0881616567897681	0.3719616326922603	Isotype	Experiment_1 Donor_2	199606
1.0	0.050709390752452226	1.0	1.0	0.2599150654835338	Isotype	Experiment_1 Donor_2	229403
0.0	0.7442892771377383	0.20211146369660796	0.21035677313732346	0.10823629559822223	Isotype	Experiment_1 Donor_2	214051
0.4589099743943466	1.0	0.12554131716655903	1.0	0.0	Isotype	Experiment_1 Donor_2	207993
0.1624382860587533	0.6212641316221709	0.6801512073907007	0.05962408721870488	0.15866791890470586	Isotype	Experiment_1 Donor_2	207687
0.15540985251671105	0.6343559916279952	0.11173312971054594	0.4794024508855579	0.18819784892529268	Isotype	Experiment_1 Donor_2	234560
0.21586362001805917	1.0	0.06407062373300132	0.33022033901878467	0.0	Isotype	Experiment_1 Donor_2	209499
0.02572704943517854	0.4061763164605987	0.0	0.7251091904469119	0.36559106602265107	Isotype	Experiment_1 Donor_2	232049
0.09466944094867678	0.0	1.0	1.0	0.7854920955894256	Isotype	Experiment_1 Donor_2	208936
0.32183872352922904	0.93553163366516	0.2926003059141481	0.8971045321354667	0.0	Isotype	Experiment_1 Donor_2	199755
1.0	0.0	0.125241274174068	0.2694765100127606	1.0	Isotype	Experiment_1 Donor_2	205850
0.4809143718460385	1.0	0.7646230103868781	0.13695600657165963	0.0	Isotype	Experiment_1 Donor_2	234144
0.14147472997751126	0.6801652285761167	0.09679342550147327	0.30085879821829986	0.2111798163345825	Isotype	Experiment_1 Donor_2	204628
0.1750600572453975	0.4498074714768757	0.33899733114909614	0.4325697540620855	0.32153058619520875	Isotype	Experiment_1 Donor_2	219876
0.3303590721963989	0.6854028198341114	0.3690041852486885	0.2053167972037541	0.12796958464100036	Isotype	Experiment_1 Donor_2	223670
0.3188670478606072	0.4888599356035329	0.0448452995780156	0.2897008083297187	0.3122431559946681	Isotype	Experiment_1 Donor_2	180330
0.18625643958920024	1.0	0.26157593610618984	0.5163735212286524	0.0	Isotype	Experiment_1 Donor_2	194503
0.27198304489807873	0.5673436056089128	0.06785294762091994	0.06368665106593523	0.24592661150966136	Isotype	Experiment_1 Donor_2	221421
0.273900476052395	0.7754002744557126	0.315481768127924	0.5855894771220785	0.10597424166696218	Isotype	Experiment_1 Donor_2	225457
0.346478836306803	0.6039667968271428	0.7627163547258821	0.3153312631743944	0.08066415510143529	Isotype	Experiment_1 Donor_2	219079
0.4206221299140214	0.805633538391537	0.11427729248302276	0.21902831043623658	0.10783013543684349	Isotype	Experiment_1 Donor_2	201045
0.0315937520567078	0.312992077978809	0.44350817229169215	0.5377481899867406	0.4122827932402291	Isotype	Experiment_1 Donor_2	208445
0.39837434409367656	0.051004519923465955	0.6641711553461108	0.6325748455734465	0.7825420383623474	Isotype	Experiment_1 Donor_2	195172
0.20712422207974962	0.18183253873328348	1.0	1.0	0.30185115583135025	Isotype	Experiment_1 Donor_2	205532
0.0	1.0	0.07252077315321233	0.7751952291668613	0.0	Isotype	Experiment_1 Donor_2	223282
0.3463920707122875	0.2323577546364823	1.0	0.9179404853905136	0.2007168473597092	Isotype	Experiment_1 Donor_2	197191
0.39663797690461156	0.7026070089830252	0.02951786247009016	0.3926661813123293	0.21992573237231808	Isotype	Experiment_1 Donor_2	239037
0.5748956086095752	0.6668761334239661	0.0	0.2530839152610146	0.2169494520860676	Isotype	Experiment_1 Donor_2	218891
0.18826645862887667	0.16872962725387128	0.06030900716911727	0.315633471224836	0.6263573110594411	Isotype	Experiment_1 Donor_2	183020
0.0749912090852706	0.4429048284960809	0.28601529833327993	0.37132084326384385	0.24570523290982846	Isotype	Experiment_1 Donor_2	209979
0.1732022909325119	0.7507280029859845	0.0	0.0517686262432455	0.16297024971185645	Isotype	Experiment_1 Donor_2	202733
0.26754653728427263	0.6534645437190456	0.09810467848769548	0.17699968973319197	0.1715993224760295	Isotype	Experiment_1 Donor_2	222348
0.43476569035186485	0.15176664545381663	0.11688225503659992	0.14260908426866165	0.7716503834108821	Isotype	Experiment_1 Donor_2	208051
0.8576308468306547	0.3605186897360175	0.9182371091911838	0.5468356589799153	0.17290521493332175	Isotype	Experiment_1 Donor_2	209251
0.8055856072083758	0.5080552970214339	0.185434531176082	0.013253606859627074	0.3266227814590801	Isotype	Experiment_1 Donor_2	226553
0.2763644581810989	0.40876852911241646	0.1771868738403583	0.16762075519144154	0.3236157301579086	Isotype	Experiment_1 Donor_2	206424
0.17181667187598865	0.9436907135634504	0.2408610571943883	0.25694064364116526	0.030349855141290967	Isotype	Experiment_1 Donor_2	213221
0.2432597300822382	0.5139814361745416	0.3733580605460066	0.5101279450688476	0.21120352409899984	Isotype	Experiment_1 Donor_2	211954
0.0989584999746471	0.7783103507809956	0.033781739305243884	0.2140123660555078	0.08645230755816712	Isotype	Experiment_1 Donor_2	211140
0.43874364622953604	0.9377820045587267	0.16773154882477928	0.2620726019171697	0.016274332560371873	Isotype	Experiment_1 Donor_2	205458
0.0	0.6350377886817646	0.019445702291670943	0.5847757004604925	0.1132594083060229	Isotype	Experiment_1 Donor_2	209010
0.4021442075213962	0.8667867217824542	0.24951238510382429	0.23427114888104422	0.060358601062222274	Isotype	Experiment_1 Donor_2	217507
0.2624106123593183	0.5149050605273964	0.0	0.39480559249741226	0.344144024800496	Isotype	Experiment_1 Donor_2	203633
0.9898204316058157	0.11402366654469001	1.0	1.0	0.3704650229962133	Isotype	Experiment_1 Donor_2	200783
0.7268885152361212	0.3971685463054449	0.6151205287398622	0.0915750265275423	0.33295253566430755	Isotype	Experiment_1 Donor_2	203737
0.1756434410312137	1.0	0.2201664216037575	0.21422895960906224	0.0	Isotype	Experiment_1 Donor_2	235245
0.5519047159479186	0.24660703122974725	0.0857494027757956	0.10691467132372254	0.6847880683882267	Isotype	Experiment_1 Donor_2	202209
0.3577367184951771	0.394993007521949	0.10227418928900954	0.2453230728914564	0.43669869894480473	Isotype	Experiment_1 Donor_2	194677
1.0	0.0	0.0	0.205546605906096	1.0	Isotype	Experiment_1 Donor_2	202489
0.09516439520440868	0.6073681861618336	0.22296043584007225	0.4893483173612012	0.2449567178507991	Isotype	Experiment_1 Donor_2	219437
0.38997916835375923	1.0	0.04732841577371237	0.10668997467590018	0.0	Isotype	Experiment_1 Donor_2	189261
0.5833552581196634	0.6890614259145819	0.27979556016153834	0.05632390365845837	0.12116232684648676	Isotype	Experiment_1 Donor_2	195115
0.511755387186657	0.729331551049719	0.0	0.35957765405696285	0.1778377961627977	Isotype	Experiment_1 Donor_2	223352
0.24853299852129926	0.6477730498621227	0.019977859937799138	0.21110583157494053	0.23015265379621086	Isotype	Experiment_1 Donor_2	222446
0.45387379635475406	0.33360961717399384	0.29102699703618184	0.0	0.3885510855089975	Isotype	Experiment_1 Donor_2	193948
0.22799246442640841	0.30072491329989576	0.12209624400594389	0.18043371266875471	0.522217236302345	Isotype	Experiment_1 Donor_2	219436
1.0	0.1071568736666355	1.0	0.05820282134295033	0.5851198426676141	Isotype	Experiment_1 Donor_2	220512
0.23692616883019707	0.680356885261114	0.26267681043533114	0.0	0.18338713786032695	Isotype	Experiment_1 Donor_2	195972
0.6136160695258753	0.01549655360615507	0.7604428885747024	0.14194678578988693	0.9439175791528758	Isotype	Experiment_1 Donor_2	205827
0.2493309481676985	0.33246930880603653	0.1542480221190491	0.4200648649326461	0.4451786720127602	Isotype	Experiment_1 Donor_2	188761
0.6104951662867697	0.8459566206538243	0.0	0.12056252374856391	0.11561848539975113	Isotype	Experiment_1 Donor_2	224644
0.2831377440096697	0.33853467618202715	0.31274561873110246	0.3228881657717184	0.3070938293221395	Isotype	Experiment_1 Donor_2	225140
0.6268377058466092	0.22259449453207386	1.0	1.0	0.20124118898153723	Isotype	Experiment_1 Donor_2	220292
0.09685409139794887	0.6147610994680248	0.1034470501834825	0.353237140359392	0.2050620484368389	Isotype	Experiment_1 Donor_2	213333
0.26516492888970056	0.27091809665350725	0.7716393138274654	0.2934489089941699	0.3921272364491919	Isotype	Experiment_1 Donor_2	200276
0.367900923444797	0.6385596479906532	0.12881997894378505	0.22128548743055	0.10851496227515954	Isotype	Experiment_1 Donor_2	221960
0.9616877842942063	0.3166045709043738	0.8853839014433914	0.27217984916099525	0.3551759178225605	Isotype	Experiment_1 Donor_2	186528
0.3860145068556966	0.6694327751740958	0.1999763071146665	0.5563590757781403	0.2195422326971695	Isotype	Experiment_1 Donor_2	226111
0.39595791713524237	0.19321998613463634	0.5407779464746804	0.20099613063767668	0.5813497422671083	Isotype	Experiment_1 Donor_2	228918
0.1439416335022877	0.5944219394599662	0.0741884368262967	0.24578881676932893	0.1930779303140715	Isotype	Experiment_1 Donor_2	235161
0.431953329850723	0.5570313231797683	0.15061170481331537	0.33989987800819876	0.2605028768799282	Isotype	Experiment_1 Donor_2	211414
0.0	0.7766944017336446	0.13257600578655557	0.32093322690410825	0.12333738380246118	Isotype	Experiment_1 Donor_2	217877
0.10935393419811673	0.3349877325011574	0.2435047448303727	0.437476525224781	0.41837812813339287	Isotype	Experiment_1 Donor_2	205031
0.0	0.9116508842941229	0.37135728444824434	0.5536832990213489	0.017378065120013	Isotype	Experiment_1 Donor_2	211429
0.40249277279063184	0.8191706704531073	0.2500886035263877	0.2379064469591971	0.06272628001394216	Isotype	Experiment_1 Donor_2	215362
0.0	0.6281521458798187	0.4432033876814622	0.5914046775892637	0.1417345602329691	Isotype	Experiment_1 Donor_2	199446
0.3471267231893406	0.6181377403037878	0.7121019712507435	0.16467064808800866	0.1060681753154647	Isotype	Experiment_1 Donor_2	230794
0.22561852810118313	0.2243444649472208	0.3923675095647209	0.28170575623808136	0.507199330284296	Isotype	Experiment_1 Donor_2	236635
0.5657807248355551	0.4517091156809052	0.7374138060897806	0.14308509235911407	0.18685235494295216	Isotype	Experiment_1 Donor_2	202995
0.22112546355801183	0.35793623956532417	0.08049396153048681	0.9237401294607659	0.5203659715171965	Isotype	Experiment_1 Donor_2	186235
0.0	1.0	0.12286712063419901	0.1440455390410121	0.0003556108086579621	Isotype	Experiment_1 Donor_2	198901
0.33636474107451103	0.6109459470327693	0.0	0.08395640721997365	0.254232008110403	Isotype	Experiment_1 Donor_2	226359
0.5349817801779541	0.624432314156359	0.7361675444459136	0.2334565084948641	0.1166286924215181	Isotype	Experiment_1 Donor_2	204998
0.3866446192253738	0.6709881180428414	0.05555835070175039	0.3084692364407099	0.17142072350475618	Isotype	Experiment_1 Donor_2	211875
0.15844097266298426	0.6252554591682503	0.22134320857969803	0.09761528717818867	0.24966828456009288	Isotype	Experiment_1 Donor_2	222851
0.3587849961263304	0.2098163663121059	0.17930534851575955	0.3169990434664252	0.6048356529966056	Isotype	Experiment_1 Donor_2	211615
0.3963344635507415	0.3412848431818592	0.179474651041323	0.030446271375592176	0.5196723802664901	Isotype	Experiment_1 Donor_2	185598
0.31384005562080025	0.6394626570346851	0.17610580656890512	0.527453309581059	0.1599734645131338	Isotype	Experiment_1 Donor_2	192143
0.4237438755821026	0.7199776653437868	0.03181239146223507	0.16521835447944833	0.17405491974224063	Isotype	Experiment_1 Donor_2	225757
0.19739056131544302	0.9399469133170141	0.07592178998270085	0.16011540900194676	0.01636034126493315	Isotype	Experiment_1 Donor_2	199075
0.21909143067006462	0.7640954289000086	0.3591829764030643	0.44223724681017573	0.0362015217389121	Isotype	Experiment_1 Donor_2	218763
0.3662576870476175	0.4394504128676773	0.37196523640811013	0.0	0.2931822012627526	Isotype	Experiment_1 Donor_2	189784
0.26048838742721936	0.4982054302143537	0.4005684241015032	0.4265420553383225	0.2575032978157188	Isotype	Experiment_1 Donor_2	192349
0.1961181009379174	0.46832562689322543	0.0527892928700486	0.4257569466706749	0.4139636728387953	Isotype	Experiment_1 Donor_2	218397
0.0	0.32266112341935826	0.07468778365446412	0.3173749200392372	0.4838776728542485	Isotype	Experiment_1 Donor_2	218961
0.6552389519880385	0.5535452664923329	0.3177235040885401	0.0	0.2525240820759906	Isotype	Experiment_1 Donor_2	213621
0.3707073711838777	1.0	0.1236926720396746	0.11609616524002185	0.051010870617398375	Isotype	Experiment_1 Donor_2	227993
0.25385824337570334	1.0	0.023317876497274275	0.3769056062424471	0.0	Isotype	Experiment_1 Donor_2	210089
0.5868438484160767	1.0	0.09675126607610846	0.013674660853040727	0.009600352057166644	Isotype	Experiment_1 Donor_2	220251
0.0	0.9692991449756204	0.21253306129893798	0.6372468728527618	0.0019144519833985997	Isotype	Experiment_1 Donor_2	233468
0.6136680509076213	0.28779121827411197	0.12245679347252025	0.1652033958606828	0.4694788464153461	Isotype	Experiment_1 Donor_2	205357
0.0	0.6333746422322042	0.04461236935271687	0.4820050702813896	0.18190648807104962	Isotype	Experiment_1 Donor_2	217883
0.36047423860399125	0.3975868952616719	0.04086294217843544	0.2377624685709029	0.43519376472758003	Teplizumab	Experiment_1 Donor_2	372217
0.7846038600283032	0.21471760842319332	0.020157942425247714	0.2470470127922107	0.654261057361268	Teplizumab	Experiment_1 Donor_2	368844
0.0	0.462447541207479	0.09443977789924494	0.8229496692589933	0.33918712383456867	Teplizumab	Experiment_1 Donor_2	355872
0.16701136986746887	0.08001959128941184	0.1303780054412028	0.6072657438464925	0.8879142373289222	Teplizumab	Experiment_1 Donor_2	354278
1.0	0.0	0.05650561004665238	0.4510822191385217	1.0	Teplizumab	Experiment_1 Donor_2	365748
0.4341474595587636	0.4822231780228288	0.0391918421518216	0.04612087061666248	0.3540127523497428	Teplizumab	Experiment_1 Donor_2	359214
0.5839349384621387	0.0	0.12215202843412933	0.15644738194853766	1.0	Teplizumab	Experiment_1 Donor_2	333212
0.06221876257365253	0.26221158295550673	0.30619261443986967	0.2454449634947958	0.5628165319920467	Teplizumab	Experiment_1 Donor_2	346490
0.5730731136281964	0.07914561848635349	0.17876757610718638	0.369934657645776	0.8358455835877465	Teplizumab	Experiment_1 Donor_2	352226
0.5133114752716735	0.22982739435952565	0.25358398843982455	0.03624910091553088	0.6322996602426324	Teplizumab	Experiment_1 Donor_2	371548
0.4132641967473555	0.3510734653859061	0.1192818053902054	0.2629610633690444	0.3649169293126989	Teplizumab	Experiment_1 Donor_2	339039
1.0	0.0	0.0	0.6221577835778541	1.0	Teplizumab	Experiment_1 Donor_2	335579
0.6641569309270572	0.2526749183457809	0.0	0.0	0.6316070045977535	Teplizumab	Experiment_1 Donor_2	371238
0.23608894913650053	0.22325084477636126	0.11570408419190759	0.19635961874589827	0.6317834338149703	Teplizumab	Experiment_1 Donor_2	355895
0.5279801824701335	0.3950783712669049	0.052094878140689256	0.0501140871179801	0.4077967311839683	Teplizumab	Experiment_1 Donor_2	368611
0.2706426603418244	0.5869964507974373	0.1195497554977601	0.24213647200495067	0.28599162198282974	Teplizumab	Experiment_1 Donor_2	366173
0.08338765834122341	0.864172273869648	0.0	0.42077585308987975	0.10733015948478654	Teplizumab	Experiment_1 Donor_2	371666
1.0	0.0	0.0	0.22997402955680676	1.0	Teplizumab	Experiment_1 Donor_2	360337
0.15143462344166161	0.2296822014083624	0.2671744995642501	0.2502220096426439	0.6206457786428295	Teplizumab	Experiment_1 Donor_2	362577
0.7384119790823145	0.2297296232701734	0.06160470229104105	0.12745347658852071	0.6495026115749347	Teplizumab	Experiment_1 Donor_2	359656
0.3739647241985752	0.23548022514117933	0.17071271619911552	0.0001607582644234079	0.7129293033624411	Teplizumab	Experiment_1 Donor_2	353351
1.0	0.0	0.0	1.0	1.0	Teplizumab	Experiment_1 Donor_2	329556
0.04853294109439295	0.38998746653106997	0.14397768811799536	0.6139409190605637	0.44710164131732283	Teplizumab	Experiment_1 Donor_2	361616
0.34149204738357436	0.08661743980223047	1.0	0.5959900602146361	0.5685490197177292	Teplizumab	Experiment_1 Donor_2	341484
0.30730160137418594	0.6536587518300158	0.20984595947812784	0.13201464903357535	0.19244196746355618	Teplizumab	Experiment_1 Donor_2	347717
0.2989817390651895	0.33261378833854693	0.7241645601612211	0.2912567790242961	0.30358795103205133	Teplizumab	Experiment_1 Donor_2	375551
0.31162162740770466	0.6609245163247652	0.12767344085562804	0.05870721681809077	0.235039347372767	Teplizumab	Experiment_1 Donor_2	331227
0.40965128363539716	0.0	0.0012619886157311693	0.627194141965702	1.0	Teplizumab	Experiment_1 Donor_2	322994
0.3549013995911016	0.7446197587827434	0.11980755594664023	0.2909351318483064	0.1605639719491029	Teplizumab	Experiment_1 Donor_2	341363
0.939296203823815	0.30425272146480276	0.015408975306701779	0.31081756468359045	0.5395936923366909	Teplizumab	Experiment_1 Donor_2	347990
0.752897440387308	0.18857561029843287	0.0	0.0	0.6836052309280872	Teplizumab	Experiment_1 Donor_2	375096
1.0	0.0	0.0446547173135734	0.28245787475448	1.0	Teplizumab	Experiment_1 Donor_2	333595
0.1579117742398346	0.3480378525029489	0.1812194923924241	0.25700807792246355	0.4851247602230862	Teplizumab	Experiment_1 Donor_2	334438
0.09692900755651665	0.4844227763276245	0.23349503925300658	0.36648185421900537	0.29224345939649576	Teplizumab	Experiment_1 Donor_2	363147
0.1890096308647554	0.12642903466782662	0.2222129378404068	0.24071460173623452	0.8701245712026962	Teplizumab	Experiment_1 Donor_2	347147
1.0	0.0	0.07217822368807195	0.23587180414526696	1.0	Teplizumab	Experiment_1 Donor_2	375563
0.5366392488900937	0.3808034202636733	0.09950369856034345	0.006017681451043257	0.43030094230141047	Teplizumab	Experiment_1 Donor_2	337273
0.229623299863018	0.47163046098190325	0.21172814115892077	0.021561398667445938	0.3135627613941794	Teplizumab	Experiment_1 Donor_2	359304
0.8196944430452088	0.0	0.0	0.26138954205488213	1.0	Teplizumab	Experiment_1 Donor_2	360408
1.0	0.0	0.2449140183707814	0.38049055879804256	1.0	Teplizumab	Experiment_1 Donor_2	378495
0.3000796921206463	0.0832969596888571	0.2095159434231121	0.1907700824964641	0.9496756372705802	Teplizumab	Experiment_1 Donor_2	330291
0.026830787449330394	0.0	0.39219656882934784	0.22840360727770026	1.0	Teplizumab	Experiment_1 Donor_2	372883
0.6891333248680129	0.4304952969129315	0.20758731132658223	0.24532793798303407	0.2658126874904197	Teplizumab	Experiment_1 Donor_2	324539
0.1679361945846976	0.5570408869881475	0.048698488086228155	0.41666408569471963	0.2950101599552851	Teplizumab	Experiment_1 Donor_2	356681
0.3667538724734832	0.29543226229323455	0.014973403218514017	0.22149918019353765	0.6278855421785745	Teplizumab	Experiment_1 Donor_2	320340
0.34702195919866025	0.09484405701805881	0.27686862947856683	0.3905328430239934	0.7949151569686772	Teplizumab	Experiment_1 Donor_2	369551
0.195110092424031	0.1504004172923791	0.10145408197653914	0.17095254552210692	0.8070983611253918	Teplizumab	Experiment_1 Donor_2	344023
0.03831632757089526	0.40625246184302477	0.4960985025427824	0.3795949871282591	0.28808340362809315	Teplizumab	Experiment_1 Donor_2	376092
0.39511663484672294	0.07662499197363637	0.3967650768758588	0.10505968707426751	0.8127060029007263	Teplizumab	Experiment_1 Donor_2	346412
0.30922186362073617	0.0	0.8682915536963077	0.6219947511600519	1.0	Teplizumab	Experiment_1 Donor_2	344823
0.8473511239238334	0.12118782974226688	0.15583159916945866	0.2556225158797361	0.8795701976192163	Teplizumab	Experiment_1 Donor_2	356113
0.6078898088890712	0.5693027668056505	0.1930489631596425	0.01536572069697921	0.23569876013559862	Teplizumab	Experiment_1 Donor_2	371689
0.3692464545101031	0.3493692910814289	0.5717041550836871	0.4014698281041534	0.3706911213467147	Teplizumab	Experiment_1 Donor_2	327751
0.39013904265865346	0.1866232088218617	0.1260751686123649	0.09571828057920977	0.7404891467763418	Teplizumab	Experiment_1 Donor_2	328218
0.5200927794440924	0.28802327852662285	0.4166684089116728	0.0	0.47400279758436853	Teplizumab	Experiment_1 Donor_2	363351
0.35941278670949156	0.36375535038515383	0.08595936928120443	0.27621881251617375	0.5075936199999938	Teplizumab	Experiment_1 Donor_2	336650
0.0	0.21657854225172435	0.2847857352847505	0.8028278716322385	0.5730425167556438	Teplizumab	Experiment_1 Donor_2	362676
0.24894402672037044	0.45819800521388754	0.13920894927399724	0.0	0.3445154145723625	Teplizumab	Experiment_1 Donor_2	345760
0.42685606118585406	0.12348679920140825	0.5247947621714566	0.17873592670377292	0.7437042158616043	Teplizumab	Experiment_1 Donor_2	372566
0.8733601238969178	0.21480570442010952	0.023572575875927156	0.14362257548606894	0.6896789447058438	Teplizumab	Experiment_1 Donor_2	365773
0.6042400960113499	0.10402160853618223	0.05138385203880419	0.21097373367526984	0.8982602940701173	Teplizumab	Experiment_1 Donor_2	334351
0.6429166709424089	0.31850351487745704	0.0	0.4575781850061973	0.5589812595865502	Teplizumab	Experiment_1 Donor_2	356515
0.16987983577650287	0.626651772320501	0.5390949543332859	0.2280255745877653	0.17723707778246045	Teplizumab	Experiment_1 Donor_2	365886
1.0	0.0	0.29514488596312766	0.4599487693130525	1.0	Teplizumab	Experiment_1 Donor_2	345143
0.6364739683383801	0.43760704694753316	0.2689921771643342	0.04386263875419497	0.3682599104129795	Teplizumab	Experiment_1 Donor_2	369467
0.26423130009846085	0.2789148269190247	0.15143064215765945	0.5159866832074564	0.5343502893430567	Teplizumab	Experiment_1 Donor_2	363619
0.1917243631089197	0.2628846625870516	0.7575002922243409	0.42772582379910673	0.3241881992478182	Teplizumab	Experiment_1 Donor_2	328532
0.014267716327042676	0.3105125439450331	0.1434709132854462	0.9696179905116448	0.542817033089033	Teplizumab	Experiment_1 Donor_2	357327
0.2404591009520231	0.32345765090496853	0.07152503579036903	0.21722996971354805	0.5518008144764707	Teplizumab	Experiment_1 Donor_2	352689
0.4953796227210626	0.0027756772191017123	0.1268436570888749	0.18744295987786788	1.0	Teplizumab	Experiment_1 Donor_2	375986
0.5583086675042472	0.10502125228885528	0.0077539580235946965	0.22120664247238414	0.7792722999603819	Teplizumab	Experiment_1 Donor_2	377699
0.3991558867833953	0.24641408310110374	0.21015250428426896	0.03619565863808397	0.6383070402544971	Teplizumab	Experiment_1 Donor_2	328042
0.04133904160629597	0.45549117716735404	0.1711435640412188	0.8030220241542695	0.3530932284378568	Teplizumab	Experiment_1 Donor_2	378406
0.7405817542236247	0.5057227201384449	0.09539182399146483	0.03790013476287462	0.35258799007810704	Teplizumab	Experiment_1 Donor_2	340754
0.3526933041850993	0.10715991845597587	0.09767277937469955	0.25383853214282703	0.8705175199813497	Teplizumab	Experiment_1 Donor_2	374967
0.43757903873167286	0.4202151364567908	0.15565835117018012	0.053178732180395906	0.42861422932175625	Teplizumab	Experiment_1 Donor_2	363493
0.64523115555084	0.28169879530229414	0.138735917606522	0.15320681922512314	0.5789051684988218	Teplizumab	Experiment_1 Donor_2	338647
0.0	0.01061452492915232	0.16937646307176593	1.0	0.985451742537775	Teplizumab	Experiment_1 Donor_2	349025
0.3777033642695046	0.2746081422131469	0.26391900984111055	0.04267278878176373	0.5180374982025201	Teplizumab	Experiment_1 Donor_2	365769
0.9995877532320889	0.4836375518425832	0.06879036540494392	0.0	0.3783621372520149	Teplizumab	Experiment_1 Donor_2	361140
0.3812948152870385	0.41571136678712917	0.22064196265834587	0.4371138691261097	0.31860950917001235	Teplizumab	Experiment_1 Donor_2	361784
0.7584949912631876	0.0	0.03791115560540076	0.46282350085069107	1.0	Teplizumab	Experiment_1 Donor_2	343073
0.19876424331422798	0.2798225862804988	0.029983131317354694	0.05789830442405057	0.6056665552620727	Teplizumab	Experiment_1 Donor_2	353376
0.4453991718015007	0.2533848120619505	0.003870592024014355	0.24865262163911822	0.6655147086150226	Teplizumab	Experiment_1 Donor_2	371975
0.20265239995517156	0.20737099236145934	0.26590831323496134	0.3161917388206773	0.6551074115471139	Teplizumab	Experiment_1 Donor_2	332463
0.05024402514310975	0.40065290684470245	0.1783806123483459	0.7125374890052939	0.28870253684388864	Teplizumab	Experiment_1 Donor_2	335039
0.7218738406743774	0.09926482077573973	0.13290896118730505	0.5242680245103342	0.9220106020587762	Teplizumab	Experiment_1 Donor_2	363180
0.10518684777713325	0.09983811614703651	0.2226513945864191	0.5864659642120701	0.8130813680727343	Teplizumab	Experiment_1 Donor_2	328491
0.74085042884922	0.4903393821571058	0.10045650881940267	0.18477963152822424	0.33368925127368637	Teplizumab	Experiment_1 Donor_2	360242
0.25535909465291334	0.09819306864655562	0.35075160891123996	0.1021174363635294	0.561313815782119	Isotype	Experiment_2 Donor_3	152570
1.0	0.048520571570385786	0.0019519819382840245	0.4231123171454044	0.9205606438934812	Isotype	Experiment_2 Donor_3	177730
0.38190627122481147	0.12346523032188875	0.4138275386272618	0.5273061497714999	0.43025959178983214	Isotype	Experiment_2 Donor_3	144374
1.0	0.0	1.0	0.6286760799129822	1.0	Isotype	Experiment_2 Donor_3	141172
0.38543626928295227	0.036058006085212	0.28746826358614236	0.822008372760727	0.9404885721840525	Isotype	Experiment_2 Donor_3	143388
1.0	0.039649871073900465	0.16871529899527365	0.19513245571305918	1.0	Isotype	Experiment_2 Donor_3	161103
0.012408161777856364	0.8554406003601573	0.10897591103256381	0.19406140825919632	0.06935857156845984	Isotype	Experiment_2 Donor_3	167833
0.340626033960795	0.3096466806926413	0.4104050249926964	0.2727246372597966	0.2730997509669638	Isotype	Experiment_2 Donor_3	125452
0.70167877577275	0.12774719196772233	0.11643133278820864	0.3105899801025746	0.4795580888096294	Isotype	Experiment_2 Donor_3	140597
0.19019748538883585	0.2521305417668816	0.2691529147575506	0.10211403052278815	0.37800156020206854	Isotype	Experiment_2 Donor_3	165682
1.0	0.09501020895099471	0.0	0.14113607493939248	0.7314501820576118	Isotype	Experiment_2 Donor_3	123056
0.06783435410496111	0.2768494951169991	0.30784295870003325	0.29977590769912604	0.30343283575087565	Isotype	Experiment_2 Donor_3	138685
0.3087814985128841	0.26256630778025425	0.7436145612029885	0.26569014062387875	0.28529768987239845	Isotype	Experiment_2 Donor_3	148557
0.0446749916461617	0.7158205627618375	0.261770055143099	0.20207688778809624	0.0890390023530498	Isotype	Experiment_2 Donor_3	138482
0.19934135470520653	0.133890383569318	0.4870679960447183	0.23440276518341358	0.5321690612559294	Isotype	Experiment_2 Donor_3	167173
0.15029943498694542	0.4177567209044467	0.4083686164015237	0.33563959478630906	0.2019923875044313	Isotype	Experiment_2 Donor_3	150201
0.4470160694576039	0.7497401075660217	0.047568687734975294	0.39513374597746065	0.09387544066022832	Isotype	Experiment_2 Donor_3	129934
0.42303714960036226	0.2786915675431527	0.26877389170686755	0.06499078783228064	0.43199026471502305	Isotype	Experiment_2 Donor_3	143225
0.024678246662605038	0.08227489988841402	0.3887712938300658	1.0	0.40781794301039254	Isotype	Experiment_2 Donor_3	167261
0.20966879263512925	0.36676094512541124	0.5484570362567361	0.20517997152044637	0.19072874354956781	Isotype	Experiment_2 Donor_3	172794
0.12394831341499356	0.7630118139668933	0.273217362074589	0.027605478582803284	0.0597837341025611	Isotype	Experiment_2 Donor_3	150856
0.2887671532874861	0.8443798924475636	0.08265454550559533	0.2851974332939793	0.07231651211523023	Isotype	Experiment_2 Donor_3	153322
0.3481618501146848	0.03275615294558911	0.7173335844439178	0.37770820673261296	0.7681669466309302	Isotype	Experiment_2 Donor_3	173264
0.1635708245442864	0.5815007969428937	0.11807271186017596	0.2409151174871645	0.18777674103379627	Isotype	Experiment_2 Donor_3	176023
0.8940126691503868	0.011627223419194978	0.0838602899611954	0.53308914159652	0.7688153961760456	Isotype	Experiment_2 Donor_3	155083
0.025839763297712388	0.20104217542792316	0.3977027946345353	0.3062780218131661	0.3190836718432114	Isotype	Experiment_2 Donor_3	157021
0.386886941368937	0.26106562142487116	0.12650167350907301	0.0872156203205591	0.3957606766495267	Isotype	Experiment_2 Donor_3	154771
0.060561889285849574	0.460914884321461	0.24130917260846418	0.39831685265973177	0.19801206330226717	Isotype	Experiment_2 Donor_3	139801
0.15865010097692311	0.16400963420012254	0.2440194937065344	0.2591154409198874	0.5850858923689226	Isotype	Experiment_2 Donor_3	129883
0.137708610141552	0.3287763368941721	0.15417326017049474	0.22594669554101157	0.29957467859157083	Isotype	Experiment_2 Donor_3	177106
0.10411354275213298	0.5288368255303598	0.18488466205930795	0.25874430806950516	0.07911564887991206	Isotype	Experiment_2 Donor_3	149454
0.029067996331839104	0.3962027161963391	0.3000459484093629	0.23919523401040257	0.28305813677720953	Isotype	Experiment_2 Donor_3	179040
0.8171634717725876	0.14012892698080354	0.032042932563597346	0.5140149904979835	0.44195953237322083	Isotype	Experiment_2 Donor_3	158633
0.0	0.8020661937129017	0.23724323777427408	0.09769191093344647	0.0611830803075682	Isotype	Experiment_2 Donor_3	160876
0.6721615598723721	0.0910136187047695	0.0	0.36953945449774445	0.667796593991353	Isotype	Experiment_2 Donor_3	137371
0.15368585563306264	0.3217359564238778	0.5656538691292714	0.2578310355223865	0.18847231995622057	Isotype	Experiment_2 Donor_3	154174
0.04219215934197359	0.8499924805799575	0.23250869486069692	0.159011045740509	0.044755538485897445	Isotype	Experiment_2 Donor_3	145524
0.23666943692260262	0.7239291229752549	0.4014956020288084	0.16505878678991104	0.08185699534691682	Isotype	Experiment_2 Donor_3	167619
0.19397770615248694	0.5614299450320797	0.18774324460809244	0.22592464111057645	0.15176376111605605	Isotype	Experiment_2 Donor_3	138277
0.037354049306235676	0.48087012188387135	0.2692477427387483	0.10734644160498596	0.2158835508427763	Isotype	Experiment_2 Donor_3	179144
0.1955922002491529	0.46422579036372347	0.33624056971059657	0.33956193607587737	0.21143346675781413	Isotype	Experiment_2 Donor_3	172098
0.0650924931570076	0.4637859133651565	0.2516815600692055	0.024937468386773038	0.22123648908611895	Isotype	Experiment_2 Donor_3	172465
0.44405313100461097	0.02919270360657868	0.09501855116181843	0.32207389289481786	0.8688474133513028	Isotype	Experiment_2 Donor_3	176568
1.0	0.11424733129859656	0.25092836449241734	0.10057152279778121	0.7470608766389174	Isotype	Experiment_2 Donor_3	172962
0.15017865060620314	0.2305089343975847	0.4111517224759937	0.11738326371328871	0.41666646772826127	Isotype	Experiment_2 Donor_3	170216
0.024482891979888823	0.17046048961733362	0.9711915185729578	0.5950939866264809	0.2823559641700712	Isotype	Experiment_2 Donor_3	170863
0.008464666445881928	0.7358388388384528	0.25742057469113416	0.059631903291873796	0.09469796564458804	Isotype	Experiment_2 Donor_3	174243
0.06343454636491012	0.3839302668207035	0.24611630592737782	0.4034337605393784	0.28901207684598357	Isotype	Experiment_2 Donor_3	178736
0.16720312993162625	0.28222510535597134	0.18475895952736313	0.065173629769326	0.48452356650415657	Isotype	Experiment_2 Donor_3	164165
0.9316449313151329	0.15046245285616158	0.14904088433726903	0.23071523102151983	0.5624488013041703	Isotype	Experiment_2 Donor_3	131110
0.21571461663649902	0.16921925102736882	0.26803264431135004	0.8162238570704599	0.3289705168862352	Isotype	Experiment_2 Donor_3	148861
0.15115669171299154	1.0	0.25761990120422446	0.1194503765202197	0.0	Isotype	Experiment_2 Donor_3	164827
0.3766842985334973	0.16305305061182537	0.0	0.48839219390445887	0.5380153466426051	Isotype	Experiment_2 Donor_3	145521
0.23401443452130533	0.38541003480897995	0.30798389315813146	0.27821171655197996	0.2473525364098968	Isotype	Experiment_2 Donor_3	172739
0.0	1.0	0.35361287835500643	1.0	0.0	Isotype	Experiment_2 Donor_3	169877
0.9353161190921044	0.20073151697236177	0.21952170554441763	0.061258826752741254	0.5401469300469511	Isotype	Experiment_2 Donor_3	144907
0.03423962239057957	1.0	0.42686099211036127	0.2660734162871207	0.0	Isotype	Experiment_2 Donor_3	157361
0.08722469067702382	0.4803610112970212	0.37892036376332894	0.18195510425680378	0.19935650624482215	Isotype	Experiment_2 Donor_3	166626
1.0	0.0	1.0	1.0	0.7052906811689259	Isotype	Experiment_2 Donor_3	140122
0.36131649245555386	0.058106409346581823	0.33562815910974386	0.0	0.6498625642583056	Isotype	Experiment_2 Donor_3	139900
0.1576645907150126	0.37095705865686945	0.328518433721535	0.09804683738657063	0.28316682177674	Isotype	Experiment_2 Donor_3	161159
0.0	0.23594136934082077	0.3466501782771297	0.07348289395580362	0.36040960069235456	Isotype	Experiment_2 Donor_3	147127
0.0	0.2897426556591095	0.33841388292750807	0.6575056478709418	0.2955840419784077	Isotype	Experiment_2 Donor_3	134344
0.7344035225096603	0.1893580242062787	0.0	0.3064492027041432	0.5399253377587002	Isotype	Experiment_2 Donor_3	120895
0.3554052622194727	0.22771119883407254	0.1406533680158269	0.0780946217983076	0.5115202345557088	Isotype	Experiment_2 Donor_3	156799
0.20354977818505532	0.18324966639621562	0.3498275132059776	0.02880887522757055	0.4807924919516704	Isotype	Experiment_2 Donor_3	122702
0.0973971143795814	0.7701914569649898	0.15693989954206794	0.012358151898563666	0.05108109400944523	Isotype	Experiment_2 Donor_3	134394
0.012120460600035214	0.7306579840803357	0.39095508695047043	0.06084142521169242	0.07874474305656368	Isotype	Experiment_2 Donor_3	174937
0.1045054476332408	0.3012880625347136	0.4424975210299896	0.17231535140270116	0.2899866087554306	Isotype	Experiment_2 Donor_3	139131
0.012065158222510761	0.4509824190823775	0.20255273997963136	0.41552693263435875	0.2128550049274649	Isotype	Experiment_2 Donor_3	173141
1.0	0.12813666201664814	0.11027140349823683	0.7473660636373125	0.6675556838652668	Isotype	Experiment_2 Donor_3	165434
0.3497306311416651	0.19776738511974867	0.07335500647838797	0.08512842494187611	0.5479587324896654	Isotype	Experiment_2 Donor_3	137555
0.02880233038029074	0.4901091923417722	0.40625813720461074	0.548035000598679	0.1793871052479898	Isotype	Experiment_2 Donor_3	155108
0.4675593156819169	0.3597882584466884	0.9172254204257941	0.47252328209746836	0.14837137180345317	Isotype	Experiment_2 Donor_3	165675
0.5592443819387187	0.08418925163050445	0.2058512628399951	0.4789587018860758	0.7810805468430645	Isotype	Experiment_2 Donor_3	159378
0.1415720887286031	0.06618485995252292	0.5031925139722875	1.0	0.5750917070540084	Isotype	Experiment_2 Donor_3	154941
0.13438295768758257	0.6817210545604935	0.23605102838747619	0.09870398767477392	0.097143117848162	Isotype	Experiment_2 Donor_3	157861
0.11725071230967102	0.3104682117290004	0.49203593722376193	0.44596932657396693	0.22425977765160027	Isotype	Experiment_2 Donor_3	179528
0.538023646677477	0.0008204236568248569	0.21737480080370716	0.19487863105608982	1.0	Isotype	Experiment_2 Donor_3	142726
0.09392504369141998	0.3160121599419089	0.38224184335194766	0.5301909234047986	0.2958364642140398	Isotype	Experiment_2 Donor_3	161346
0.06341223277784912	0.425753359313658	0.5385138625623968	0.48318667627091366	0.168781338954224	Isotype	Experiment_2 Donor_3	143052
0.3110698757821233	0.24603147075337542	0.24802802146685432	0.2975112276688995	0.31862344225211675	Isotype	Experiment_2 Donor_3	171843
0.19998100793636314	0.14391368440486643	0.1934816243459987	0.38426373528107927	0.4752697005273345	Isotype	Experiment_2 Donor_3	158189
0.3205416556529503	0.5685299137105695	0.4594286224963875	0.11746837024539529	0.08512977755893636	Isotype	Experiment_2 Donor_3	147656
0.13211309623423675	0.1746289646496511	0.7394007680705572	0.3622379655932978	0.2970008791711394	Isotype	Experiment_2 Donor_3	155960
0.09277722242948487	0.35716579147916555	0.22273642822263134	0.3419156569730771	0.28977277540310475	Isotype	Experiment_2 Donor_3	134792
0.12745469739655263	0.29931602312111527	0.008135982587326049	0.2731015594730429	0.36514187428849687	Isotype	Experiment_2 Donor_3	157185
0.1545559423007476	1.0	0.18382861121513347	0.3172416365776282	0.012971918500414108	Isotype	Experiment_2 Donor_3	167578
0.11611306231713694	0.15274029571016684	0.4315870563322939	0.24780703021495593	0.5415595486130296	Isotype	Experiment_2 Donor_3	167137
0.3847961295206673	0.1351949830435596	0.3052832078528344	0.24460145767685385	0.4386630462360245	Isotype	Experiment_2 Donor_3	156127
0.24058335218777974	0.2731482685290194	0.36941651209748966	0.22064022996539875	0.3203813569491306	Isotype	Experiment_2 Donor_3	157113
0.15090667316125295	0.5282435409714605	0.22713548176866882	0.03756370349894802	0.15133725085635155	Isotype	Experiment_2 Donor_3	128892
0.6857309837285036	0.0	0.54030807451248	1.0	1.0	Isotype	Experiment_2 Donor_3	132260
0.319820902925654	0.18057599228172416	0.4919594913872304	0.07679943064943523	0.4411589080953076	Isotype	Experiment_2 Donor_3	144512
0.08055255693377351	0.6487205135818832	0.5232237743827731	0.3625579304444197	0.07012834328169716	Isotype	Experiment_2 Donor_3	157693
0.0	1.0	0.24493936291779742	0.2979683352339469	0.0	Isotype	Experiment_2 Donor_3	133478
0.032729893776305065	0.2161167265419631	0.09538556229530877	0.25257073526203744	0.43332524185592375	Isotype	Experiment_2 Donor_3	155327
0.025793680228683242	0.8041431131284982	0.5530058767182067	0.5095655037511668	0.020807307132289614	Isotype	Experiment_2 Donor_3	171470
1.0	0.011602812533642745	0.3959752215221159	0.03572814543349393	0.9113170535163565	Isotype	Experiment_2 Donor_3	124013
1.0	0.0	0.0	0.5884559460269088	1.0	Isotype	Experiment_2 Donor_3	164260
0.0	0.20592030584792737	0.813844046315197	0.17576119980398122	0.3163701639151517	Isotype	Experiment_2 Donor_3	142077
0.3656086275911959	0.13052345877291363	0.1357405630014053	0.361425421683114	0.7392728207814673	Isotype	Experiment_2 Donor_3	136839
0.490587977226638	0.004311964808910031	0.0	0.24804780141922786	1.0	Isotype	Experiment_2 Donor_3	156714
0.3132622825659975	0.18306528150529686	0.0	0.6285562936917494	0.5359016736815093	Isotype	Experiment_2 Donor_3	122850
0.7306172574009704	0.33513171208348297	0.4217882997622138	0.0	0.29582961668196417	Isotype	Experiment_2 Donor_3	122991
0.37768198301971967	0.6411599942748121	0.25828399160941373	0.0	0.1366612967345799	Isotype	Experiment_2 Donor_3	163282
0.14913225460373897	0.2783786139153252	0.16662899231371286	0.09512004725638183	0.39938063057097756	Isotype	Experiment_2 Donor_3	145792
0.32320568276258727	0.44989231905302246	0.3815268606986469	0.24453693926343345	0.18973625412367978	Isotype	Experiment_2 Donor_3	152189
0.5624576825981877	0.17047632276597394	0.09469301595513104	0.2973991504564184	0.4628835400900117	Isotype	Experiment_2 Donor_3	151134
0.2413242318216209	0.412633250358835	0.3047215455066431	0.06979826920787613	0.21487391188308208	Isotype	Experiment_2 Donor_3	157154
0.13133529563530966	0.9865011707895931	0.1033159220651237	0.08021386061306797	0.03361589476773791	Isotype	Experiment_2 Donor_3	135002
0.08646399046355094	0.8488888101590641	0.3482932861992838	0.03501454093499617	0.040644825352302974	Isotype	Experiment_2 Donor_3	176657
0.08452864404247808	0.09990570626379024	0.31507394667158867	0.2938705703133853	0.5977537218033189	Isotype	Experiment_2 Donor_3	147161
0.062470366088073985	0.6855287198052525	0.35396406844628536	0.18567477676646968	0.07290294242456756	Isotype	Experiment_2 Donor_3	137806
0.19296938791493398	0.9762532319020167	0.3412149351050453	0.21186442248212317	0.002950304591628436	Isotype	Experiment_2 Donor_3	126908
0.7863200555645526	0.3496106182456596	0.0	0.6037627904214725	0.2920425411485918	Isotype	Experiment_2 Donor_3	166496
0.7180300324671033	0.3123538130096678	0.6719498469791035	0.13774997155936308	0.2452783167577778	Isotype	Experiment_2 Donor_3	178381
0.5442877061922812	0.20130203791397178	0.4364890809248477	0.13147575029710118	0.4626722410561475	Isotype	Experiment_2 Donor_3	142551
0.10801233704108293	0.9836303009667134	0.40939247290984926	0.034956625266658325	0.012595102441010132	Isotype	Experiment_2 Donor_3	174903
1.0	0.061428461988356414	0.0	0.3687537140417583	0.7829514620119967	Isotype	Experiment_2 Donor_3	146078
0.8561045776689484	0.05586511700562744	0.10794030357886089	0.4354683409937594	0.830342969505794	Isotype	Experiment_2 Donor_3	167149
0.017586289639149058	0.4788623218980419	0.14497981168185006	0.2455216191250451	0.1528433252942799	Isotype	Experiment_2 Donor_3	143187
0.2616887769853385	0.6212028479381252	0.6564321670111366	1.0	0.002527267588597115	Isotype	Experiment_2 Donor_3	158377
0.054452297524114165	0.1726463195568954	0.44481361353982807	0.1402834138926456	0.3639236595297721	Isotype	Experiment_2 Donor_3	171922
0.30987520511172717	0.3348156751293601	0.19562089488280254	0.3368205316595996	0.3592632189582214	Isotype	Experiment_2 Donor_3	175991
0.16374855598233162	0.03737382097509408	0.9512101642928436	1.0	0.6335424363469474	Isotype	Experiment_2 Donor_3	163423
0.12670749639198023	0.289008786578082	0.3264774048206755	0.10411732999561492	0.39951593633080246	Isotype	Experiment_2 Donor_3	137693
0.38458599906349134	0.35141620980698973	0.5615325783329408	0.5454975203228727	0.20302280652618548	Isotype	Experiment_2 Donor_3	149094
0.0	0.7255634599683316	0.16573020693020313	0.3764851472073633	0.09142161941449611	Isotype	Experiment_2 Donor_3	161087
0.1904448900691112	0.5227110099931185	0.5573833622238473	0.19285601694423654	0.10191082893461804	Isotype	Experiment_2 Donor_3	178068
0.08075793348320144	0.5257205110834618	0.2080008168289774	0.096138090624316	0.16087623902659268	Isotype	Experiment_2 Donor_3	147274
0.31459771364004685	0.23365516529424968	0.3479928865233991	0.5620969345369154	0.4038841203342178	Isotype	Experiment_2 Donor_3	179883
0.0	0.024857181391579587	0.7205395812891964	1.0	0.6022839169685329	Isotype	Experiment_2 Donor_3	160084
0.06625586667373015	0.7345791508761661	0.34074166212608936	0.41514720686727735	0.07914741897387459	Isotype	Experiment_2 Donor_3	165098
0.03828918945240494	0.3507141669982294	0.4817079881933432	0.5386793028023437	0.24653706589273378	Isotype	Experiment_2 Donor_3	173245
0.19730070660183485	0.039939323008304	0.48793645667082397	0.4216491858089454	0.8825420950895475	Isotype	Experiment_2 Donor_3	176477
0.07116416013434175	1.0	0.21770941164370913	0.024979253057033288	0.0	Isotype	Experiment_2 Donor_3	179651
1.0	0.05226270819322332	0.4079467423363177	0.16338977104009617	0.6887803795900219	Isotype	Experiment_2 Donor_3	168263
0.2558720390293449	0.3084332505469187	0.19613665503722896	0.20905766889057645	0.4247938891164367	Isotype	Experiment_2 Donor_3	167906
0.3070368797591598	0.42557738560551145	0.9173550189110629	0.0	0.13464130830210497	Isotype	Experiment_2 Donor_3	176807
0.16923280079966682	0.0	1.0	1.0	0.6294881126122893	Isotype	Experiment_2 Donor_3	151120
0.6752148827504314	0.2574182223028981	0.11981986559564126	0.16165472712138232	0.497839234140708	Isotype	Experiment_2 Donor_3	153390
0.4563897753136193	0.1796128605851231	0.20018491020230134	0.10179258871150496	0.5066129924462718	Isotype	Experiment_2 Donor_3	133169
0.26148241105548137	0.2494553764394259	0.1165678742606798	0.0806995150361755	0.34936138913624054	Isotype	Experiment_2 Donor_3	169110
0.03755958338743867	0.2171477572862959	0.4137909975680457	0.33754584616846417	0.4289749762554343	Isotype	Experiment_2 Donor_3	156462
0.5858346425825716	0.0982028722111782	0.15508917968466193	0.29400241592857934	0.7932023799473245	Isotype	Experiment_2 Donor_3	147060
0.002274042364720938	0.6747181831106999	0.20811279105245778	0.145817691591336	0.1252308170809174	Isotype	Experiment_2 Donor_3	136677
0.15261357231787345	0.6863750665372187	0.1292371660498677	0.09910696481048856	0.11248695297468525	Isotype	Experiment_2 Donor_3	173713
0.21902336562907626	0.4495026159395417	0.07759733434330564	0.1428175257787258	0.24211811593046312	Isotype	Experiment_2 Donor_3	157976
0.5454039870480996	0.18951582216227733	0.11455938834572883	0.4725054618712166	0.5190015359426527	Isotype	Experiment_2 Donor_3	165949
0.09726403642795006	0.1883268238778279	0.13936753453357387	0.16393621036672312	0.47230618541930136	Isotype	Experiment_2 Donor_3	168769
0.23198459835650445	0.07895829342770773	0.6947023523973235	0.8157864745131914	0.56885391405018	Isotype	Experiment_2 Donor_3	130792
1.0	0.04522042074746155	0.0	0.16862272987172242	1.0	Isotype	Experiment_2 Donor_3	159097
0.0	0.7372544552635067	0.21345235781349042	0.27490928216458177	0.10424321486545046	Isotype	Experiment_2 Donor_3	151675
0.5675326940325452	0.05474650139597499	0.0	0.49105411698379464	0.9729355856334583	Isotype	Experiment_2 Donor_3	158621
0.0658028787111087	0.3251372834861492	0.16321089089137866	0.16358332162225467	0.2889075199439688	Isotype	Experiment_2 Donor_3	161268
0.001421977834266605	0.3523287513781765	0.2844369778568046	0.03163605860293268	0.2663514094861739	Isotype	Experiment_2 Donor_3	176469
0.70506838735672	0.2962320320332917	0.13845260444960567	0.05476311412407287	0.38588738259627486	Isotype	Experiment_2 Donor_3	137578
0.020755031554513304	1.0	0.18805226902642616	0.12546240638307316	0.017265104138067075	Isotype	Experiment_2 Donor_3	156470
0.39984258914085874	0.6194458099437208	0.18182892547304536	0.16240544132495846	0.14909770662360577	Isotype	Experiment_2 Donor_3	121455
0.2502828684560312	0.4972884596581748	0.2142683193386863	0.16823100829922916	0.15954252323439538	Isotype	Experiment_2 Donor_3	149607
0.19620699442294603	0.23203520922869503	0.9017497066085439	0.13842615137557868	0.2731722017101573	Isotype	Experiment_2 Donor_3	139832
0.0	0.9567131946545885	0.30656960077716977	0.06844179104344361	0.010389173745979318	Isotype	Experiment_2 Donor_3	155880
0.6028663814815547	0.6486216117891125	0.3374955213881259	0.1185458424270888	0.08611655958020259	Isotype	Experiment_2 Donor_3	129007
0.20060351008877986	0.9786783487749994	0.35341265991838783	0.08488737831079497	0.014339138879990039	Isotype	Experiment_2 Donor_3	125336
0.09840552509620598	0.4186374962228081	0.36304700994234146	0.48752909898964125	0.13497292270014222	Isotype	Experiment_2 Donor_3	175658
0.8286058006441827	0.030072926866394532	0.2731189548764071	0.045492730463443404	0.846254164649107	Isotype	Experiment_2 Donor_3	168698
1.0	0.3709931287910735	0.0	1.0	0.39350629780440666	Isotype	Experiment_2 Donor_3	140545
0.5558179972036071	0.05572541091195045	0.08597650025017024	0.4843696961372614	0.8696580603173051	Isotype	Experiment_2 Donor_3	138914
0.16682767205433977	0.034182774873853884	0.9178874109059163	0.3529241453899799	0.7071379978629994	Isotype	Experiment_2 Donor_3	167536
0.3423284796314569	0.5196024907392681	0.22780220805241336	0.0	0.18321600042339378	Isotype	Experiment_2 Donor_3	159177
0.028702206636855798	0.290813504104687	0.2308920007482433	0.07611145774024348	0.40815382583987697	Isotype	Experiment_2 Donor_3	133027
0.0	0.7069708935225465	0.3794990372706435	0.4273951707451072	0.07649287618430352	Isotype	Experiment_2 Donor_3	148057
0.45710829564466104	0.2161859222940763	1.0	0.669017236523086	0.16895565402977275	Isotype	Experiment_2 Donor_3	138647
0.6031535129210581	0.007438171593262438	0.2786253720422722	0.43212598333492536	1.0	Isotype	Experiment_2 Donor_3	155295
0.08772590237271928	0.562332779908691	0.5470611754889655	0.06760044359314868	0.11361518188064461	Isotype	Experiment_2 Donor_3	137934
0.034937687956915785	0.8277490393106142	0.29463422343728213	0.1650231350866073	0.060307075854875054	Isotype	Experiment_2 Donor_3	156793
0.0	0.8517868169137629	0.2819672053927205	0.37070743464908396	0.039270290807341915	Isotype	Experiment_2 Donor_3	158242
0.18643240885055085	0.9000323175160321	0.4876756994505331	0.3034431459050427	0.00981654550450946	Isotype	Experiment_2 Donor_3	157843
0.21538576235491244	0.918826260599346	0.08056889940359287	0.15196805914821035	0.042005617763133676	Isotype	Experiment_2 Donor_3	178809
1.0	0.07628011076948951	0.0	0.4199236065516509	0.8852358423975066	Isotype	Experiment_2 Donor_3	133961
0.05298999509754346	1.0	0.12086123104312035	0.17095158818759726	0.027420956834601863	Isotype	Experiment_2 Donor_3	142306
0.45848463069619244	0.38791760833763905	0.2846571605625754	0.0	0.2308744053433124	Isotype	Experiment_2 Donor_3	175049
0.7553003553648572	0.10737820339012723	0.0	0.34999378490586036	0.7949751306370273	Isotype	Experiment_2 Donor_3	162640
0.20514161493963623	0.43786325300614615	0.38324999857325454	0.12902185667368762	0.1824331604949696	Isotype	Experiment_2 Donor_3	162868
0.4912794408306609	0.56322605543363	0.33389759288757953	0.14455759848385555	0.14427823361252795	Isotype	Experiment_2 Donor_3	176265
0.617999421750503	0.09593385649566948	0.2727338382181044	0.09784699123458464	0.6299648788540566	Isotype	Experiment_2 Donor_3	128955
1.0	0.08134075466319811	0.22976534673364543	0.02217883155875965	0.8517631151932591	Isotype	Experiment_2 Donor_3	151594
0.09005625665912208	1.0	0.1468863472695296	0.07177732499245879	0.0	Isotype	Experiment_2 Donor_3	135167
0.058900105388292705	0.23171995136128742	0.2179787374616207	0.5150828567064868	0.47771467539892865	Isotype	Experiment_2 Donor_3	138957
0.07564665234789203	0.7490776535271721	0.45791559795218095	0.4583746703066035	0.045082883367618475	Isotype	Experiment_2 Donor_3	156528
0.8863031286976066	0.16929081492601097	0.0	0.17839005521964515	0.6163435601917936	Isotype	Experiment_2 Donor_3	146900
0.333554556104704	0.3288726938589946	0.0	0.2952276070585021	0.3729677391859757	Isotype	Experiment_2 Donor_3	141240
0.4824576085849401	0.11934793389685308	0.01825730900985945	0.18029523772477035	0.5786972564353613	Isotype	Experiment_2 Donor_3	124919
0.0958441619823689	0.7104765697942179	0.21313203007057696	0.10230067131662596	0.09947940469172094	Isotype	Experiment_2 Donor_3	132007
0.170122441346174	0.24567635509395125	0.2649244227984769	0.07600281994778982	0.5254955690948646	Isotype	Experiment_2 Donor_3	134682
0.35201205639277905	0.18277836400893607	0.2644556873525334	0.18744320075748752	0.6149785805735778	Isotype	Experiment_2 Donor_3	166023
0.2843815783780789	0.6664663048592968	0.09794757248900574	0.17095262029606656	0.12724318542923416	Isotype	Experiment_2 Donor_3	172450
0.2415662268608366	0.6979478138914119	0.3848412597728655	0.15753248275856635	0.08404936010537209	Isotype	Experiment_2 Donor_3	165819
0.03259070771304409	1.0	0.31338808558156056	1.0	0.0	Isotype	Experiment_2 Donor_3	166223
0.4161697457583682	0.2459439681541995	0.053045503801031624	0.6017181684952644	0.5402034885132752	Isotype	Experiment_2 Donor_3	141946
0.27007352767778425	0.18253259622607626	0.2177899331842344	0.39006511991938014	0.5056301367856515	Isotype	Experiment_2 Donor_3	152406
0.22853066640824196	0.7139365476313531	0.2325504690498635	0.15837616112790764	0.10146222562685892	Isotype	Experiment_2 Donor_3	126445
0.39264387769939013	0.12547078274312812	0.426284423003248	0.5201940351724473	0.6326164855272691	Isotype	Experiment_2 Donor_3	144280
0.06774405067495903	0.0	0.12941668980583038	1.0	0.46535672566615305	Isotype	Experiment_2 Donor_3	166587
0.27338588330007935	0.08279275212023321	0.4964762667731403	1.0	0.42333754569317017	Isotype	Experiment_2 Donor_3	140144
0.17045978779215876	0.6627602313514608	0.3246159550980873	0.13108604981645397	0.10518191791451421	Isotype	Experiment_2 Donor_3	153977
0.5332669208814811	0.09711926856852222	0.3810664872364553	0.0	0.39406586343690947	Isotype	Experiment_2 Donor_3	164662
0.13124411607312025	0.5217253727665773	0.3135553876580386	0.08683323163748763	0.1651418296285088	Isotype	Experiment_2 Donor_3	174714
0.0	1.0	0.1983523640740116	0.5547270890354979	0.0	Isotype	Experiment_2 Donor_3	164878
0.6141748859875175	0.25309825918763945	0.2578697856346217	0.2590792165584846	0.3894791124576256	Isotype	Experiment_2 Donor_3	141060
0.3137070456934765	0.9333328369336514	0.12743362309092587	0.20217588793838803	0.03772892261794808	Isotype	Experiment_2 Donor_3	129927
0.560526704066994	0.1995641537095641	0.12354347855483773	0.15917843000193835	0.47813833877172845	Isotype	Experiment_2 Donor_3	126493
0.21280927869189045	0.815071927401874	0.2854925928979486	0.0005862821610495386	0.06732949261339279	Isotype	Experiment_2 Donor_3	145205
0.22600624016812518	0.15004924272529763	0.7583384471807315	0.8765711134859329	0.3173091741096904	Isotype	Experiment_2 Donor_3	155199
0.3345994158524269	0.055705526791533296	0.2527999358776151	0.4256999385462271	0.8456918353196685	Isotype	Experiment_2 Donor_3	143786
0.1272500448192844	0.8892650709542945	0.13697894597750335	0.14398170550933131	0.047225746131889096	Isotype	Experiment_2 Donor_3	138856
0.4559278979892992	0.2671071608750735	0.21049479590310569	0.2729118526209499	0.3925439929828351	Isotype	Experiment_2 Donor_3	163935
0.09763064418540701	0.7188768328080745	0.36360569675151555	0.13646989116413635	0.08536238529677967	Isotype	Experiment_2 Donor_3	168855
0.3694214316208747	0.16919331748057584	0.16560197814715483	0.8584936712611977	0.6069044443081693	Isotype	Experiment_2 Donor_3	152919
0.0	0.980267679647965	0.31150167222784014	0.0	0.010815745818814768	Isotype	Experiment_2 Donor_3	135620
0.7221686474641732	0.19775328244882434	0.009331723434893984	0.23982942520246037	0.5164852714297407	Isotype	Experiment_2 Donor_3	145368
0.48076788450106767	0.600926048735914	0.2905687380469552	0.13497631388066844	0.11131922671677594	Isotype	Experiment_2 Donor_3	178029
0.06065173228935436	0.7915138081275016	0.2438072704887029	0.1901745643059494	0.08931072204797898	Isotype	Experiment_2 Donor_3	169099
0.20665216791245433	0.5975894788473474	0.16246902287842144	0.0	0.16299297429185106	Isotype	Experiment_2 Donor_3	123559
0.5239213184903986	0.0740085038424873	0.14430063877295832	0.3589067457867472	0.7986990038105136	Isotype	Experiment_2 Donor_3	173827
0.0	0.909804856744128	0.38173003781254716	0.7516810088777469	0.024438712475232407	Isotype	Experiment_2 Donor_3	150964
0.9602398155806832	0.10509433221672312	0.0	0.3486377848061217	0.43295688349478506	Isotype	Experiment_2 Donor_3	175544
0.39201413368099225	0.07226789853879134	0.3343707016003746	0.3309436270073989	0.7542636790351017	Isotype	Experiment_2 Donor_3	160753
0.382950950101565	0.25948258333376045	0.3373151806502911	0.17074679574889176	0.29250931925283197	Isotype	Experiment_2 Donor_3	171462
1.0	0.23422374028234338	0.0	0.20497211245190575	0.4136646267361304	Isotype	Experiment_2 Donor_3	123114
0.04403070160244813	0.36431390099061256	0.36587032882607157	0.24751742692594683	0.2328794668657359	Isotype	Experiment_2 Donor_3	147235
0.07432044061907618	0.18036309055915745	0.13548254609278038	0.13855633020054253	0.3614101369682107	Isotype	Experiment_2 Donor_3	145655
0.1868519414580854	0.6541748960194914	0.6329575866857793	0.08316379469412051	0.04661276572230477	Isotype	Experiment_2 Donor_3	134934
0.3487029984158108	0.17826249322069404	0.1748247085579546	0.10149735950513598	0.6528384654466008	Isotype	Experiment_2 Donor_3	161827
1.0	0.0	0.08922209128468506	0.3109550617446534	1.0	Isotype	Experiment_2 Donor_3	133857
0.026840053679796038	0.24566988781230198	0.5695329361834395	0.8155451685554544	0.18954576711533025	Isotype	Experiment_2 Donor_3	171663
0.0	0.36502213539712336	0.565107312093929	0.3343165795609044	0.17369363637917754	Isotype	Experiment_2 Donor_3	171792
0.5571736592728097	0.0744048187190826	0.5063836222005683	0.5130607765908245	0.507021934718531	Isotype	Experiment_2 Donor_3	148237
0.5145727262273359	0.23192966136837895	0.6074507809711805	0.394175812592596	0.2777635327470949	Isotype	Experiment_2 Donor_3	165231
0.15378857518595132	0.3580018957406402	0.3189028238053682	0.2070202448596238	0.25915848997571345	Isotype	Experiment_2 Donor_3	160244
0.7168905475721373	0.05632552838945401	0.09527293894492594	0.13274205183654703	0.7180310418627949	Isotype	Experiment_2 Donor_3	121445
0.027963096415153554	0.9219480794615228	0.32774311372989634	1.0	0.026150450741734402	Isotype	Experiment_2 Donor_3	142873
0.5729220959146316	0.3017019281139506	0.5238965852310107	0.143395655410965	0.24426815673377658	Isotype	Experiment_2 Donor_3	132202
0.0	0.7916368840174919	0.18907434556363614	0.008165434878341388	0.07301429145834691	Isotype	Experiment_2 Donor_3	121187
0.7812831651958769	0.18204613320499857	0.0	0.11397795298349582	0.6828536724058962	Isotype	Experiment_2 Donor_3	122108
0.6888497537098071	0.14724569503938145	0.0	0.34106204101695864	0.7271758762956493	Isotype	Experiment_2 Donor_3	139010
0.39260699636552004	0.20191178681709382	0.3959805204285516	0.106720167540235	0.3939369337370518	Isotype	Experiment_2 Donor_3	166510
0.11524932741353658	0.7729184817395187	0.9570853006875062	1.0	0.0	Isotype	Experiment_2 Donor_3	177265
0.37510547903945585	0.30315215526656275	0.3219047046722547	0.334296611402776	0.2849329202906753	Isotype	Experiment_2 Donor_3	157297
0.4103675406146994	0.04387388783118701	0.16297477013731168	0.9152343464179262	0.8440066661583411	Isotype	Experiment_2 Donor_3	156227
0.1643114916412893	0.3427718556185454	0.37387771520013724	0.3896214039736501	0.23059165924631075	Isotype	Experiment_2 Donor_3	148618
1.0	0.0	0.5757544999624538	0.1554040231013468	1.0	Isotype	Experiment_2 Donor_3	162983
0.25631464088248795	0.2448559074868061	0.5643596611506215	0.5375845798287532	0.2952445046497825	Isotype	Experiment_2 Donor_3	164872
0.3672661370456131	0.0	0.6506745224769622	1.0	1.0	Isotype	Experiment_2 Donor_3	172635
1.0	0.04273668708686745	0.1221978672842045	0.550434186422764	1.0	Isotype	Experiment_2 Donor_3	151024
0.2316849471463471	0.07157600019391387	0.6981560375134976	0.7502058888863465	0.6202181880425084	Isotype	Experiment_2 Donor_3	151801
1.0	0.0	0.17511324989215876	0.11964900572108124	1.0	Isotype	Experiment_2 Donor_3	167597
0.0	0.7983751206664228	0.2735758784413861	0.41309819464144004	0.05345034454895047	Isotype	Experiment_2 Donor_3	137982
0.4118413784043482	0.4372603165987289	0.14546869147794675	0.10240273910354317	0.2503927527864667	Isotype	Experiment_2 Donor_3	177253
0.09108970723652296	0.35678274015997063	0.20775717533120497	0.2543911241257887	0.33372891054920373	Isotype	Experiment_2 Donor_3	166468
0.6284367419114034	0.16092543677768456	0.3515860383879774	0.1609153370485486	0.3909662556702574	Isotype	Experiment_2 Donor_3	177345
0.1535115805209859	0.6274853160078823	0.259300871276689	0.11979784945446968	0.10318640040741478	Isotype	Experiment_2 Donor_3	175271
0.41762504249238946	0.5164361497132249	0.22098570543967974	0.010424761707760357	0.17609698601057103	Isotype	Experiment_2 Donor_3	142943
0.5346446172313892	0.07542798177173907	0.47618224458278746	0.10034987843158287	0.8021334502689537	Isotype	Experiment_2 Donor_3	153998
0.9516281930721728	0.12617710381046143	0.0	0.23432009656049688	0.562775846047208	Isotype	Experiment_2 Donor_3	139454
0.14618465394397762	0.05742877974649096	1.0	0.42539425268871234	0.5772452683597097	Isotype	Experiment_2 Donor_3	167208
0.2894380754310409	0.14867818999211468	0.3091932639431696	0.1463890189613843	0.5764229926003953	Isotype	Experiment_2 Donor_3	178696
0.010821955526011506	0.09673547007995316	0.39656775586907145	0.4838465153717282	0.4116216178464979	Isotype	Experiment_2 Donor_3	168309
0.1639249869821635	0.3725765725616932	0.515739736866863	1.0	0.16783995952744585	Isotype	Experiment_2 Donor_3	165514
0.19976166404428605	0.9999389300060259	0.1689064009030345	0.02887856000661375	0.021219196319441955	Isotype	Experiment_2 Donor_3	179644
0.03194566970788916	0.9316775382284859	0.3821457848381524	0.08150804587096128	0.02449345502496933	Isotype	Experiment_2 Donor_3	133671
0.621586400538008	0.10974355820072278	0.02085593118829479	1.0	0.9363255551387926	Isotype	Experiment_2 Donor_3	179213
0.5183655900708777	0.16879466313549638	0.0	0.24154318637907402	0.6743080336888949	Isotype	Experiment_2 Donor_3	154955
0.0	0.2454425253782095	0.4229589958495295	0.4482522969457362	0.33945738544290355	Isotype	Experiment_2 Donor_3	155417
0.0244310584283722	0.29144712508542203	0.6588514430235524	0.7918709784032316	0.24587041104742902	Isotype	Experiment_2 Donor_3	170322
0.31379640927066804	0.3344817857745619	0.5100994017785516	0.04495249551740051	0.29653070062894515	Isotype	Experiment_2 Donor_3	156032
0.1095233633275143	0.3119457951012544	0.19155449469656138	0.3554219477258475	0.24320903462853422	Isotype	Experiment_2 Donor_3	146511
0.9818506706706518	0.22173581325926645	0.14439367683579168	0.021935697162533425	0.48388060133102867	Isotype	Experiment_2 Donor_3	136929
0.3834240346569126	0.0515923560006713	0.25256943515763325	0.2676784038850898	0.8052769815157836	Isotype	Experiment_2 Donor_3	169820
0.17788088847354092	0.8510333551679984	0.19283672752626224	0.0	0.0732059389927304	Isotype	Experiment_2 Donor_3	154220
0.3764574292860347	0.11776527936824353	0.5668914255407049	0.25114610196036175	0.5368982383518224	Isotype	Experiment_2 Donor_3	139825
0.6985843608114625	0.2541005376864191	0.1980902113419112	0.2019184120591292	0.3161246159718169	Isotype	Experiment_2 Donor_3	133222
0.07007295200617336	0.3056677362460818	0.14173389303714054	0.7739956632850988	0.33964408829732456	Isotype	Experiment_2 Donor_3	169817
0.47808734807928976	0.19356767008491488	0.04168456991948518	0.40698271267779884	0.41131658887279277	Isotype	Experiment_2 Donor_3	178932
0.2738619346970342	0.3195104845818545	0.27716257565475394	0.11228599604702041	0.2763808600795486	Isotype	Experiment_2 Donor_3	178439
0.8118351716123804	0.0	0.2078030261979401	0.520421146241284	1.0	Isotype	Experiment_2 Donor_3	158403
0.28489138618757187	0.1365166809803513	0.2831809021730363	0.41140869494582266	0.4278724250591515	Isotype	Experiment_2 Donor_3	149476
0.17464740646085467	0.22069035917666346	0.12839758757270522	0.14812825755672446	0.44778363979693764	Isotype	Experiment_2 Donor_3	120695
0.19308874899329131	0.5003676535824501	0.48621884247373587	0.05390458353692918	0.1364758115196216	Isotype	Experiment_2 Donor_3	161330
0.1422338332945664	0.5705127889818923	0.19029637175318775	0.28259465037902204	0.15272677901233433	Isotype	Experiment_2 Donor_3	169519
0.30662984566279483	0.009044873469998493	1.0	0.27578592170904587	0.9826170970639623	Isotype	Experiment_2 Donor_3	156590
0.14650343640550245	0.47188360651969996	0.6692331814843019	0.12461933170522943	0.08963010918840177	Isotype	Experiment_2 Donor_3	144812
0.09963104748075914	0.9399441381334622	0.08707360560325626	0.27493766070958414	0.047861356100231706	Isotype	Experiment_2 Donor_3	175553
0.1586948840969446	0.6358111535222212	0.4674448844821119	0.21814074246275802	0.08073186179263651	Isotype	Experiment_2 Donor_3	171089
0.19104277775644765	0.8518815367448016	0.8576395263458354	0.45868376856358567	0.0	Isotype	Experiment_2 Donor_3	121670
0.4031617576641188	0.19705967094669138	0.2959188112433508	0.12359563614230029	0.4739077785582267	Isotype	Experiment_2 Donor_3	174205
0.5051156252022783	0.2605568620683991	0.31277966470850244	0.029818082746346612	0.35807373191881636	Isotype	Experiment_2 Donor_3	148949
0.19494809480506223	0.8429278638051559	0.26725013934225295	0.20285028022441717	0.02132167632964098	Isotype	Experiment_2 Donor_3	178556
0.052345322912133174	0.4822854341370559	0.8912996599900066	1.0	0.06637674461338824	Isotype	Experiment_2 Donor_3	150311
1.0	0.0	0.0	1.0	1.0	Isotype	Experiment_2 Donor_3	157192
0.7268466207711946	0.2579641100737495	0.277724831277811	0.8807878129471233	0.26510600543157004	Isotype	Experiment_2 Donor_3	126708
1.0	0.06948271591877017	0.27877214795203026	0.5201606552333056	0.6266182859432234	Isotype	Experiment_2 Donor_3	138751
0.044255669090937796	0.7175740209952456	0.3109712278420827	0.10531189775954487	0.08650444197080474	Isotype	Experiment_2 Donor_3	135230
0.05535730712134	0.30169749687732206	0.225313471240029	0.5389841058350894	0.32098402255328806	Isotype	Experiment_2 Donor_3	149556
0.09306206049395221	0.4998575193334428	0.24173457346767174	0.10182060300785747	0.19792013067265984	Isotype	Experiment_2 Donor_3	171191
0.389487930733826	0.2098422055435143	0.22967399641493877	0.39799145290403454	0.30988416278949066	Isotype	Experiment_2 Donor_3	175166
0.05596763910394335	0.5616379039781263	0.28046983880894916	0.19982816295325784	0.14230930673979653	Isotype	Experiment_2 Donor_3	151865
0.14822379729973345	0.5302163556522183	0.21091604906888117	0.12477032489280915	0.1777562355472156	Isotype	Experiment_2 Donor_3	137564
0.13214775303885054	0.25751951824081787	0.12437623303210492	0.2609481862251284	0.31518460168511986	Isotype	Experiment_2 Donor_3	141143
1.0	9.420197672455872e-06	0.0	0.5490184765467627	0.5927683618837878	Isotype	Experiment_2 Donor_3	156900
0.518622494517378	0.27779289955536457	0.9549308817627368	0.3097408234815644	0.17897781159657583	Isotype	Experiment_2 Donor_3	171040
0.06606739626801292	0.45483108462442745	0.38590763271624146	0.2982320108240596	0.16725618296539715	Isotype	Experiment_2 Donor_3	136688
0.13087873986822043	0.4490712202374111	0.1718244003503481	0.18448432164065703	0.16381372557980997	Isotype	Experiment_2 Donor_3	145769
0.08247162153516548	0.7304982600414813	0.2579090323315103	0.04573508094366405	0.09711527410796597	Isotype	Experiment_2 Donor_3	166595
0.0	0.20947487232789158	0.2635506097790145	0.544592507738382	0.4996041879398166	Isotype	Experiment_2 Donor_3	163018
1.0	0.09121746093174846	0.0	0.29429993440974445	0.9119130604540008	Isotype	Experiment_2 Donor_3	139372
0.7076027107351935	0.09910572735598636	0.1640062507584302	0.12255632361441296	0.6291121954619134	Isotype	Experiment_2 Donor_3	170983
0.25714510290350423	0.5189622633124371	0.6407683885577987	0.4749874543735763	0.10073838258302603	Isotype	Experiment_2 Donor_3	175862
0.017363965766200723	0.5868780028800097	0.2640012330387274	0.12078727310386513	0.1274563431296395	Isotype	Experiment_2 Donor_3	171072
0.4196754797500788	0.08444888993850139	0.30727718677869975	0.25007858202664773	0.37681730134770663	Isotype	Experiment_2 Donor_3	156382
0.5195882844817403	0.0	0.03484707795728636	1.0	1.0	Isotype	Experiment_2 Donor_3	163796
1.0	0.1766402359897301	0.2553641220476821	0.09634974697488019	0.5474969371596531	Isotype	Experiment_2 Donor_3	156364
0.061148161872909626	0.7594969222713676	0.2727912346886535	0.49809606564485587	0.04729201536120319	Isotype	Experiment_2 Donor_3	179772
0.1808821391216656	0.10693978075442692	0.7399198295295815	0.5442873517094912	0.4747552304500848	Isotype	Experiment_2 Donor_3	172473
0.3512599196974615	0.4085157352545535	0.3603276307852895	0.04559075946990035	0.21504295870873422	Isotype	Experiment_2 Donor_3	152534
0.20583155441750697	0.23907908671561046	0.5229061601614831	0.14005551761520185	0.36681963757757463	Isotype	Experiment_2 Donor_3	129989
0.21592406881563617	0.43448103959464673	0.5149130022649845	0.3535070823979247	0.18676085995456934	Isotype	Experiment_2 Donor_3	161638
0.2676801387755522	0.34965749906764215	0.18217035851170615	0.23963137459749237	0.23765073059074954	Isotype	Experiment_2 Donor_3	135860
0.4344355031420097	0.06242103949861056	0.0	0.36637506333782266	1.0	Isotype	Experiment_2 Donor_3	155484
0.09952044885455462	1.0	0.18473364936445816	0.20371183704861628	0.005781330356880517	Isotype	Experiment_2 Donor_3	142870
0.4552729258055234	0.2897911690828566	0.17563508795366298	0.20148205433507413	0.4049226075174363	Isotype	Experiment_2 Donor_3	152017
0.4008701902894667	0.04996454107700321	0.25069421643471473	0.47270836917972986	0.5776464751971417	Isotype	Experiment_2 Donor_3	164444
0.3291321817239785	0.3648343141028882	0.42544038740105944	0.2776295257134681	0.24711585897312421	Isotype	Experiment_2 Donor_3	175085
0.17147891055835973	0.9730335585218497	0.10737500645757925	0.07348987822356967	0.049833662034567676	Isotype	Experiment_2 Donor_3	126628
0.20468398318797326	0.06531020850267814	0.36100843545738465	0.6012521509003755	0.606728934581346	Isotype	Experiment_2 Donor_3	173919
0.08522812912688683	0.10367570441465027	0.5092915139196155	1.0	0.5668105317113711	Isotype	Experiment_2 Donor_3	146530
0.32056093508433636	0.28613019355479735	0.19529462044137144	0.6082638288832011	0.3358322988273541	Isotype	Experiment_2 Donor_3	161472
0.3595594075544711	0.15775031700628883	0.44035136216831217	0.391281030954392	0.2997897128418873	Isotype	Experiment_2 Donor_3	123653
0.04357087211676969	0.8170938624052672	0.3070723870363275	1.0	0.05182238713346345	Isotype	Experiment_2 Donor_3	154472
0.26710120315473984	0.0488248759546407	0.49169894515563006	0.9879289328934294	0.6420319263644356	Isotype	Experiment_2 Donor_3	146492
0.2822817255226829	0.2886625748492296	0.35417149357797545	0.10671961848073126	0.2857236476339042	Isotype	Experiment_2 Donor_3	135569
0.6588935543584931	0.0	0.583142782552481	0.18330750083951486	1.0	Isotype	Experiment_2 Donor_3	175345
0.15515383023650275	0.0	0.449311711220353	1.0	0.7679527259175472	Isotype	Experiment_2 Donor_3	154896
0.17042026282840114	0.6581737489016568	0.29083808539630435	0.06397288900546848	0.11013996298857708	Isotype	Experiment_2 Donor_3	151057
0.0	0.5305798530622344	0.22494986086030982	0.2142893716037514	0.1797071141965886	Isotype	Experiment_2 Donor_3	143536
0.4611733645827903	0.21859603469933872	0.11000787670100605	0.3389512167635787	0.4595213579882216	Isotype	Experiment_2 Donor_3	178574
0.5966442566919791	0.07899605890905288	0.4699706101719131	0.34464264324634136	0.6192542836430724	Isotype	Experiment_2 Donor_3	159004
0.06062873206388738	0.6682042617924461	0.26500035271867156	0.27531272743628893	0.08839918444243672	Isotype	Experiment_2 Donor_3	175574
1.0	0.0879748761367448	0.0	0.5456146747197541	0.8223258173230565	Isotype	Experiment_2 Donor_3	152452
1.0	0.03308361095853236	0.0	0.08028658085083787	1.0	Isotype	Experiment_2 Donor_3	122354
0.15760425352862598	0.4430859750301139	0.8437614787434025	0.307850113400868	0.11257284339084775	Isotype	Experiment_2 Donor_3	147392
0.7321942450876072	0.10342939586867812	0.5385993226290997	0.24162851591496906	0.46078071834421913	Isotype	Experiment_2 Donor_3	138358
0.4648403547961904	0.264038987593336	0.0	0.09066712945631866	0.5938198995374748	Isotype	Experiment_2 Donor_3	121011
0.36488103274031214	0.46035228311582427	0.6288505842413942	0.2925295964984652	0.13369328535114564	Isotype	Experiment_2 Donor_3	166153
0.07917877414049102	0.8210917489028132	0.2866585382236973	0.0	0.06668560121418676	Isotype	Experiment_2 Donor_3	176590
0.1208420440108992	0.9399292010133407	0.3016206302655589	0.11957541142983863	0.019488766662431718	Isotype	Experiment_2 Donor_3	140769
0.10474114780034323	0.7725065037065003	0.10660158364891449	0.03934181313739431	0.09625122502381887	Isotype	Experiment_2 Donor_3	128113
0.019967472171186145	0.24986931511431326	0.17503087160597203	0.32993617542098175	0.44790052724732693	Isotype	Experiment_2 Donor_3	168431
0.06922286905502327	0.0	1.0	1.0	0.8391485920898836	Isotype	Experiment_2 Donor_3	160669
0.10144878653466399	0.5799535968141942	0.2980842110697532	0.3343711940871635	0.14065960832740204	Isotype	Experiment_2 Donor_3	161273
0.27632673082291564	0.32145613585889	0.15625499200501883	0.2540170225438243	0.2728918891395938	Isotype	Experiment_2 Donor_3	140623
0.02488261147312322	0.4995053865336739	0.21693486715344454	0.07094607603255217	0.18768167946909975	Isotype	Experiment_2 Donor_3	150028
0.21074445791231583	0.28602215739630427	0.41655541547322256	1.0	0.21203201010775813	Isotype	Experiment_2 Donor_3	128433
0.4492520044011878	0.36186922399319044	0.04341851162049321	0.15993405067958472	0.24368949222449507	Isotype	Experiment_2 Donor_3	135544
0.8777337366920013	0.060058185734323234	0.16672538081703098	0.4301183966334644	0.9674455211468697	Isotype	Experiment_2 Donor_3	156014
0.4088133077233798	0.2724523716327354	0.15680797236654512	0.1474584797391029	0.48205650641207637	Isotype	Experiment_2 Donor_3	177247
0.06495135570800749	1.0	0.11148019025053783	0.0885601287281978	0.03303493193684244	Isotype	Experiment_2 Donor_3	170550
0.21972896492962693	1.0	0.1190088580843951	0.1530828278516994	0.0	Isotype	Experiment_2 Donor_3	157015
0.48209047321437976	0.16196498223920677	0.1844205167907953	0.25157651944457715	0.5403812259272783	Isotype	Experiment_2 Donor_3	121482
0.6356949417880433	0.029264730515411428	0.6712036163946455	0.4835615920982229	0.7423576914759772	Isotype	Experiment_2 Donor_3	158311
0.8008593762991504	0.08554527834131823	0.22436461368230468	0.3557884298156955	0.6373202547456666	Isotype	Experiment_2 Donor_3	126107
0.11105254122379214	0.6788402056812438	0.16633524832654709	0.1800726640234103	0.08655151809657412	Isotype	Experiment_2 Donor_3	140982
0.0	0.5562932119343845	0.4110702277380254	0.010178604829287423	0.14763854232153384	Isotype	Experiment_2 Donor_3	129774
0.3456238696247776	0.05798235302007941	0.4745226413642235	0.19387483733783226	0.6844755172472656	Isotype	Experiment_2 Donor_3	158956
0.2649145332577216	0.0	0.3679820779835686	1.0	1.0	Isotype	Experiment_2 Donor_3	166344
0.07057149706718265	0.2746878431576994	0.6334475096898725	0.1310311280628738	0.34408150028988954	Isotype	Experiment_2 Donor_3	170370
0.02964738154271319	0.4294512767274542	0.1798342384303272	0.11993483498593345	0.20903126020673282	Isotype	Experiment_2 Donor_3	138348
0.0	0.7044058201525015	0.28589723387790056	0.1506324110173234	0.10836476148248603	Isotype	Experiment_2 Donor_3	155963
0.04494699655487473	1.0	0.2715259204937295	0.033637230963677794	0.0	Isotype	Experiment_2 Donor_3	161390
0.03891819760843906	0.8216153729569671	0.4118431323728026	0.12810026904837654	0.0328382267767465	Isotype	Experiment_2 Donor_3	144773
0.005720389895087184	0.8044777883920894	0.4142273816240466	0.15723850268726594	0.032531275643948365	Isotype	Experiment_2 Donor_3	171208
0.00947453204013023	1.0	0.39272667477117224	0.34089901387928073	0.0	Isotype	Experiment_2 Donor_3	170349
0.2521539785572283	0.0	0.48868766524911716	1.0	1.0	Isotype	Experiment_2 Donor_3	141467
0.1370891044465758	0.35157053639536445	0.41994893342100575	1.0	0.2934069137069788	Isotype	Experiment_2 Donor_3	143595
0.5114130056557195	0.0	0.026992084003105474	0.9983351356826793	1.0	Isotype	Experiment_2 Donor_3	149681
0.8844038845230358	0.06862356856856615	0.0431814726332345	0.30204191235484135	0.7975469028882831	Isotype	Experiment_2 Donor_3	139243
0.4173261826286777	0.0784472592113763	0.4993476206603753	0.21081542899311587	0.5250326252055093	Isotype	Experiment_2 Donor_3	135951
0.33125419097410475	0.34104124593086155	0.06163460477837834	0.07478800912241143	0.3412776488886679	Isotype	Experiment_2 Donor_3	151888
0.39146919784863077	0.33935730563914945	0.2890856522026713	0.07441885904588819	0.352671423258314	Isotype	Experiment_2 Donor_3	130014
0.4321207794136619	0.0	0.40675316709175824	1.0	1.0	Isotype	Experiment_2 Donor_3	166075
0.16246334007751417	0.2459803979505721	0.27374963266044156	0.20230889644976902	0.33433822731788443	Isotype	Experiment_2 Donor_3	174023
0.24503188920055677	0.0032854403911252465	0.4472421090287174	0.5971888700967062	0.9709912727789536	Isotype	Experiment_2 Donor_3	158876
0.9927639517305535	0.0	1.0	1.0	1.0	Isotype	Experiment_2 Donor_3	142945
0.8849955764512051	0.1765118583692439	0.22405272124151895	0.3421704951890281	0.4355733297944643	Isotype	Experiment_2 Donor_3	167108
0.028791519391742813	0.8562286780573956	0.3875104406269463	0.11468120035859487	0.032089722338893886	Isotype	Experiment_2 Donor_3	140870
0.05574426017535989	0.921664702577636	0.4072223712015475	0.26881523765890847	0.009873815769991362	Isotype	Experiment_2 Donor_3	173451
0.1723357362282835	0.2692877058609282	0.11659475926018525	0.2916713145351906	0.3365126296497076	Isotype	Experiment_2 Donor_3	175919
0.804760840834468	0.06186820294096739	0.0	0.2745162930325627	0.854642608073028	Isotype	Experiment_2 Donor_3	151540
0.07163744077429847	1.0	0.34527512095400126	0.09903022485858247	0.0	Isotype	Experiment_2 Donor_3	179309
0.05013305782746016	0.47322604149897585	0.17905254278088448	0.3972723027134519	0.18077665194904927	Isotype	Experiment_2 Donor_3	144180
0.07201621406536321	0.18300470300950292	0.2891583954490802	0.11349116607284915	0.6250922270117085	Isotype	Experiment_2 Donor_3	135519
0.11671046563395882	0.24423933827762268	0.26326571413745026	0.16687213333318968	0.44496908472866936	Isotype	Experiment_2 Donor_3	162469
0.1418002659209716	0.5547288827682751	0.3777466493821666	0.04938421951613138	0.14876038823196877	Isotype	Experiment_2 Donor_3	133092
0.10075632296308387	0.13684568173299438	0.10620213172869707	0.3451674078372618	0.6051116072208168	Isotype	Experiment_2 Donor_3	174566
0.011785655256745966	0.0	0.2510821318748504	0.5038075948205768	1.0	Isotype	Experiment_2 Donor_3	136388
0.09709569085588726	0.5994403391882213	0.17315369987020837	0.255266463389763	0.11195818874007996	Isotype	Experiment_2 Donor_3	134855
0.0	1.0	0.18980703483296024	0.08219962653214986	0.0	Isotype	Experiment_2 Donor_3	136823
0.03809279335861434	1.0	0.33779692062644795	1.0	0.0	Isotype	Experiment_2 Donor_3	176496
0.09804814232256673	0.23250019092602528	0.25762086681312335	0.18375225398272435	0.4422754065361515	Isotype	Experiment_2 Donor_3	134920
0.47538933916255294	0.09571415119537531	0.18313303717478965	0.600601281977216	0.6981598695256458	Isotype	Experiment_2 Donor_3	133084
0.3143961763840374	0.7219918069225697	0.24419943178443795	0.0	0.11286163739309908	Isotype	Experiment_2 Donor_3	160970
0.3215289137347685	0.3685134143940588	0.21633715884872984	0.0	0.26050942596931853	Isotype	Experiment_2 Donor_3	156369
0.6581887731689181	0.0	0.0	0.3198787408756219	1.0	Isotype	Experiment_2 Donor_3	168618
0.6538114375408858	0.07294066211222912	0.0	0.5873958839773487	0.6875716690395629	Isotype	Experiment_2 Donor_3	167330
0.3133034826231693	0.07046799492540089	0.052840243575491996	0.3976922215499333	0.9984142959544395	Isotype	Experiment_2 Donor_3	163544
0.08905293703456901	0.8601921345693728	0.18049203662347127	0.10389052162619834	0.06092044513587648	Isotype	Experiment_2 Donor_3	171017
0.1714302272222974	0.5241166796198133	0.15120391706084677	0.19573167415642354	0.20071336618872837	Isotype	Experiment_2 Donor_3	145051
0.31661804628361956	0.1059988288798136	0.18576511798323886	0.37806074534993406	0.6796698434650301	Isotype	Experiment_2 Donor_3	137408
0.5818946361104133	0.32491633217408383	0.18480440103653936	0.0	0.35412087790150587	Isotype	Experiment_2 Donor_3	170141
0.2214961284145295	0.21683324783686292	0.48015173833398866	0.29122620652594594	0.29266970716789703	Isotype	Experiment_2 Donor_3	174314
0.869595058183138	0.18589384008956691	1.0	0.28728864495472795	0.19293757573785122	Teplizumab	Experiment_2 Donor_3	509452
0.06514844567871596	0.9277109696369761	0.2905138590610615	0.038366559423608414	0.0355726310455098	Teplizumab	Experiment_2 Donor_3	530698
0.47047366620445524	0.29920519076351393	1.0	0.388537014025996	0.19349881346582634	Teplizumab	Experiment_2 Donor_3	512784
0.16060668742759757	0.5763220152379924	0.48505570539385773	0.0868906908709519	0.10200600459511952	Teplizumab	Experiment_2 Donor_3	527215
0.08192048325863063	1.0	0.2665746527326812	0.0	0.0	Teplizumab	Experiment_2 Donor_3	547415
0.8391774357819529	0.0	0.6756287713636236	0.5368048308423035	0.938319357223091	Teplizumab	Experiment_2 Donor_3	521038
0.0	0.5654801893801191	0.41840098090477257	0.080508716981587	0.10096166303768404	Teplizumab	Experiment_2 Donor_3	524157
0.5360986373902474	0.040646481288719956	0.8583396231817865	0.1372793689190856	0.8162792745611829	Teplizumab	Experiment_2 Donor_3	552906
0.04798653839139171	0.26267621555886955	0.30690856423184293	0.0735381504935849	0.2648735552324035	Teplizumab	Experiment_2 Donor_3	546735
0.18538907092174642	0.451432100517255	0.4927632975032286	0.1965530982502694	0.15139994630921538	Teplizumab	Experiment_2 Donor_3	542183
0.16595957083745946	0.40690507167794104	0.36158099131490773	0.2104144645504157	0.21876378118555898	Teplizumab	Experiment_2 Donor_3	505019
0.14884539150937615	0.48377375949795726	0.4890582708396629	0.21265183730939397	0.18335114932702137	Teplizumab	Experiment_2 Donor_3	527277
0.45955800248256046	0.12223748977005768	0.6558567008925947	0.21560600039098474	0.4578394343953127	Teplizumab	Experiment_2 Donor_3	549320
0.23328298223954536	0.8395497366772221	0.4382442798615721	0.006126624240512355	0.0414142218525597	Teplizumab	Experiment_2 Donor_3	549272
0.0029823478845544277	1.0	0.3712054899388417	0.0	0.00523934266133221	Teplizumab	Experiment_2 Donor_3	513462
0.3164388021656756	0.17370004738438316	1.0	0.6914154767781984	0.19822133306374062	Teplizumab	Experiment_2 Donor_3	521648
0.12125612501758785	0.4847045002665753	0.5871532424520136	0.09424807835107844	0.1456284772637196	Teplizumab	Experiment_2 Donor_3	535111
0.24950311620373264	0.6677717287506709	0.8022686510820396	0.0372513936746464	0.061430743919534056	Teplizumab	Experiment_2 Donor_3	519224
0.16656981171632818	0.5244921432770066	0.4558108526771629	0.2641044474943568	0.09164072936007452	Teplizumab	Experiment_2 Donor_3	515138
0.432401887747546	0.8425123252160086	0.5805042910842125	0.08216476703001141	0.015506766358021786	Teplizumab	Experiment_2 Donor_3	552615
0.0	0.39760131747907546	0.29018801796789495	0.32462016902526036	0.17520079043788703	Teplizumab	Experiment_2 Donor_3	536543
0.11887704367786701	1.0	0.6022321153427799	0.14235020030935774	0.0	Teplizumab	Experiment_2 Donor_3	559286
0.10223415853044779	0.3447925635563952	0.26284646503668385	0.14265364014694645	0.3212700391314	Teplizumab	Experiment_2 Donor_3	520345
0.9543436005318197	0.48305056548426056	1.0	0.2826952681784599	0.0	Teplizumab	Experiment_2 Donor_3	514279
0.047622535922478317	0.32401846453832234	0.49381683123011383	0.016009417452720644	0.2894227392589752	Teplizumab	Experiment_2 Donor_3	546089
0.16850272950305198	0.5027543773411365	0.5586676397812633	0.04465764210930659	0.12477143607926174	Teplizumab	Experiment_2 Donor_3	541049
0.6273026703587062	0.6382441048840014	0.9008611156089419	0.0805719598687269	0.033105750889819895	Teplizumab	Experiment_2 Donor_3	539655
0.10137445919512818	0.6084175631121594	0.7289870063361121	0.21239775075365402	0.0679278796756906	Teplizumab	Experiment_2 Donor_3	536896
0.24543057121885622	0.7729636466402021	0.9197189103292461	0.07923235927587381	0.002493366658482574	Teplizumab	Experiment_2 Donor_3	524974
0.3195916737486013	0.38725793190964447	0.249489617838188	0.021335852506431933	0.21022394579995612	Teplizumab	Experiment_2 Donor_3	536882
1.0	0.02695197736077239	0.26252767801321836	0.23511795566217628	1.0	Teplizumab	Experiment_2 Donor_3	519722
0.2981391516473238	0.3333605134014036	0.5381060749636276	0.15519073424102228	0.22847648999891693	Teplizumab	Experiment_2 Donor_3	517969
0.18089835570485108	0.8346651275496666	0.45810829770294703	0.0	0.021657778328387056	Teplizumab	Experiment_2 Donor_3	527232
0.40785736219546276	0.0	1.0	1.0	1.0	Teplizumab	Experiment_2 Donor_3	524190
0.16140673934510047	1.0	0.4219088678224079	0.0	0.0	Teplizumab	Experiment_2 Donor_3	549156
0.6549698527947542	0.49562045161607843	1.0	0.2527029343511032	0.05739922487263501	Teplizumab	Experiment_2 Donor_3	530407
0.2369960343778646	0.36555632013358974	1.0	0.1566752374700001	0.15412527490689873	Teplizumab	Experiment_2 Donor_3	515244
0.07542836272082758	1.0	0.3700652351010997	0.167253794858888	0.0	Teplizumab	Experiment_2 Donor_3	524316
0.31766011907011243	0.4849138630527301	1.0	0.28197905123319916	0.09112934809054983	Teplizumab	Experiment_2 Donor_3	520671
1.0	0.03074545642330388	0.0	0.18072051464206718	1.0	Teplizumab	Experiment_2 Donor_3	551350
0.18929187809217707	0.3798996114004947	0.4062728554923325	0.4004836139139645	0.22070849559843972	Teplizumab	Experiment_2 Donor_3	523716
0.22963946802861357	0.8866793895535531	0.05077272376441143	0.30768546798566687	0.06290817925112337	Teplizumab	Experiment_2 Donor_3	548333
0.1260833449577271	0.8513853489083899	0.5152935561775782	0.012826578747771863	0.026096896936051977	Teplizumab	Experiment_2 Donor_3	557839
0.22991602117963536	0.1392782804055302	0.4398497478728361	0.15306497787257606	0.5806059264740672	Teplizumab	Experiment_2 Donor_3	539037
0.13218471332151982	0.9411560588684211	0.4582066985141073	0.05416490459222633	0.011561203398229542	Teplizumab	Experiment_2 Donor_3	547729
0.43975374457758193	0.2370484668319272	0.4602883965163841	0.0870166856205935	0.3016710246654729	Teplizumab	Experiment_2 Donor_3	556482
0.06157435668281872	0.7153303752395702	0.5214678620916621	0.2014795520916619	0.06047888226466692	Teplizumab	Experiment_2 Donor_3	506067
0.28840699184101465	0.4519287914130844	0.9592222771543087	0.08287710705028299	0.1048562609600751	Teplizumab	Experiment_2 Donor_3	526908
0.1441300740475939	0.39111342925629095	0.30853547097067524	0.032751017366222816	0.22446742369685385	Teplizumab	Experiment_2 Donor_3	527522
1.0	0.23090138970976026	0.3925073381123809	0.0	0.37864348078098414	Teplizumab	Experiment_2 Donor_3	518262
0.050102273179797825	0.5722557476461392	0.42974660768182493	0.05151789421181231	0.11591973419998387	Teplizumab	Experiment_2 Donor_3	544384
0.2142903960778667	0.7055436706286194	0.8165883765542359	0.21517181611150765	0.027105831471859933	Teplizumab	Experiment_2 Donor_3	531234
0.19911047004865223	0.8148055723264758	0.6258032601350376	0.1492688221728069	0.00963980144261684	Teplizumab	Experiment_2 Donor_3	507726
0.10714870678724066	0.5533012778851671	0.5852433784513312	0.14964672126270293	0.11730472398557007	Teplizumab	Experiment_2 Donor_3	549598
0.6611938975689999	0.17875326475013642	0.19299664239909828	0.0	0.657420431351173	Teplizumab	Experiment_2 Donor_3	522773
0.0	1.0	0.2925226022422653	0.10342288024068323	0.0	Teplizumab	Experiment_2 Donor_3	530827
1.0	0.4463318633455332	1.0	0.1932946469072036	0.06372650355989264	Teplizumab	Experiment_2 Donor_3	556921
0.14315448782104262	0.24755364419527598	0.45654039906379845	0.0	0.42578664902173385	Teplizumab	Experiment_2 Donor_3	521822
0.510461370340739	0.0	1.0	0.12476881104442808	0.839525007339952	Teplizumab	Experiment_2 Donor_3	557540
0.26108613643874184	0.17387119885225513	0.7435970211706721	0.24420527664401206	0.30323482431971954	Teplizumab	Experiment_2 Donor_3	510577
0.20399430259375848	0.35464149104147313	0.17086041749571457	0.2786180648976659	0.19330215087127936	Teplizumab	Experiment_2 Donor_3	544363
0.15048359968498345	0.46772698487243847	0.4431393758768264	0.1597125890201445	0.14397865896600365	Teplizumab	Experiment_2 Donor_3	543182
0.3054975892048175	0.18197284339002592	0.48671000973619555	0.07073143154682296	0.4228813832170651	Teplizumab	Experiment_2 Donor_3	516850
0.2557784924212998	0.9787767904216028	0.27105560870670675	0.0	0.024212679320177278	Teplizumab	Experiment_2 Donor_3	515947
0.8597151703002527	0.22789703997768684	1.0	0.29711308229784333	0.14489707630167412	Teplizumab	Experiment_2 Donor_3	510628
0.18236740033681223	0.3240270565174608	0.6811364333842536	0.1246922952311796	0.2314286233977621	Teplizumab	Experiment_2 Donor_3	527227
0.04676222465557294	0.7458566629481967	0.6020446399280169	0.37859911833784554	0.03371052152965152	Teplizumab	Experiment_2 Donor_3	512123
0.06359583698566455	0.7939491097265443	0.35106824254690705	0.12141923949150663	0.0641209200384144	Teplizumab	Experiment_2 Donor_3	525719
0.035254278393250335	0.5418924440682482	0.35499369630189004	0.06514858394665032	0.13443805329271585	Teplizumab	Experiment_2 Donor_3	559092
0.17266171699492225	0.6776147505341279	0.7643633714943231	0.1397171685677764	0.06198571456875322	Teplizumab	Experiment_2 Donor_3	559077
0.085459220890439	0.4706888769167783	0.6125852656098101	0.48981597093600476	0.15662940434402178	Teplizumab	Experiment_2 Donor_3	522310
0.4063312892628865	0.23323070231565585	0.20796003975726815	0.0	0.11153722611710735	Teplizumab	Experiment_2 Donor_3	511013
0.3511239019831162	0.04790064173489095	0.488635981665309	0.029675419836936584	0.8692955822418749	Teplizumab	Experiment_2 Donor_3	556772
0.01521998229104324	0.41648447173954983	0.6022971677102936	0.29760511572407	0.21244898934159545	Teplizumab	Experiment_2 Donor_3	532861
0.13137680492722345	0.8211764270175851	0.35360491250481035	0.0	0.04258951069694401	Teplizumab	Experiment_2 Donor_3	518217
0.2531654636706441	0.1884186455327459	0.9626457439588568	0.23069509907589977	0.353751705109852	Teplizumab	Experiment_2 Donor_3	559976
0.4093485278971729	0.6659654365708929	0.5406344332305181	0.1588319389941237	0.06470047971637334	Teplizumab	Experiment_2 Donor_3	548896
0.16077691898633878	0.12824569284649104	0.8401664306405531	0.06031991535077712	0.5936380330874509	Teplizumab	Experiment_2 Donor_3	529113
0.0	0.7449351111216856	0.33938425807647254	0.1274911499846353	0.05703732663272189	Teplizumab	Experiment_2 Donor_3	505938
0.19378514047477977	1.0	0.22467058731037368	0.12544952112127017	0.0	Teplizumab	Experiment_2 Donor_3	547071
0.09476138923372651	1.0	0.29038607960410917	0.4490982811622609	0.0	Teplizumab	Experiment_2 Donor_3	546850
0.21315800610004665	0.3096183307275428	0.7069835070523123	0.19681539207996285	0.19808690574654725	Teplizumab	Experiment_2 Donor_3	558085
0.08166677962386837	0.17425355053727157	0.6283973188598929	0.5323811746235863	0.4318964626533775	Teplizumab	Experiment_2 Donor_3	517572
0.21739251918822314	0.07250549950270518	0.6857255555902342	0.48404928869436514	0.5514351060489775	Teplizumab	Experiment_2 Donor_3	534091
0.4451838675313391	0.0	0.9012037961731914	0.41891374852259644	0.9281091434989315	Teplizumab	Experiment_2 Donor_3	547616
0.14091102352428833	0.44098494616991873	0.4729216141209873	0.037067713947244896	0.1072049825180876	Teplizumab	Experiment_2 Donor_3	508778
0.3792654041624015	0.6214288463472342	0.3709946090289686	0.08088982225797163	0.10066325932330399	Teplizumab	Experiment_2 Donor_3	516296
0.7824442354136418	0.0	0.43624200186674944	0.4901097203353073	1.0	Teplizumab	Experiment_2 Donor_3	545644
0.5710042028492986	0.7077604997017688	1.0	0.12684838151011735	0.003519572535523716	Teplizumab	Experiment_2 Donor_3	513449
0.11584706326385881	0.7811094478500006	0.6077703726705768	0.04743286054431061	0.034394707567796605	Teplizumab	Experiment_2 Donor_3	530773
0.6422458769059741	0.9505459487104285	0.4688172853007527	0.059109855128716575	0.001093984694150874	Teplizumab	Experiment_2 Donor_3	542633
0.23626635936158266	0.1287537739747853	0.5036018139843093	0.19332031446904707	0.624259330033211	Teplizumab	Experiment_2 Donor_3	552222
0.26163508618503817	0.3994714994179861	0.6115257063450177	0.0944521532658885	0.18415218901725527	Teplizumab	Experiment_2 Donor_3	511074
0.07943189447489578	1.0	0.2136294411520363	0.1540945841930618	0.008793838551106131	Teplizumab	Experiment_2 Donor_3	551679
0.08177110313436012	0.567621485380266	0.8130711453226392	0.3047005543101611	0.08182489741199035	Teplizumab	Experiment_2 Donor_3	505532
1.0	0.0	0.1781511333451007	0.45728156627552985	0.793233823159117	Teplizumab	Experiment_2 Donor_3	519547
0.17784287886174918	0.6665871414001594	0.35237930853507204	0.0843275135974588	0.09776064053092795	Teplizumab	Experiment_2 Donor_3	550517
0.2760874487573918	0.15361685815130408	1.0	0.14157844433504105	0.2994273883587684	Teplizumab	Experiment_2 Donor_3	558032
0.08986823557149519	1.0	0.565966686488927	0.0	0.0	Teplizumab	Experiment_2 Donor_3	556504
0.25772257361193496	0.14065748910578815	0.4854867179580439	0.19569760932535565	0.54602947064661	Teplizumab	Experiment_2 Donor_3	539894
0.249196357396844	0.2732619124166821	0.636118154915089	0.22498678937799932	0.23724186062603675	Teplizumab	Experiment_2 Donor_3	557627
0.2854682748174688	0.21366733474720584	0.5628292891479779	0.04513738106887976	0.39493050842688193	Teplizumab	Experiment_2 Donor_3	511748
0.15772036980062035	0.686221146238185	0.37763568650651524	0.07074451641436298	0.039955266233623964	Teplizumab	Experiment_2 Donor_3	549216
0.15103911826967212	0.10809213141645924	0.4253727203396218	0.17940663891375236	0.6824499224336129	Teplizumab	Experiment_2 Donor_3	546667
0.12977383000318246	0.09893430243186366	0.3313347220168312	0.21893363559597284	0.8673079895191249	Teplizumab	Experiment_2 Donor_3	557748
0.0	0.28271631151598053	0.5113317183532347	0.20766514212226067	0.3601546654084552	Teplizumab	Experiment_2 Donor_3	536808
0.375746532893075	0.28513974539439085	0.543011467680654	0.02596193614648161	0.2556353099335568	Teplizumab	Experiment_2 Donor_3	535123
0.6055894916472572	0.32752273842826385	1.0	0.24110923218371944	0.14274796789606223	Teplizumab	Experiment_2 Donor_3	549540
0.1552399935633843	0.5268403651076743	0.5267436250085975	0.2571442353357583	0.11648100448620821	Teplizumab	Experiment_2 Donor_3	507463
0.2712916369391444	0.10454512448998485	0.611849973476851	0.2944218963321852	0.6421201790907922	Teplizumab	Experiment_2 Donor_3	501462
0.033381206622076755	1.0	0.4670420205013323	0.28271760182130373	0.0	Teplizumab	Experiment_2 Donor_3	538391
0.3660188003965678	0.4262218187609911	0.6280709269825505	0.4130131407827689	0.12139082893227512	Teplizumab	Experiment_2 Donor_3	549895
0.4216185317720192	0.35806716194735344	0.20985646807444253	0.26068390991434837	0.27213599628576146	Teplizumab	Experiment_2 Donor_3	525336
0.4328158293267082	0.07474630265338986	0.41078480073769824	0.29189191660486097	0.37635266195571027	Teplizumab	Experiment_2 Donor_3	543046
0.22996495547339754	0.3289992488648721	0.7122408376892635	0.14272713498639616	0.2524311398433121	Teplizumab	Experiment_2 Donor_3	556371
0.16276831241341427	0.7943526141653889	0.5064416875312687	0.05040023057432024	0.03539933294079428	Teplizumab	Experiment_2 Donor_3	550815
0.18472665323779072	1.0	0.4037746137327011	0.12578704678211877	0.0	Teplizumab	Experiment_2 Donor_3	554951
0.3442017660494728	0.778697614358147	0.7530935684555492	0.2127923655664373	0.0	Teplizumab	Experiment_2 Donor_3	528646
0.16867446424531066	0.5481823612005368	0.5863638476937433	0.22061294208518673	0.08609854995000098	Teplizumab	Experiment_2 Donor_3	531134
0.022791970699306614	0.8775553916712562	0.19820538072679567	0.040404571820513956	0.05549709416659178	Teplizumab	Experiment_2 Donor_3	531897
0.4361430432540004	0.9652038161379666	0.03039413777157215	0.0	0.055483079198095565	Teplizumab	Experiment_2 Donor_3	556195
1.0	0.22091049985175457	0.421475749986598	0.0	0.4967113139341383	Teplizumab	Experiment_2 Donor_3	517840
0.14947448095087346	0.2532419839471954	0.6351120892579882	0.1458284788096091	0.36237480999503985	Teplizumab	Experiment_2 Donor_3	526369
0.06635420023333692	0.3846140508387597	0.8143886584063562	0.6334708070949412	0.13464406622479208	Teplizumab	Experiment_2 Donor_3	518488
0.15624771359027695	0.19606778664785499	0.41375291553407767	0.1607602297423634	0.40995895315487363	Teplizumab	Experiment_2 Donor_3	510248
0.20742881439168562	0.14906587935949814	0.90286981007943	1.0	0.27578792329011204	Teplizumab	Experiment_2 Donor_3	514998
0.21382123506737652	0.2618278880450891	0.7073590545617914	0.07390226338676761	0.2077312251452393	Teplizumab	Experiment_2 Donor_3	543274
0.32748695340821043	0.9091144248915644	0.40381522177686013	0.05250697794090056	0.0	Teplizumab	Experiment_2 Donor_3	540903
0.14043526744194781	0.3573398973920616	0.43181944706679865	0.3600119984642339	0.23081284508694663	Teplizumab	Experiment_2 Donor_3	551430
0.36230801050222744	0.37465032408122045	0.8717612725492588	0.36407579832758946	0.16377083380749258	Teplizumab	Experiment_2 Donor_3	521174
0.08851201767062308	0.7662124204965148	0.6382495247018091	0.1869547733565871	0.042203587817253696	Teplizumab	Experiment_2 Donor_3	537958
0.22701128472437043	0.6810047150109282	0.6713147196181962	0.5852893666336769	0.02144324570609078	Teplizumab	Experiment_2 Donor_3	525319
0.2774677355157602	0.7997755138502268	0.6255946147901179	0.0	0.032449853347182	Teplizumab	Experiment_2 Donor_3	536763
0.3818244908272074	0.14379661555039094	0.32962767156539535	0.12619085599304689	0.6056632470862143	Teplizumab	Experiment_2 Donor_3	531919
0.0	0.5789131402446522	0.383693028483156	0.15580355552898112	0.1246447336895288	Teplizumab	Experiment_2 Donor_3	546202
0.14964437321796933	0.7001284246876419	0.2543099004550668	0.1582617922198098	0.09959551271606921	Teplizumab	Experiment_2 Donor_3	521480
0.33369924224409175	0.3610921837226602	0.9540522967855143	0.12905135957604771	0.18834154051743102	Teplizumab	Experiment_2 Donor_3	540460
0.09579589608795401	0.6767741633665926	0.8661789604121616	0.19457884655086982	0.01378146469500461	Teplizumab	Experiment_2 Donor_3	541498
0.13077712610018025	0.7862857043531547	0.4256930074078626	0.21650586292404203	0.03177715371301518	Teplizumab	Experiment_2 Donor_3	550828
0.15436097031382617	0.4524119488910854	0.5107904813454592	0.24977591154125856	0.19143124390984845	Teplizumab	Experiment_2 Donor_3	555849
0.10521243993935077	0.545567242564255	0.9542291711724981	0.09971515305191234	0.0880068049806306	Teplizumab	Experiment_2 Donor_3	525220
0.5797406189740703	0.0	1.0	0.14255714269523723	0.7119998926634066	Teplizumab	Experiment_2 Donor_3	523792
0.8211947797218088	0.0423834589888195	0.0	0.3623218442271981	1.0	Teplizumab	Experiment_2 Donor_3	512720
0.1304868928195496	0.7480003724957148	0.4785514387697392	0.019677956018102707	0.038151821982940384	Teplizumab	Experiment_2 Donor_3	518127
0.18501772171474784	0.06265341155206451	0.5868547683108296	0.30116199553841855	0.6386068499619746	Teplizumab	Experiment_2 Donor_3	538580
0.5515708745271726	0.38111354091070504	1.0	0.47031144627565086	0.07683079330209967	Teplizumab	Experiment_2 Donor_3	558507
0.5880709418876761	0.2789304058042433	0.881970455649081	0.22026484974668595	0.2426240580847014	Teplizumab	Experiment_2 Donor_3	503486
0.25963002057555734	0.5564325566661663	0.294697639153309	0.36574016434846296	0.154037800700903	Teplizumab	Experiment_2 Donor_3	559300
0.1990392087668682	0.26344869861909637	0.5608486149539541	0.20022169537793066	0.3978334565830542	Teplizumab	Experiment_2 Donor_3	517539
0.09789480700548793	0.1262455280296598	0.620719096338985	0.36974249011281884	0.6274227816429704	Teplizumab	Experiment_2 Donor_3	549534
0.08970570220518806	0.4751073119276241	0.5806971744916207	0.17240186737384264	0.13987392011088584	Teplizumab	Experiment_2 Donor_3	533727
0.7174274981885449	0.0	0.471717157875257	0.48432893606612304	1.0	Teplizumab	Experiment_2 Donor_3	511994
0.16515682617331975	0.715580326458107	0.5327328468981848	0.134110349167947	0.05097140375802731	Teplizumab	Experiment_2 Donor_3	541167
0.16776453660751622	0.7540514678396942	0.11356166438390618	0.1484915609211132	0.10716482926838501	Teplizumab	Experiment_2 Donor_3	511299
0.16915180815310893	0.49027951057319524	0.7949257177120637	0.26011748916670097	0.046543672194623915	Teplizumab	Experiment_2 Donor_3	540027
0.7865019906850608	0.0	0.42785036610787425	0.6719052724498598	0.9923552652223832	Teplizumab	Experiment_2 Donor_3	501992
0.09374455953398418	0.32082770548470524	0.2921263602468845	0.016079368021847514	0.35131283812452635	Teplizumab	Experiment_2 Donor_3	515339
0.0	0.8158327030329863	0.2856363813928535	0.7245919873519826	0.06773481628614401	Teplizumab	Experiment_2 Donor_3	552581
0.16807377330798548	0.8073939783438077	0.7441636541415412	0.40399892448224317	0.0	Teplizumab	Experiment_2 Donor_3	534310
0.14345284570852684	0.28499854379266604	0.4562434739825767	0.42945401271895645	0.34721491975450003	Teplizumab	Experiment_2 Donor_3	510580
0.06637142971987076	0.5497715212095179	0.3311570194232093	0.17858011296410142	0.10821757822103664	Teplizumab	Experiment_2 Donor_3	548153
0.09820824502378867	0.6249000744048498	0.58098451636127	0.06872351025789393	0.04789212161711184	Teplizumab	Experiment_2 Donor_3	516727
0.31000512047491596	0.4024576485820435	0.8653762821970824	0.050407081035148835	0.11859318688283357	Teplizumab	Experiment_2 Donor_3	513168
0.1552612577489666	0.6653103488479074	0.44183766147330794	0.1933790145682741	0.051024296111156595	Teplizumab	Experiment_2 Donor_3	519266
0.08787241040684558	0.5540210870844452	0.35419880276911797	0.14992181854157144	0.14016207929766739	Teplizumab	Experiment_2 Donor_3	540834
0.21487789608889082	0.8342595167575929	0.2631581540942032	0.0	0.024413959997674185	Teplizumab	Experiment_2 Donor_3	518714
0.05841420270277449	0.32533405735170073	0.8355096348714433	0.17358893047747262	0.20613618325052077	Teplizumab	Experiment_2 Donor_3	537276
0.0220400528172093	0.954015541290094	0.5068765953731732	0.07468290898941198	0.00798160662038311	Teplizumab	Experiment_2 Donor_3	557110
0.049544690731421016	1.0	0.2671919833608627	0.22908875927270417	0.0	Teplizumab	Experiment_2 Donor_3	540006
0.6356076505180102	0.02099543277499705	1.0	0.4234546006715019	0.7268512209851529	Teplizumab	Experiment_2 Donor_3	515564
0.4202688010076708	0.39202642854066194	0.1398972542792453	0.1747914741430596	0.3025194982028012	Teplizumab	Experiment_2 Donor_3	518431
0.4911347784947835	0.061362015731490235	1.0	0.26447170120273533	0.5061405925717707	Teplizumab	Experiment_2 Donor_3	518807
0.017318386410672917	0.4454356580928153	0.3767525342015079	0.12352376418451402	0.18398679189763323	Teplizumab	Experiment_2 Donor_3	528721
0.0027135130857023947	0.2613791925756574	0.44330422625950416	0.07745578413552025	0.4234757381786772	Teplizumab	Experiment_2 Donor_3	546276
0.39999411166911425	0.09340697025238125	0.37468029734961156	0.12457241262839092	0.799046208683365	Teplizumab	Experiment_2 Donor_3	527710
0.19736587899296335	0.5508031515031322	0.983453441890239	0.3770640899127745	0.07982963860519501	Teplizumab	Experiment_2 Donor_3	552841
0.17708694982269085	0.8315795523204366	0.6836871240720386	0.0	0.009973598896089184	Teplizumab	Experiment_2 Donor_3	509183
0.10535196929303506	0.1640257072942364	0.35277759753262544	0.21024369605472093	0.594417416796989	Teplizumab	Experiment_2 Donor_3	546115
0.2796985372777768	0.09780804727706595	0.42904121725024713	0.18824524517183142	0.5618452937699028	Teplizumab	Experiment_2 Donor_3	515525
0.19443116366822616	0.7054087281549888	0.3942486463073243	0.07461315932528102	0.08174275451492716	Teplizumab	Experiment_2 Donor_3	556524
0.2258889440567545	0.9141649996272166	0.5155044794398305	0.19987825116148322	0.01254113887770151	Teplizumab	Experiment_2 Donor_3	547785
0.27374264536342446	0.18764241314487437	0.5616179962269443	0.19178891423001612	0.35754907887208387	Teplizumab	Experiment_2 Donor_3	537432
0.1057232064977861	0.26004052485377266	0.45910616749403416	0.0	0.3704551465126912	Teplizumab	Experiment_2 Donor_3	534178
0.04669454771060184	0.8552766037919209	0.5106425253385698	0.3746871464357829	0.020739857306821024	Teplizumab	Experiment_2 Donor_3	559306
0.5109034951160012	0.10724215461531628	1.0	0.2578132292938099	0.3754144849134379	Teplizumab	Experiment_2 Donor_3	515957
0.06921194021606472	0.18011682980305635	0.5493706000692286	0.43410657092610827	0.352610044476614	Teplizumab	Experiment_2 Donor_3	553624
1.0	0.0019751428614698404	0.0	0.20903745381593647	1.0	Teplizumab	Experiment_2 Donor_3	539098
0.1541152935467926	0.5791189611700207	0.5594718328923673	0.17192865097657697	0.08956682778625423	Teplizumab	Experiment_2 Donor_3	529105
0.08596230734960851	0.7701455475038456	0.4225711419615058	0.1666223910515125	0.052801268848937946	Teplizumab	Experiment_2 Donor_3	529034
0.4596103470973577	0.751539610836878	0.677670567732832	0.0012796300197120184	0.024982975132450486	Teplizumab	Experiment_2 Donor_3	520172
0.1165803173854114	1.0	0.30890300956702393	0.1362656076279246	0.0	Teplizumab	Experiment_2 Donor_3	536976
0.23639456098967743	0.620189791830715	0.5573982714171063	0.17001339541618576	0.09922474920646406	Teplizumab	Experiment_2 Donor_3	538672
0.03675866780005184	0.4693480345630789	0.6171453602204263	0.1849679960648377	0.12751820265860916	Teplizumab	Experiment_2 Donor_3	526002
0.7290413398958316	0.0	0.7639552743934007	0.9629042220545903	1.0	Teplizumab	Experiment_2 Donor_3	530734
0.38691725486966205	0.0	0.3352818136171728	0.0999618524283377	1.0	Teplizumab	Experiment_2 Donor_3	534094
0.05532637853235707	0.47419690105206286	0.47481325220067583	0.13167156235626504	0.18507872590305918	Teplizumab	Experiment_2 Donor_3	553996
0.15907428843176516	0.5490158520377714	0.2796043353655167	0.07159342015227316	0.1462461010940657	Teplizumab	Experiment_2 Donor_3	544556
0.19451956785445912	0.301208149941042	0.3841316366012241	0.13911984331734112	0.35165432637202776	Teplizumab	Experiment_2 Donor_3	539386
0.2211943116491343	0.3221797897715586	0.620099058070238	0.015314953479848613	0.24819392868745346	Teplizumab	Experiment_2 Donor_3	505959
0.00613498303280665	0.37342915802395554	0.2637643927271887	0.42029844903507557	0.28651790067788635	Teplizumab	Experiment_2 Donor_3	541716
0.0712244278797106	0.7731629749243221	0.31384298514176984	0.17393679211252364	0.0654815723224653	Teplizumab	Experiment_2 Donor_3	507319
0.05913886684822211	0.8959146661922284	0.5962498032875787	0.07862954845615727	0.007540166197548704	Teplizumab	Experiment_2 Donor_3	512816
0.19213089999762192	0.6826481392966717	0.5941471035199243	0.09275642569899975	0.05091068606839663	Teplizumab	Experiment_2 Donor_3	558523
0.035471805177609964	0.8747483030813183	0.26771565175768725	0.40174688931030306	0.01415819110190621	Teplizumab	Experiment_2 Donor_3	544265
0.48555288556224896	0.1855976921603982	0.7204389381441689	0.03487547098830984	0.3691614894749149	Teplizumab	Experiment_2 Donor_3	548915
0.2226991583272798	0.8433338992672822	0.5030930385956619	0.08005165698212453	0.02439799395041191	Teplizumab	Experiment_2 Donor_3	530224
0.11350728257547668	0.5106261348265992	0.7561728093419301	0.1350954570838429	0.11766745854797932	Teplizumab	Experiment_2 Donor_3	533076
0.41173378581590914	0.35723365341840124	0.5941723524807345	0.0	0.23128592396116293	Teplizumab	Experiment_2 Donor_3	507552
0.15679214345579912	0.779549232452574	0.5569734257341966	0.12481221928027013	0.02332074052399275	Teplizumab	Experiment_2 Donor_3	504032
0.23686749506776028	0.32799388942056196	0.24240500787613384	0.1317253580761945	0.30874669402922744	Teplizumab	Experiment_2 Donor_3	520181
0.17478113889650482	0.7772600942785353	0.6347587562801945	0.11848283198718917	0.01474455361417419	Teplizumab	Experiment_2 Donor_3	510434
0.023197812135207743	0.7655855862472275	0.2773512804832314	1.0	0.06743486633105986	Teplizumab	Experiment_2 Donor_3	534766
0.2493055120526746	0.40189790894417743	0.4939654618795466	0.03461016556556236	0.2654604512659359	Teplizumab	Experiment_2 Donor_3	516006
0.5381424308030281	0.0	0.3946623991269382	0.4061371341587978	0.6728685282224334	Teplizumab	Experiment_2 Donor_3	535121
0.06606708806689125	0.3641471550197912	0.6926919994943882	0.4124951616000577	0.2367085778644434	Teplizumab	Experiment_2 Donor_3	524715
0.8549470949985243	0.3404096232485883	1.0	0.05111636492103594	0.12632444565295614	Teplizumab	Experiment_2 Donor_3	529576
0.14994307198662357	0.4242261101043523	0.456469052082917	0.04158277625761835	0.1782290059453106	Teplizumab	Experiment_2 Donor_3	550029
0.3618501894798559	0.19845358465909568	0.3347668536171825	0.5536195150490433	0.4719899026810642	Teplizumab	Experiment_2 Donor_3	542297
0.36653664179530404	0.7027972267003328	0.6952699507506366	0.16913645273422662	0.04420934796324702	Teplizumab	Experiment_2 Donor_3	543213
0.09651907884675757	0.5639692903622658	0.24632919442654932	0.3662554823407105	0.12049736668690714	Teplizumab	Experiment_2 Donor_3	541251
0.15672327773555753	0.45614127363167445	0.5928640076093192	0.2021140807989847	0.11370611361628549	Teplizumab	Experiment_2 Donor_3	529657
0.0628784837071368	1.0	0.39404060834221216	0.10705826584112531	0.0	Teplizumab	Experiment_2 Donor_3	513281
0.3237044671889742	0.19532632313241513	0.25627920360327255	0.154620696927601	0.3535900929119507	Teplizumab	Experiment_2 Donor_3	512098
0.015193923640966916	0.7168317386027692	0.4608239493499714	0.14686043143095556	0.06804470288791264	Teplizumab	Experiment_2 Donor_3	540627
0.019535052704304064	0.8780152868919795	0.46719310153206095	0.14024387622083886	0.015209200221012815	Teplizumab	Experiment_2 Donor_3	528532
0.41858835012067347	0.1800567927132453	0.7000389412518847	0.36760731234668	0.2631402673746127	Teplizumab	Experiment_2 Donor_3	514904
0.42686538553310466	0.32492390712760555	1.0	0.6289976265797736	0.11252998980864554	Teplizumab	Experiment_2 Donor_3	525582
0.19019964336742684	0.5792287065373944	0.423665924396435	0.056502128652118976	0.11151450371609085	Teplizumab	Experiment_2 Donor_3	531162
0.4861205119687146	0.12174184391297423	0.2501745309321946	0.06553864077651235	0.572756409215668	Teplizumab	Experiment_2 Donor_3	553670
0.21894886092492366	0.22117588873144955	0.7834056786658796	0.2701237653070186	0.3256843599276917	Teplizumab	Experiment_2 Donor_3	513209
0.17316743443474703	0.4782419963947318	0.2651897055313769	0.051154611474652334	0.18857848688931045	Teplizumab	Experiment_2 Donor_3	517459
0.0	0.8355881402056576	0.3843433975273734	0.1652054841533801	0.031274016928565324	Teplizumab	Experiment_2 Donor_3	516114
0.15736079124806523	0.42798617224401664	0.7858154524608958	0.17139377961484606	0.17909255769389795	Teplizumab	Experiment_2 Donor_3	531426
0.2151341256169771	0.6369401094520203	0.34051883941836847	0.11709970146192683	0.12515789764273924	Teplizumab	Experiment_2 Donor_3	508272
1.0	0.01579027830998878	0.12167518315918462	0.1830756088782632	0.8118745535873387	Teplizumab	Experiment_2 Donor_3	511217
1.0	0.35865902960509627	1.0	0.0910378927801657	0.14643676507475828	Teplizumab	Experiment_2 Donor_3	513144
0.4336930279241396	0.11324333235917845	0.26440258557164253	0.19207107868694928	0.49857265977117976	Teplizumab	Experiment_2 Donor_3	507892
0.1841453850736237	0.8419223888397454	0.822320967879303	0.22162508759936328	0.0	Teplizumab	Experiment_2 Donor_3	529332
0.138155934819884	0.23832673714524905	0.23933946398447856	0.2142907120462009	0.2802547305750835	Teplizumab	Experiment_2 Donor_3	517847
0.106704515547283	0.4167448179352178	0.39776421344491547	0.07170967790280068	0.24747478082123497	Teplizumab	Experiment_2 Donor_3	545175
0.29112729324250086	0.2030523074470303	0.41965673367134326	0.5510754385169305	0.3419427750177736	Teplizumab	Experiment_2 Donor_3	535770
0.2967203240635448	0.473154590265984	1.0	0.049955669269228724	0.10105860875550214	Teplizumab	Experiment_2 Donor_3	545280
0.09546739361795258	0.5088419905246542	0.4764665172094948	0.328858058171931	0.14395002276125185	Teplizumab	Experiment_2 Donor_3	559101
0.11204121583232685	0.6466750161807056	0.6662658200621524	0.24580864569736072	0.04967021402814522	Teplizumab	Experiment_2 Donor_3	545646
0.1376556268689998	0.7663065177856111	0.6839444837533923	0.26277324010426295	0.025012030959212197	Teplizumab	Experiment_2 Donor_3	526999
0.3732300110091345	0.10713041994767288	0.9662870812126252	0.16865221848022927	0.5369826598222828	Teplizumab	Experiment_2 Donor_3	545422
0.08347903441416302	0.4257752404995402	0.6262053032746376	0.21015678130978316	0.12165210229080856	Teplizumab	Experiment_2 Donor_3	557545
0.14025837995217663	0.914298562732024	0.2157185873643021	0.10052061991657484	0.03385180460471392	Teplizumab	Experiment_2 Donor_3	531288
0.4727939448830327	0.4333145846368453	0.9861482771610849	0.32818617052040355	0.08451235737900914	Teplizumab	Experiment_2 Donor_3	522727
0.7416796307990748	0.5217720928761685	1.0	0.32465420251977584	0.02428274975443156	Teplizumab	Experiment_2 Donor_3	546315
0.3621946011985945	0.30550875112484505	0.6306528048189186	0.17759116101260355	0.2667417855877989	Teplizumab	Experiment_2 Donor_3	541269
0.4053423863420997	0.23349879481917307	0.2528477222044446	0.10788648905396495	0.43567202671282074	Teplizumab	Experiment_2 Donor_3	522788
0.06980859590177745	0.8635139076216728	0.4476342115559579	0.013323403981904756	0.03002571419331486	Teplizumab	Experiment_2 Donor_3	544276
0.22815881661196147	0.7769982030661938	1.0	0.0	0.0	Teplizumab	Experiment_2 Donor_3	554862
0.09062682873110005	0.8276003173429154	0.5335623549434676	0.0	0.042261810443845096	Teplizumab	Experiment_2 Donor_3	534975
0.0	0.8182792075174654	0.3904179126857272	0.16503099754976852	0.02830660060853196	Teplizumab	Experiment_2 Donor_3	533724
0.03380400176598766	1.0	0.27564851133420537	0.2745980964878318	0.0	Teplizumab	Experiment_2 Donor_3	547232
0.27266624898779873	0.8053326914028148	0.7338105709628162	0.15143755551146673	0.009765995169518373	Teplizumab	Experiment_2 Donor_3	541067
0.11588776155482057	0.34837960556506	0.38082272805481504	0.6157161222487625	0.2861435112293729	Teplizumab	Experiment_2 Donor_3	549681
0.10664751611980487	0.6364363391744466	0.6161942582878508	0.0	0.09437038391329139	Teplizumab	Experiment_2 Donor_3	533916
0.3207329888821429	0.5861922661180349	0.5844378260481042	0.07651520515511813	0.06309732885001396	Teplizumab	Experiment_2 Donor_3	541424
0.725125151144059	0.03210597457179401	0.7510718929541893	0.42926792715095025	0.8827222324658924	Teplizumab	Experiment_2 Donor_3	559161
0.07763797791858743	0.1294196439033644	0.471994921092969	0.5473006182423712	0.351416218709536	Teplizumab	Experiment_2 Donor_3	520290
0.16111852313772246	0.7876248984524973	0.42172352820242515	0.15314401831714758	0.045005192877800825	Teplizumab	Experiment_2 Donor_3	554348
0.46832637150592593	0.626942805909344	0.7717905055185706	0.02392400180566366	0.044266952752499096	Teplizumab	Experiment_2 Donor_3	514397
0.0	0.867387883932832	0.24746972495362912	0.13675050749491865	0.03801940612571672	Teplizumab	Experiment_2 Donor_3	539139
0.1704929256990242	0.5646904671355759	0.564391191328019	0.06997631804541143	0.07783505899970393	Teplizumab	Experiment_2 Donor_3	534735
0.3278904163731318	0.6477279997484752	1.0	0.2686219030598376	0.02351896668854359	Teplizumab	Experiment_2 Donor_3	546411
0.15437938333270987	0.40714273463749806	0.4517732464293634	0.0	0.16830464647826934	Teplizumab	Experiment_2 Donor_3	534153
0.12390767674521108	0.6031323143641245	0.43982651975899617	0.03790517417562825	0.11715928438199598	Teplizumab	Experiment_2 Donor_3	557779
0.0	0.6111321667890697	0.611600462745462	0.08802801057979151	0.08531630221387802	Teplizumab	Experiment_2 Donor_3	522260
0.586049085520935	0.11193039929705766	0.2658880893737412	0.29410134531868876	0.6681745031094987	Teplizumab	Experiment_2 Donor_3	559283
0.048023560810261705	1.0	0.23741427794793515	0.06301142569119234	0.00931428793059671	Teplizumab	Experiment_2 Donor_3	558705
0.27692583249730424	0.07477236822599749	0.27064457374767537	0.26004765152383597	0.7282699785542128	Teplizumab	Experiment_2 Donor_3	537721
0.05496661070391043	0.6030261422695484	0.6009041255887135	0.20851194006305868	0.10046963330645943	Teplizumab	Experiment_2 Donor_3	509549
0.6160706882716542	0.0	1.0	1.0	1.0	Teplizumab	Experiment_2 Donor_3	533389
0.4541672608587523	0.07820372774292406	1.0	0.29657939647317555	0.6537713192243259	Teplizumab	Experiment_2 Donor_3	527643
0.14765948207484522	0.5630722724090593	0.1906568254451312	0.26081143847348187	0.1700215735204143	Teplizumab	Experiment_2 Donor_3	537476
0.09234111431117357	0.3596475398199016	0.7157486644994198	0.1288875661692371	0.18505778580892515	Teplizumab	Experiment_2 Donor_3	517488
0.017587398537459952	0.9913424763420422	0.44526360566148027	0.14567870849510584	0.00512791456054358	Teplizumab	Experiment_2 Donor_3	543189
0.12142662704975793	0.9104310048141381	0.5880295246602283	0.07457265073419721	0.007433123821319415	Teplizumab	Experiment_2 Donor_3	553179
0.0047562262429766255	0.40683016059934396	0.6415445391574098	0.4754622452303071	0.19013584924040322	Teplizumab	Experiment_2 Donor_3	547913
0.0	0.7597012521249175	0.43730255108253624	0.10960241710487705	0.017682693545773866	Teplizumab	Experiment_2 Donor_3	514318
0.5532355475462992	0.20437251111170263	0.9140387307133714	0.0903619770799362	0.22526209431630803	Teplizumab	Experiment_2 Donor_3	559398
0.4873734480232382	0.08033600012020313	0.0	0.8814220087243928	0.48147891458021214	Teplizumab	Experiment_2 Donor_3	514072
0.11298593416426968	0.5026502423814135	0.38560744683589593	0.034299044259689986	0.12064036740415712	Teplizumab	Experiment_2 Donor_3	529555
0.2274646228357185	0.4392932851930232	0.1636808361589141	0.38812853184898644	0.13579223610538033	Teplizumab	Experiment_2 Donor_3	558020
0.009030140282896853	0.9114192834282347	0.31995303709058376	0.10410753997368721	0.03684439140711816	Teplizumab	Experiment_2 Donor_3	541383
0.3855474494139984	0.12199711763807783	0.037925719968170006	0.37397965656646004	0.8686497482197442	Isotype	Experiment_2 Donor_4	168859
0.0	1.0	0.24426753708141066	0.05805761869200999	0.003054831333224106	Isotype	Experiment_2 Donor_4	122507
0.34426613791552824	0.1356405454931871	0.07690900962400131	0.2626014100072442	0.6410564694070009	Isotype	Experiment_2 Donor_4	137543
0.0	0.592857895314875	0.6656253297914307	0.08077338471061858	0.07413878573399943	Isotype	Experiment_2 Donor_4	146843
0.1873433620257612	0.8606939947331326	0.15938873373322518	0.0	0.06258141143749998	Isotype	Experiment_2 Donor_4	179928
0.2669518487638331	0.4137840962226923	0.13086728943812134	0.13677877786852308	0.2666307989457545	Isotype	Experiment_2 Donor_4	166676
0.06325567046686095	0.7079951515640235	0.26293973117909153	0.32047479028393705	0.06834011673372117	Isotype	Experiment_2 Donor_4	137831
0.33915428050550184	0.30114613633935433	0.10617034952692068	0.1045467820289759	0.3650246058824304	Isotype	Experiment_2 Donor_4	175863
0.06427389699309205	0.779231413027027	0.2923795705396182	0.2847071133272128	0.07205614407673679	Isotype	Experiment_2 Donor_4	172859
0.04155551339932378	0.8843204335552117	0.09874645998496914	0.20478504546172702	0.06552884257548386	Isotype	Experiment_2 Donor_4	154085
0.320265117530875	0.5155490901663448	0.05292149713325982	0.30893403287189086	0.1506756437744117	Isotype	Experiment_2 Donor_4	129203
0.7390520742666201	0.0	0.08379682305057734	0.3767881389429674	1.0	Isotype	Experiment_2 Donor_4	133622
0.012872364898110297	0.9519270095351112	0.1530141999697744	0.11566902868939057	0.0	Isotype	Experiment_2 Donor_4	169689
0.2921687826275583	0.17081037538407237	0.0	0.6992724338004989	0.5229300760770185	Isotype	Experiment_2 Donor_4	132916
0.31256051256746425	0.1512359302416233	0.15754853914303987	0.4308932805943053	0.3846823415450492	Isotype	Experiment_2 Donor_4	153656
0.13384133828863767	0.7339399072453914	0.17255007518514795	0.2429585274466473	0.10152450807460064	Isotype	Experiment_2 Donor_4	178400
0.5535651956351267	0.0554747182647442	0.33712421292161693	0.845992999729714	0.8679869258336407	Isotype	Experiment_2 Donor_4	174546
0.04659983792825216	0.8429991468603814	0.05811363631546258	0.5424573658354096	0.03828182444884318	Isotype	Experiment_2 Donor_4	174793
0.23653241032878955	0.07719073112268118	0.2877230579369996	0.18039245015590175	0.8154706533821559	Isotype	Experiment_2 Donor_4	132092
0.4160881202023146	0.17478368485079662	0.5655472444705457	0.3626909128115717	0.5165961205910893	Isotype	Experiment_2 Donor_4	158428
0.2469039896427289	0.2457959982809376	0.2508296390594279	0.06462906061817018	0.3868020731150658	Isotype	Experiment_2 Donor_4	155880
0.2880147624347231	0.17501708681698616	0.064312649973995	0.20842091224738477	0.4077064608217634	Isotype	Experiment_2 Donor_4	165511
0.14057879213913319	0.4093359737622592	0.32939074185414285	0.3301148376675354	0.20335797664949162	Isotype	Experiment_2 Donor_4	166039
0.6185868272018966	0.13713664251364283	0.07572416854860514	0.06064909083314603	0.7210157057773902	Isotype	Experiment_2 Donor_4	140956
0.028228373080050714	0.7251117744779628	0.5129951858670297	0.3179414144462399	0.030335883873589847	Isotype	Experiment_2 Donor_4	176275
0.3775861616053621	0.19012138558511804	0.1202642057446181	0.24446609546626188	0.3524764642093903	Isotype	Experiment_2 Donor_4	167595
0.1386493544501891	0.1757351216157681	0.3787632775127314	0.20434493056846112	0.6104424382459837	Isotype	Experiment_2 Donor_4	147751
0.040759551111398264	0.40485368586837317	0.09385401191220365	0.4828325760924155	0.24187197226298673	Isotype	Experiment_2 Donor_4	166386
0.13773199665406052	0.8501492353831633	0.20866912667359844	0.031079479047434886	0.057598580652260645	Isotype	Experiment_2 Donor_4	156006
0.24686348596127544	0.12897320190614883	0.5024860363869116	0.9803165494026297	0.3213555542789585	Isotype	Experiment_2 Donor_4	162860
0.16418746095808973	0.20963182418145046	0.5638671003385821	0.7134127562262993	0.47046838374710875	Isotype	Experiment_2 Donor_4	158369
0.7239955144431752	0.1642270987139892	0.48745307943292665	0.20900701148782044	0.21957885628569654	Isotype	Experiment_2 Donor_4	163961
0.3268435040693231	0.2938435246076577	0.17608618258575393	0.16214716837466187	0.3024746623377474	Isotype	Experiment_2 Donor_4	142030
0.02239922132153788	0.8988459877863383	0.19461837366705403	0.14006867688678495	0.04539639149651613	Isotype	Experiment_2 Donor_4	132692
0.03013556596430631	0.8628026125217808	0.20869652054559673	0.27019146531778476	0.0	Isotype	Experiment_2 Donor_4	153675
0.08207039998489295	0.646315004931842	0.06161583328150529	0.07570050582857889	0.1556449278210805	Isotype	Experiment_2 Donor_4	131993
0.23001218737456097	0.30991552374384845	0.13121226931408467	0.2417782859365909	0.28443793393979416	Isotype	Experiment_2 Donor_4	163898
0.0	0.908078352727591	0.10256409737407446	0.1642180991701593	0.047114608186741305	Isotype	Experiment_2 Donor_4	157756
0.26272275491816977	0.5143320626542277	0.0947646996102797	0.07773032290854584	0.24937742137327334	Isotype	Experiment_2 Donor_4	139820
0.1850516515254842	0.4387345113732976	0.5717523001505784	0.0	0.18276186039062253	Isotype	Experiment_2 Donor_4	154089
0.2804892697017714	0.4070923983193215	0.12019554349392199	0.2960313211890543	0.3039449043706195	Isotype	Experiment_2 Donor_4	146996
0.11218547699587243	0.2462832251501931	0.09302806341979504	0.056800908499145805	0.5742496199099045	Isotype	Experiment_2 Donor_4	143410
0.0	0.9994516784288395	0.07128485828830332	0.16567329617758528	0.030136003757326866	Isotype	Experiment_2 Donor_4	178325
0.027158964166578956	0.8808034063557751	0.09835894537483099	0.728544977268096	0.048779158012198176	Isotype	Experiment_2 Donor_4	179831
0.6544987787628487	0.0	0.2809430245213494	0.4934524699496656	1.0	Isotype	Experiment_2 Donor_4	155775
0.3959132374863676	0.40412208478785855	0.0871453818913975	0.47065352885476636	0.2772549093265335	Isotype	Experiment_2 Donor_4	137425
0.13649615863982256	0.4216850996455617	0.1960575825875997	0.0	0.255043739695346	Isotype	Experiment_2 Donor_4	164092
0.09574954903259335	1.0	0.12773964525362416	0.14529199239116844	0.0	Isotype	Experiment_2 Donor_4	163280
1.0	0.0	1.0	1.0	1.0	Isotype	Experiment_2 Donor_4	175737
0.1652522525430004	0.052707073141478614	0.09309544375533259	1.0	1.0	Isotype	Experiment_2 Donor_4	132055
0.02303227293740851	0.9230483339451788	0.14131051038628828	0.32533787859748	0.022388520223658157	Isotype	Experiment_2 Donor_4	174526
0.21616756704187798	0.4169334900505847	0.7311818933133972	0.48438554307566595	0.10612602110805623	Isotype	Experiment_2 Donor_4	136284
0.3596637067579012	0.024301953598217865	0.39526205732358793	1.0	0.9697345868065643	Isotype	Experiment_2 Donor_4	176142
0.7026619025636354	0.1703767875543777	0.42188436321955186	0.5327643417169745	0.4388067185503911	Isotype	Experiment_2 Donor_4	171537
0.3095825713395923	0.12176634148982347	0.2611716587131564	1.0	0.5425481767404374	Isotype	Experiment_2 Donor_4	178637
0.010971242220789663	0.5188015446358305	0.30599661487478924	0.19085927978657882	0.16910347315031357	Isotype	Experiment_2 Donor_4	123319
0.10054209257598042	0.7268058528153621	0.2426193270488023	0.23514301985283656	0.08861225814338822	Isotype	Experiment_2 Donor_4	165863
0.1255123684105781	0.5242329537129358	0.46072763761964713	0.16919351537537286	0.17340873121592934	Isotype	Experiment_2 Donor_4	135726
0.23473525249023497	0.7204332694796568	0.42129789163817877	0.2612530940933064	0.024761766480864426	Isotype	Experiment_2 Donor_4	162503
0.35877820626438595	0.13634084837977145	0.09525177789722343	0.21243982738664732	0.4767254236113166	Isotype	Experiment_2 Donor_4	172299
0.37430525988562857	0.0	0.00020064059218062211	0.9024586635129997	1.0	Isotype	Experiment_2 Donor_4	136562
0.3164665950609076	0.14172446852111256	0.3069784193028331	0.27251273006188836	0.45310620549930286	Isotype	Experiment_2 Donor_4	141033
0.0	0.2322084943912281	0.3240748486629332	0.8287706163510647	0.534064459198649	Isotype	Experiment_2 Donor_4	139308
0.13410634987949457	0.48937677167455185	0.2523476380807843	1.0	0.15147521209771656	Isotype	Experiment_2 Donor_4	135956
0.30549999033342135	0.6647610944660757	0.3269066206704808	0.4275968653025977	0.08506295165948627	Isotype	Experiment_2 Donor_4	151491
0.1314787520437406	0.3617050618590494	0.2833342212034934	0.6433684284452591	0.24217196538954255	Isotype	Experiment_2 Donor_4	178232
0.48168613962150053	0.15089972552608724	0.2337794365539687	0.23511728995492018	0.5600777838087159	Isotype	Experiment_2 Donor_4	160782
0.015504872180992389	1.0	0.11932909219389644	0.08549036604975381	0.0	Isotype	Experiment_2 Donor_4	176311
0.12227232575250536	1.0	0.26168059664482474	0.15232812097501774	0.0	Isotype	Experiment_2 Donor_4	169260
0.16595494459412655	0.917621310321636	0.11892556357300853	0.08567231741886651	0.025012429398315335	Isotype	Experiment_2 Donor_4	165230
0.3837748981692611	0.0	0.018458851673238418	1.0	1.0	Isotype	Experiment_2 Donor_4	129088
1.0	0.0797444974102422	0.0	0.1366588136078245	0.9401042751760486	Isotype	Experiment_2 Donor_4	123016
0.1286199315119745	0.5404288481926257	0.2685338536333679	0.28861787803073874	0.13182591252411693	Isotype	Experiment_2 Donor_4	169874
0.5251339691559072	0.2913249123290143	0.2853685844958502	0.3321377749298398	0.44073201004904294	Isotype	Experiment_2 Donor_4	138232
0.06872329477715923	1.0	0.21535124478135453	0.28469008980741084	0.0	Isotype	Experiment_2 Donor_4	143338
0.2339954908225203	0.17320988301558315	0.3375129731685804	0.19218623545306773	0.4377526175739211	Isotype	Experiment_2 Donor_4	128303
0.26745706114575785	0.4486342213535454	0.35150051736118537	0.12603142602423684	0.13437362090727129	Isotype	Experiment_2 Donor_4	176791
0.12484192238833995	0.7273118525620548	0.21174782515955723	0.11391705880340444	0.07894597855737855	Isotype	Experiment_2 Donor_4	127622
0.05007113423524235	0.35403000243020755	0.1417510322878346	0.7513403667396531	0.2605195507912607	Isotype	Experiment_2 Donor_4	131042
0.23707409055339437	0.250032651229869	0.20087831126651798	0.1711209216424376	0.3968310706698014	Isotype	Experiment_2 Donor_4	141314
0.43160027210432916	0.2487192589626395	0.3935073469458704	0.8900635711333694	0.29123190218883943	Isotype	Experiment_2 Donor_4	149830
0.09106310310278842	0.5604605943318839	0.20942979471759798	0.050151032566253625	0.15823275469317324	Isotype	Experiment_2 Donor_4	169911
0.10095402934642017	0.7227114142983987	0.2549714609124067	0.11675389530799261	0.10121312705277505	Isotype	Experiment_2 Donor_4	136897
0.0	0.43973069344769206	0.1635291106266356	0.2605598546779553	0.2538714912904432	Isotype	Experiment_2 Donor_4	132646
0.2041561136770315	0.684892622688229	0.2593653816016198	0.1928301398093101	0.08445645864622851	Isotype	Experiment_2 Donor_4	154451
0.10084017123165503	0.6427496164551795	0.15795779550102704	0.16558290750127855	0.12138361044023138	Isotype	Experiment_2 Donor_4	166679
0.06715846655753224	1.0	0.22709305821718562	0.0	0.0	Isotype	Experiment_2 Donor_4	156617
0.07881246266614962	0.8063104099492695	0.1104428409188466	0.16363554516868553	0.05679638701248019	Isotype	Experiment_2 Donor_4	147320
0.07546445516592679	0.97227030300587	0.2759527525394019	0.2676020007625673	0.011760716335399029	Isotype	Experiment_2 Donor_4	164874
1.0	0.0	0.5561055788790077	0.20457346521786596	1.0	Isotype	Experiment_2 Donor_4	148824
0.30908236378636667	0.21457527425283385	0.3316397500924914	1.0	0.27732493919429957	Isotype	Experiment_2 Donor_4	161685
0.04809675632338164	0.3029731609547848	0.08076608130166203	0.29819231731106655	0.23208338245863316	Isotype	Experiment_2 Donor_4	160623
1.0	0.3088507556331573	0.1425420943561654	0.0244738955982493	0.4788804379838536	Isotype	Experiment_2 Donor_4	168853
0.3169354685550306	0.1935255631697371	0.16442564111821467	0.46130451828780666	0.41690581132939275	Isotype	Experiment_2 Donor_4	148324
0.04825801468385964	0.588894229057352	0.13076843751868092	0.052818607539429116	0.13939525023282104	Isotype	Experiment_2 Donor_4	142571
0.21089980646508194	0.22217030379387037	0.43443799956533447	0.5002640588448894	0.3753245429497705	Isotype	Experiment_2 Donor_4	130754
0.1894356594439726	0.2485472192008565	0.09967824120543414	0.18448266160556312	0.5712908806848614	Isotype	Experiment_2 Donor_4	120361
0.19014487103605585	0.664888268113654	0.3622373737715129	0.12706049366022815	0.06353675045776364	Isotype	Experiment_2 Donor_4	162543
0.2836966386434753	0.06500088569561514	0.0	0.30571394853452655	1.0	Isotype	Experiment_2 Donor_4	155397
0.02929391663166744	0.828592210497882	0.0	0.0948654382712793	0.07215934107090423	Isotype	Experiment_2 Donor_4	129196
0.07754737316191851	0.3204243792058417	0.05150805604786267	0.11283175682311783	0.42844215775297273	Isotype	Experiment_2 Donor_4	163789
0.339885872436435	0.25557151294881625	0.01134690473982655	0.42718293870922325	0.49145582048799596	Isotype	Experiment_2 Donor_4	165849
0.04359129931256707	0.7740193763034575	0.1983266960992125	0.21168451519169074	0.043875788581879446	Isotype	Experiment_2 Donor_4	175539
0.2666232967515838	0.8000178419845955	0.07544034367471468	0.0	0.0776831731993553	Isotype	Experiment_2 Donor_4	142165
0.06093375889045793	0.5572436007454871	0.05894671652337877	0.16797240017731815	0.23394471538448994	Isotype	Experiment_2 Donor_4	158321
0.8292202349061286	0.2139998284582117	0.0	0.21542905730568845	0.6782797918815537	Isotype	Experiment_2 Donor_4	129710
0.25559173560601145	0.3541485588869741	0.8702274156248843	1.0	0.08763834497625528	Isotype	Experiment_2 Donor_4	148502
1.0	0.22941057456423014	0.0	0.5422573122431984	0.5282337666923376	Isotype	Experiment_2 Donor_4	144625
0.07826687713736866	0.4087163665569874	0.5268726148162362	0.004719901231548004	0.21486518867860938	Isotype	Experiment_2 Donor_4	150266
0.16159510346379188	0.9531185073289562	0.8309527295491134	0.04992845541415075	0.0	Isotype	Experiment_2 Donor_4	171219
0.0	0.6293209902660345	0.16541593407058292	0.3601840487136412	0.16220556876165446	Isotype	Experiment_2 Donor_4	151066
0.10922679496921724	0.16640281589112585	0.14902144891119334	0.28264423603425903	0.6733840056535662	Isotype	Experiment_2 Donor_4	172634
0.08273634705541015	0.10192039022585965	0.3857613255348815	0.2383501733086378	0.5940807531156316	Isotype	Experiment_2 Donor_4	144545
0.09780713540161595	0.8443670872170224	0.21991792405349192	0.1899456758389645	0.03748456110893922	Isotype	Experiment_2 Donor_4	169527
0.13221872753101294	0.7886756157003537	0.20801148320386745	0.12762482397664782	0.037231492218103554	Isotype	Experiment_2 Donor_4	163651
0.36730560618950936	0.21198488974453267	0.17175876695182798	0.9839899480076904	0.35085391990991927	Isotype	Experiment_2 Donor_4	158228
0.06535479282336111	0.2694477217639151	0.05919881153109085	0.23224967176214537	0.3511269848014493	Isotype	Experiment_2 Donor_4	172793
0.9065433494659548	0.3506979458628875	0.0413095636637373	0.19441786866261743	0.2660591194182518	Isotype	Experiment_2 Donor_4	134511
0.011058837353594067	0.41540383847092666	0.08204287060700147	1.0	0.33308026705657107	Isotype	Experiment_2 Donor_4	150877
0.07469664909459617	0.869998903659702	0.1218558801045903	0.17536754447228917	0.009996726061743184	Isotype	Experiment_2 Donor_4	171121
0.24731687346940676	0.2933348471069185	0.4993898647772756	0.5031900312896088	0.2495890982482152	Isotype	Experiment_2 Donor_4	173431
0.17695134505860996	0.4485437191271739	0.10983180950306944	0.15890283530426166	0.19892756401404496	Isotype	Experiment_2 Donor_4	122647
0.0	1.0	0.2439713496960653	0.11040195393245436	0.0	Isotype	Experiment_2 Donor_4	159858
0.05450407930541021	0.856750258915045	0.19180360981553687	0.04628810047214292	0.03845450328417142	Isotype	Experiment_2 Donor_4	155365
1.0	0.0	0.042856137219470465	0.8823151083044298	1.0	Isotype	Experiment_2 Donor_4	138079
0.07025229138192148	0.7745509184425957	0.23020275143044933	0.3069835770077476	0.0825607539799546	Isotype	Experiment_2 Donor_4	140858
0.10579893338771869	0.2201009961360274	0.1531126620066314	0.3348372808640135	0.5732949352559242	Isotype	Experiment_2 Donor_4	155060
0.12988042102656136	0.133971256818666	0.43260487117190255	0.8276547838208176	0.49168989850442235	Isotype	Experiment_2 Donor_4	169106
0.12734026268536075	0.1959943397567552	0.48971215365381315	0.4621599531450465	0.4148602374142849	Isotype	Experiment_2 Donor_4	121345
0.06972259431058238	0.9284825261132007	0.144350836633934	0.29432757410697835	0.031493442488111104	Isotype	Experiment_2 Donor_4	134860
0.031718330548893725	0.38143880299318567	0.08822160318415538	0.32815125369828174	0.32898472202494344	Isotype	Experiment_2 Donor_4	128312
0.6027681838129344	0.2612657910235835	0.0	0.1788542083682123	0.5135751473518804	Isotype	Experiment_2 Donor_4	134014
0.2731672152160071	1.0	0.0	0.03679041862535707	0.014643470982346366	Isotype	Experiment_2 Donor_4	153933
0.17338445246811893	0.6120782633163241	0.1859986618774451	0.15183568113845253	0.13604639974837718	Isotype	Experiment_2 Donor_4	164844
0.2223453732630192	0.0	0.9844057101863104	0.6727618964068829	1.0	Isotype	Experiment_2 Donor_4	163745
0.22274829402201377	0.3888436611806294	0.5220093359393245	0.6555766435382212	0.14748112539721345	Isotype	Experiment_2 Donor_4	174755
0.2989150522166315	0.0716260736220014	0.04090103899305418	0.24275800625907068	1.0	Isotype	Experiment_2 Donor_4	144616
0.0	0.7841690099472668	0.1509320003429257	0.21182691000692727	0.0713058933549755	Isotype	Experiment_2 Donor_4	176652
0.01042194531037673	1.0	0.21987889147568007	0.06675614210635378	0.0	Isotype	Experiment_2 Donor_4	122634
0.05558041227865893	0.32431371884470583	0.2236440998452973	0.156796326416628	0.2556234967744675	Isotype	Experiment_2 Donor_4	127839
0.0	1.0	0.20151113935937456	0.0644045889002152	0.0	Isotype	Experiment_2 Donor_4	169112
0.42997767385088187	0.1321366874560256	1.0	0.33094314104571465	0.2293368136951769	Isotype	Experiment_2 Donor_4	138068
0.009445383650341572	0.3620439655150835	0.1387033151305276	0.09277629057304854	0.3993556671460558	Isotype	Experiment_2 Donor_4	151067
0.12439140794035085	0.8218346912343673	0.46996207370058835	0.6009217717099656	0.002994900935208259	Isotype	Experiment_2 Donor_4	165465
0.5460364509365989	0.2752133205346673	0.4892222084723405	0.008160777880887092	0.40407582029682926	Isotype	Experiment_2 Donor_4	149008
0.09892500544623685	0.8890127160314716	0.2709958924843098	0.11969793962300151	0.046764685786425356	Isotype	Experiment_2 Donor_4	158278
0.03865492662426788	0.7330118481178595	0.15691334238493707	0.2708123196488892	0.07913623700090461	Isotype	Experiment_2 Donor_4	143105
0.38747078457769835	0.24158089475222172	0.16454531170232783	0.4698647372850788	0.36928338324113735	Isotype	Experiment_2 Donor_4	169274
0.3769185451418173	0.21367634313350464	0.3186483085070512	0.24290683301299335	0.5148381957363158	Isotype	Experiment_2 Donor_4	131822
0.44425705899013324	0.5315315260031025	0.23694724973414832	0.07531570141785224	0.11927112502509837	Isotype	Experiment_2 Donor_4	169714
0.0	0.708522774061932	0.02347929496870622	0.38310294982435855	0.13466516750839921	Isotype	Experiment_2 Donor_4	179633
0.06718519226056165	0.49360432251722924	0.35136874318914874	0.9105317199405747	0.18683096500654553	Isotype	Experiment_2 Donor_4	137058
0.6415872142313173	0.17149640631294438	0.06276726915692048	0.4147414939277213	0.43611318590438797	Isotype	Experiment_2 Donor_4	157165
0.0015508640753960899	0.395356735955701	0.23478098925611784	0.49682486180546304	0.2697696995344729	Isotype	Experiment_2 Donor_4	174943
0.008841746802766271	0.14761672314328853	0.39245635155478403	1.0	0.6964680513010842	Isotype	Experiment_2 Donor_4	148384
0.12418303251052365	0.3387788751240094	0.2045965270702748	0.22297047922093924	0.34863452115287136	Isotype	Experiment_2 Donor_4	137634
0.5368928239306832	0.24960937635520888	0.2130164913131999	0.21361847388774363	0.3784894829430979	Isotype	Experiment_2 Donor_4	152881
0.11191137674757216	0.36176290196960337	0.3627456787503519	0.4357006993082324	0.2543520627086844	Isotype	Experiment_2 Donor_4	169495
0.05226313814227484	0.25736544167399306	0.6682833643930062	1.0	0.3683312862060065	Isotype	Experiment_2 Donor_4	148487
0.38519355967747354	0.2764674835871788	0.060589489101261766	0.32816931672344485	0.41699618459345716	Isotype	Experiment_2 Donor_4	143667
0.3604016699682512	0.05493736149046245	0.6328878968984627	0.4539304530183119	0.742140890780648	Isotype	Experiment_2 Donor_4	140515
0.0	0.35131359276216534	0.14974558512836503	0.20851663840940504	0.46452058790423756	Isotype	Experiment_2 Donor_4	168160
0.22203518603001796	0.7671042502025679	0.2557785014508696	0.25734696454964573	0.04132173632165388	Isotype	Experiment_2 Donor_4	170916
0.16398298879656603	0.6793295679107088	0.2675737566502727	0.2003833301716839	0.06842209165720409	Isotype	Experiment_2 Donor_4	152536
0.2647996911657978	0.815866110007131	0.19855096225961494	0.2921350491015755	0.03929553151613677	Isotype	Experiment_2 Donor_4	169183
1.0	0.18125373280232956	1.0	0.24607695555520526	0.3441244367753127	Isotype	Experiment_2 Donor_4	159802
0.04785992341968693	0.6445769957338805	0.1868208143295748	0.05045889029490262	0.1298061947897962	Isotype	Experiment_2 Donor_4	125316
0.8095310958325952	0.3741693275590953	0.0	0.0901226720537358	0.2533340972501977	Isotype	Experiment_2 Donor_4	152369
0.12451248434577059	0.04752357038825742	0.5744233795469775	0.2996067405036398	0.7806221973025945	Isotype	Experiment_2 Donor_4	144331
0.11375910303026206	0.6062261908898057	0.1425826973935781	0.13823125219830049	0.16751285820387343	Isotype	Experiment_2 Donor_4	167119
0.07044978432338678	0.49652394073035344	0.2125824796217658	0.006028320615379095	0.17523647005966958	Isotype	Experiment_2 Donor_4	165382
0.7052286422914426	0.48973714100909005	1.0	0.2260307248968872	0.04928279699395549	Isotype	Experiment_2 Donor_4	173344
0.28700685398024484	0.11449845249806374	0.8488682612181904	0.5461269324413489	0.5436338028906109	Isotype	Experiment_2 Donor_4	173655
0.29306711892049697	0.8539330401765036	0.4792649679580287	1.0	0.0	Isotype	Experiment_2 Donor_4	170511
0.09457152819869492	0.8138607146090656	0.2429841005730927	0.15076316621064534	0.06081769239075101	Isotype	Experiment_2 Donor_4	147867
0.09478802033605072	0.15584252583888453	0.7568808490182335	0.5547112312702925	0.32714391861949005	Isotype	Experiment_2 Donor_4	172773
0.5208190990667337	0.0	0.5230198536559127	0.5729686708591704	1.0	Isotype	Experiment_2 Donor_4	165232
0.16659804628419517	0.28116528874604996	0.15696257695778384	0.09445879234948587	0.550030603852867	Isotype	Experiment_2 Donor_4	143482
0.0	1.0	0.13692865024316153	0.2549093091906121	0.013937528464100284	Isotype	Experiment_2 Donor_4	164022
0.012386107611650096	0.6028897213211237	0.2368385200383536	0.21835752194400065	0.14765354326169783	Isotype	Experiment_2 Donor_4	157954
0.1525115890740454	0.7102794809560128	0.0	0.35090451061097777	0.13582938703117936	Isotype	Experiment_2 Donor_4	162174
0.25020614777013234	0.035639948870394664	0.5575869052453138	0.45848608606170893	0.8779761904767653	Isotype	Experiment_2 Donor_4	177688
0.4842463868077579	0.0	0.4964524843259929	0.4615408340545423	0.9210515381912889	Isotype	Experiment_2 Donor_4	165330
0.1473252132273885	0.423431305787486	0.39630967298864656	0.11941914094134717	0.23820261948858523	Isotype	Experiment_2 Donor_4	136969
0.6882598768999384	0.13325335941426109	0.016193907690476843	0.21943256831393598	0.8231524346973379	Isotype	Experiment_2 Donor_4	147780
0.025451915765820347	0.35695266945282056	0.10665448515652236	0.32239224040198305	0.37386909726145573	Isotype	Experiment_2 Donor_4	130863
0.21240392259938934	0.45096099759415104	0.5961748386915007	0.2587202033136399	0.14638378010170716	Isotype	Experiment_2 Donor_4	176178
0.16766083606616158	0.9709395985191126	0.04458317896026535	0.014642658918751918	0.03861462227275305	Isotype	Experiment_2 Donor_4	149988
0.054501896062634975	0.24190843411654192	0.15808885790524935	0.20935559935796236	0.5411745613407506	Isotype	Experiment_2 Donor_4	139931
0.10811818810749767	1.0	0.060495302236398964	0.03220932839055457	0.014879932843139217	Isotype	Experiment_2 Donor_4	153509
0.17203814952954435	0.3314767681030371	0.7314821929672101	0.9159357957954417	0.20938829823040617	Isotype	Experiment_2 Donor_4	176677
0.0318031714835717	0.6132451422570496	0.2743085125906918	0.03341503632415102	0.1571467565303932	Isotype	Experiment_2 Donor_4	154370
0.36636763340110884	0.24867211031734227	0.0	0.16651421478786352	0.5417296627842427	Isotype	Experiment_2 Donor_4	152032
0.2394415741438304	0.17213090242988446	0.2482548835208535	0.0	0.7742194867459308	Isotype	Experiment_2 Donor_4	177892
0.37735146406832276	0.07804067836616618	0.6447290753172585	0.37899829983344246	0.6245372311184961	Isotype	Experiment_2 Donor_4	146804
0.017000425313228432	0.804837476270755	0.1577303993258751	0.21070815753218222	0.07515398289387056	Isotype	Experiment_2 Donor_4	143048
0.1472508872907402	0.28596165047386485	0.052036997111820235	1.0	0.38215117069116533	Isotype	Experiment_2 Donor_4	174879
0.0417477351457233	0.6486688108395983	0.12855244002820243	0.05275643933075884	0.1368869252813449	Isotype	Experiment_2 Donor_4	149364
0.12413682703656406	0.37793760901632206	0.1359612087228277	0.3327158184459851	0.24978911955350386	Isotype	Experiment_2 Donor_4	144043
0.19243841512462034	0.45495201436751886	0.21815292533095254	0.7242363682617866	0.18439112669961075	Isotype	Experiment_2 Donor_4	159500
0.0	1.0	0.09571777667568304	0.12291481008016278	0.0	Isotype	Experiment_2 Donor_4	174731
0.07441943868752035	0.0	0.2940742586604737	0.8872230479882014	0.7930882390745099	Isotype	Experiment_2 Donor_4	138115
0.040029514213050836	0.8407132140683056	0.17007993181415504	0.005883767373172608	0.07333820530372166	Isotype	Experiment_2 Donor_4	175577
0.1824059333919716	0.43486761035897076	0.21461802911390943	0.0	0.3321067280463799	Isotype	Experiment_2 Donor_4	173794
0.27353283652854954	0.2039225217397008	1.0	0.5111397163220861	0.2755720708962244	Isotype	Experiment_2 Donor_4	165710
0.20160521058616268	0.12289708832696654	0.705798499620497	1.0	0.5023984980314549	Isotype	Experiment_2 Donor_4	147784
0.26487127132661964	0.2900402866770451	0.1931425607315195	0.9359558078690171	0.3246025452055792	Isotype	Experiment_2 Donor_4	163533
0.020896482887031113	0.5347110896146148	0.48356841067439615	0.5088811332311884	0.07044859507941621	Isotype	Experiment_2 Donor_4	156921
0.0012020208262662037	0.6667749082457946	0.038387375702924637	0.16518689034657025	0.11136538294105182	Isotype	Experiment_2 Donor_4	136511
0.1349168332153495	0.6274331332132231	0.41825276206370576	0.0884976599066245	0.07072582398135531	Isotype	Experiment_2 Donor_4	143355
0.3074990396676604	0.46354290114337227	0.0	0.14344003422683205	0.2677997513913915	Isotype	Experiment_2 Donor_4	127639
0.1190898642175391	1.0	0.30967695826717434	0.4247799410995992	0.0	Isotype	Experiment_2 Donor_4	153958
0.030164886259089658	0.19572640710805886	0.30651573459175524	0.4600253205830583	0.5432357663914004	Isotype	Experiment_2 Donor_4	170887
0.09786380784672712	0.08859442826922692	0.48268140012850275	0.3298285157627069	0.7051532017025296	Isotype	Experiment_2 Donor_4	130799
0.7520888963861412	0.12513104667593894	0.0	0.07168704246835604	0.9196011698546858	Isotype	Experiment_2 Donor_4	124913
0.42588737954460865	0.007420020805046579	0.18969497799583443	0.808189604729251	0.7502690751507625	Isotype	Experiment_2 Donor_4	157247
0.08045038126697737	0.6507687376118519	0.05916827853467808	0.14738682938257866	0.14716601384190112	Isotype	Experiment_2 Donor_4	161065
0.010501364708398785	0.8149836016222884	0.4011986504751899	0.32107569304816536	0.024881342729772507	Isotype	Experiment_2 Donor_4	133677
0.04603036218821979	1.0	0.16161767526395096	0.09629434972286365	0.0	Isotype	Experiment_2 Donor_4	159360
0.641378201455971	0.3655312589668891	0.015317274087279871	0.31993144395401907	0.3688471315794731	Isotype	Experiment_2 Donor_4	157356
0.0	1.0	0.13507211448203937	0.12494486144262154	0.0	Isotype	Experiment_2 Donor_4	152591
0.18931168352546363	0.44487528024714934	0.37477129265420356	0.0	0.22167483596163676	Isotype	Experiment_2 Donor_4	172157
0.015157781498159308	0.6432468289327611	0.2015603719096448	0.13099309174612392	0.13611238749332202	Isotype	Experiment_2 Donor_4	178231
0.13049286726690512	0.40198688162292057	0.5668378715882193	0.5282773403808122	0.15743278097382735	Isotype	Experiment_2 Donor_4	134522
0.16045351671213978	0.29410708528247975	0.16046287942749748	0.06734489255585878	0.41837757848473806	Isotype	Experiment_2 Donor_4	145763
0.08778431552428913	0.5206681520179861	0.0	1.0	0.2089173839948277	Isotype	Experiment_2 Donor_4	151195
0.1491649196492515	0.1748664430880766	0.3618573151685503	0.30304648465035233	0.43367767387808076	Isotype	Experiment_2 Donor_4	153654
0.22106746897535304	0.1784884863829591	0.0	0.3117142545394446	0.3487760230384886	Isotype	Experiment_2 Donor_4	148237
0.16149734575572863	0.6254664443422291	0.198177219665312	0.3497913612151874	0.14145392295896106	Isotype	Experiment_2 Donor_4	175594
0.3256942717362519	1.0	0.07787364007206887	0.0	0.0	Isotype	Experiment_2 Donor_4	162991
0.21533250540198975	0.7839342256770274	0.1416596500685567	0.23727295733235634	0.0761778163567472	Isotype	Experiment_2 Donor_4	151029
0.04261379124513626	0.4981477972096688	0.12346177968294098	0.24998384065379045	0.22530074634281563	Isotype	Experiment_2 Donor_4	133548
0.16493355898202547	0.1215468273296714	0.671752684460812	0.4997234520804548	0.5344304804065341	Isotype	Experiment_2 Donor_4	144127
0.022491066535002425	0.8421209996593315	0.22818128846936253	0.34722939093343824	0.04396587050978142	Isotype	Experiment_2 Donor_4	167515
0.09936475236276134	0.7959278965907711	0.153436789431195	0.0	0.08958394695154957	Isotype	Experiment_2 Donor_4	125246
0.021436826874912825	0.8868701865004321	0.2009985975204433	0.35525713991032876	0.023716463480470597	Isotype	Experiment_2 Donor_4	173060
0.0	0.49972889392118386	0.06550370302928643	0.5585019611599374	0.18194060562147246	Isotype	Experiment_2 Donor_4	143871
0.0	0.8817322772481727	0.1903543649284248	0.252350424358671	0.047200721250405066	Isotype	Experiment_2 Donor_4	170861
0.5360570251306587	0.0	0.11129753293690545	0.29202337591005095	1.0	Isotype	Experiment_2 Donor_4	162837
0.1879632270933828	0.6865178923387422	0.04521401497528149	0.16110805216529792	0.06839667875149782	Isotype	Experiment_2 Donor_4	177900
0.04249916699615398	0.8839791737960332	0.08153886302798351	0.11035972710616057	0.05434226949229357	Isotype	Experiment_2 Donor_4	152959
0.0303159367563868	0.7525444387746266	0.2332462367724484	0.2477481493253571	0.06439213828844399	Isotype	Experiment_2 Donor_4	164729
0.18772601068828548	0.3945423975084394	0.09981765110612864	0.22388489200571005	0.345835826957972	Isotype	Experiment_2 Donor_4	141538
0.0	1.0	0.2781170165078775	1.0	0.0	Isotype	Experiment_2 Donor_4	164045
0.209249750621586	0.5257960384689888	0.08525588330598845	0.5695396245252375	0.1430251872324885	Isotype	Experiment_2 Donor_4	147918
0.15929947513134046	0.11381654414963262	0.18183874586763957	0.43145701708854906	0.8346143363101008	Isotype	Experiment_2 Donor_4	155069
0.41200667141467384	0.33379699564074783	0.13833466737796526	0.14049682639895156	0.3651476465486622	Isotype	Experiment_2 Donor_4	130869
0.1128210053964894	0.8763377892249602	0.16879496546288453	0.21383824950604205	0.03153614526448678	Isotype	Experiment_2 Donor_4	149597
0.05424602251084259	0.2641426035044612	0.07527702656665376	0.24140871196626784	0.4801717726119376	Isotype	Experiment_2 Donor_4	175730
0.608650450236992	0.33783532212575274	0.11957213359763812	0.1826384311632338	0.42055989214373257	Isotype	Experiment_2 Donor_4	148360
0.003296341704377676	0.7601156455082755	0.10198682172373624	0.14775755243566402	0.07256136270941344	Isotype	Experiment_2 Donor_4	158606
0.12505601718133488	0.344962641321627	0.26327299583875374	0.1512594725860239	0.3083821280209266	Isotype	Experiment_2 Donor_4	152463
0.0	1.0	0.21378749245954445	0.2901090942350334	0.0	Isotype	Experiment_2 Donor_4	142237
0.29397325997143287	0.132901275019796	0.2486175833693817	0.2968222548928799	0.560804777398019	Isotype	Experiment_2 Donor_4	148726
0.06703546271635134	1.0	0.18649254260995146	0.07594618313950913	0.0	Isotype	Experiment_2 Donor_4	160529
0.0	0.7454669180148751	0.24686536660560376	0.15078727434598507	0.08001510567759763	Isotype	Experiment_2 Donor_4	158842
0.2211771263975748	0.49379246601758553	0.09382765348406401	0.1324856382884525	0.10424876440292999	Isotype	Experiment_2 Donor_4	142034
1.0	0.1372824141233637	0.0	0.23903504618027016	0.6019892767687047	Isotype	Experiment_2 Donor_4	161485
0.052903024794820515	1.0	0.20097581188816477	0.28244320066402157	0.0	Isotype	Experiment_2 Donor_4	166710
0.13009016340270516	1.0	0.02287244891130435	0.05725149698408906	0.036128486241344605	Isotype	Experiment_2 Donor_4	136879
0.11248787439121663	0.23236094996617537	0.03812937724425773	0.26577048908525125	0.5062120996791619	Isotype	Experiment_2 Donor_4	155215
0.6529050150442347	0.02471113217995459	0.12980354755300497	0.1493086979950782	1.0	Isotype	Experiment_2 Donor_4	157903
0.13203813134823336	0.8480276858158521	0.3866949873665828	0.47511127407761056	0.009426159544431706	Isotype	Experiment_2 Donor_4	129011
0.12278329650221807	0.48914343786266407	0.12190663433583876	0.36318522203883546	0.2010907918669219	Isotype	Experiment_2 Donor_4	150540
0.0	0.6420915949137926	0.041142215054783764	0.22935374745662623	0.11270870278409624	Isotype	Experiment_2 Donor_4	159918
0.4963996907307668	0.06317650033273194	0.30901581771385844	0.3328466479436652	0.738921715139834	Isotype	Experiment_2 Donor_4	176323
0.10324471133446084	0.8203588855827842	0.21388376450965757	0.3276914610120199	0.04180002385709716	Isotype	Experiment_2 Donor_4	144555
0.317734025572454	0.2485763823043566	0.0	0.4555839687596947	0.2338175434486972	Isotype	Experiment_2 Donor_4	161503
1.0	0.0	0.08416976290693241	0.26815654499060293	1.0	Isotype	Experiment_2 Donor_4	149703
0.15238078649446068	0.28258073959312785	0.32147955202760525	0.12931242925965358	0.44014823833959954	Isotype	Experiment_2 Donor_4	175877
0.03562119244600289	0.8148228524588605	0.3436268468956539	0.5193436425956623	0.03268449407568292	Isotype	Experiment_2 Donor_4	148603
0.2802578695291525	0.910148805444247	0.2307530026827738	0.0	0.04479620057564046	Isotype	Experiment_2 Donor_4	157425
0.39565889747349053	0.041083585675068625	0.33511879355427604	0.8685160697796678	0.8999832129388327	Isotype	Experiment_2 Donor_4	125000
0.0	0.46651390732741416	0.16363956287776496	0.3026232499330649	0.26236068467966195	Isotype	Experiment_2 Donor_4	157134
1.0	0.0	0.01490453618414141	0.24703839043159373	1.0	Isotype	Experiment_2 Donor_4	167969
0.5309582046746398	0.5414104376367782	0.05080889020472825	0.0	0.13447202311091208	Isotype	Experiment_2 Donor_4	151575
0.07838868584028331	0.8744429874607841	0.07051780469390281	0.24602870693815584	0.0485060525461914	Isotype	Experiment_2 Donor_4	129004
0.05538666818894702	0.076438625572222	0.31994918834651587	0.2441169787339285	0.27759900219172307	Isotype	Experiment_2 Donor_4	128466
1.0	0.08119315934721265	0.0	0.10740343415113868	0.5699620312188945	Isotype	Experiment_2 Donor_4	178394
0.6363403337482985	0.07500932720539241	0.23263881212872767	0.4355100012367301	0.3650158588574107	Isotype	Experiment_2 Donor_4	161561
0.14351452547465393	0.7846237011307925	0.6057833687932227	1.0	0.0	Isotype	Experiment_2 Donor_4	126185
0.23584882886664704	0.29190604008605314	0.053859930767612044	0.16386132383234828	0.41767631708165015	Isotype	Experiment_2 Donor_4	150574
0.46393475223127706	0.19099605162139358	0.04004558750581718	0.4217309113360246	0.5533297463730427	Isotype	Experiment_2 Donor_4	147465
0.0	0.49933392634755347	0.26750401854923206	0.296230528841899	0.18636282142886154	Isotype	Experiment_2 Donor_4	156723
0.007160902089847987	0.9479893648402831	0.18026452622299202	0.3113200372741467	0.01932915525498345	Isotype	Experiment_2 Donor_4	172182
0.5011125378540179	0.1377619107750433	0.02911671339298122	0.8502735122547099	0.755546915303801	Isotype	Experiment_2 Donor_4	125289
0.15418617856744907	0.0	0.8213779870072385	1.0	1.0	Isotype	Experiment_2 Donor_4	138465
0.24903491404339856	0.20394791465026704	0.34594690292553304	0.28402872125788964	0.4302061307244301	Isotype	Experiment_2 Donor_4	134383
0.0	0.5905489717906456	0.3897158057230847	0.3673171472208052	0.12514873815977307	Isotype	Experiment_2 Donor_4	132928
0.20881665553123943	0.3450900125549185	0.35049262174288454	0.3303100909888478	0.3123560195908551	Isotype	Experiment_2 Donor_4	162966
0.6634568096511393	0.29421456576399324	0.047767807568074215	0.6861604591675807	0.37265995571231636	Isotype	Experiment_2 Donor_4	146403
0.1722183440800013	1.0	0.6270403261537166	0.858290730514002	0.0	Isotype	Experiment_2 Donor_4	130023
0.0	0.8706105840878049	0.5085923272702391	0.4360028614739548	0.0	Isotype	Experiment_2 Donor_4	172727
0.463721140671091	0.19132134042327997	0.09161700064693487	0.18742105408815699	0.5340834451227415	Isotype	Experiment_2 Donor_4	166526
0.1779571967031668	0.002206930722941539	1.0	1.0	0.9214798257061783	Isotype	Experiment_2 Donor_4	143961
0.18282675555794128	0.2274896017850252	0.1979196126270929	0.26650909338301293	0.2578704060132102	Isotype	Experiment_2 Donor_4	132976
0.0077048796884560625	0.3057956254436086	0.1420701542878876	0.19355692883064907	0.5072522036361031	Isotype	Experiment_2 Donor_4	137376
0.11494386413182127	0.6618342893519933	0.487298405202772	0.7717341694889689	0.055379763661612146	Isotype	Experiment_2 Donor_4	132531
1.0	0.0	0.4479698240166827	1.0	1.0	Isotype	Experiment_2 Donor_4	156621
0.30043361269580954	0.24306367107853125	0.22291770648257533	0.5240149316970143	0.3338231790177979	Isotype	Experiment_2 Donor_4	161281
0.16832622775187564	0.9282869313687562	0.12401534017146601	0.07890437782622806	0.04906748006557761	Isotype	Experiment_2 Donor_4	167533
0.12652916994499866	0.553678710444133	0.5724084483126741	0.1127576057262963	0.08809464095584037	Isotype	Experiment_2 Donor_4	143556
0.2876478998548034	0.297199185742953	0.17101985848478643	0.2293657030878338	0.32216744907462874	Isotype	Experiment_2 Donor_4	133123
0.1307831843646429	0.16114086591389626	0.4503726124346054	0.2628377696689882	0.4825610567297064	Isotype	Experiment_2 Donor_4	145399
0.44755100766730804	0.07285235549323953	0.047481519780441635	0.6002990080709246	0.5502903165063109	Isotype	Experiment_2 Donor_4	169716
0.07720231265154712	0.22749356858113431	0.5475641531092876	0.548512972501455	0.3674775190824529	Isotype	Experiment_2 Donor_4	152368
0.04163931155249583	0.8606868305460693	0.4184037631787382	0.11583336645974228	0.0	Isotype	Experiment_2 Donor_4	141937
0.03179371462563677	0.4173671873918111	0.0875330278485958	0.34243449614356747	0.24685823365545945	Isotype	Experiment_2 Donor_4	167822
0.38358024269888435	0.1429331231371157	0.19738891332241779	0.3500626419228905	0.5056392562977248	Isotype	Experiment_2 Donor_4	166689
0.5327709490086616	0.8006762390912254	0.0	1.0	0.07653348851312071	Isotype	Experiment_2 Donor_4	163730
0.06186192874418584	0.45484210584530915	0.07663856908510847	0.13870506948547232	0.17473752050652425	Isotype	Experiment_2 Donor_4	134885
0.08768185068871116	0.8777806639648493	0.29831281801646103	0.2242715225724527	0.02016145369236973	Isotype	Experiment_2 Donor_4	167002
0.13242931219375387	0.8983505298282946	0.17708159469325213	0.2927386915554887	0.010010299172394628	Isotype	Experiment_2 Donor_4	143669
0.0	0.560566881404048	0.24904840246409582	0.0	0.1883615678570971	Isotype	Experiment_2 Donor_4	164127
0.18852717905610325	0.596538050991962	0.1201056040378517	0.0	0.1816742735594404	Isotype	Experiment_2 Donor_4	158151
0.015177631315686297	0.5172019619796696	0.33429929727754953	0.3478479886864213	0.14296856048556106	Isotype	Experiment_2 Donor_4	164932
0.1084410638770037	0.24543820799555177	0.2678478500518386	0.3087064145229671	0.3993635175907662	Isotype	Experiment_2 Donor_4	172806
0.08256013097039142	0.8415734801193571	0.1630958426219537	0.3164870805410767	0.058173116054371435	Isotype	Experiment_2 Donor_4	151120
0.08583834184083197	0.9621935367519387	0.19667831748577203	0.4775480335248562	0.018732154738818726	Isotype	Experiment_2 Donor_4	136073
0.37720114356212686	0.7329145929742116	0.27179555467316363	0.0486521164634086	0.034390348385838876	Isotype	Experiment_2 Donor_4	165428
1.0	0.046179375407581644	0.0	0.2619431351403607	0.8477546824110931	Isotype	Experiment_2 Donor_4	171073
0.0	0.30703327013108095	0.30223172041616436	0.24048741578853122	0.4083143203465412	Isotype	Experiment_2 Donor_4	154983
0.11682795195171079	0.49968965665606346	0.6832595637576375	0.9481846940875123	0.11435693771492163	Isotype	Experiment_2 Donor_4	128855
0.30490058860366476	0.15140444900668512	0.4446244487821559	0.5126546208132516	0.4981020303267567	Isotype	Experiment_2 Donor_4	159513
0.02404662911547156	0.9243117669872124	0.2976339170640705	0.9477802828927534	0.017612900196439518	Isotype	Experiment_2 Donor_4	133330
0.06760188682094498	0.6665831789221506	0.4287395382839993	0.34081205789384256	0.09093587289852993	Isotype	Experiment_2 Donor_4	129712
0.02365225045617443	0.2597554368735336	0.32558052470753823	0.41879833787523046	0.48373229096045267	Isotype	Experiment_2 Donor_4	154181
0.23467833228109677	0.9119326022384613	0.2263292718338705	0.42155902015542496	0.024420090666426895	Isotype	Experiment_2 Donor_4	120152
0.0004428350957884604	0.65690878287255	0.24064325540644502	0.1118073206180383	0.12865557558654017	Isotype	Experiment_2 Donor_4	167269
0.22791539241280445	0.26884873357684236	0.09593738334762311	0.8170847570088299	0.2650748348217979	Isotype	Experiment_2 Donor_4	164097
0.17770959335930359	0.9915594800634483	0.3136529106086524	0.13476340860348265	0.0	Isotype	Experiment_2 Donor_4	133378
0.09848059313660303	1.0	0.2741560537534727	0.36873223762774293	0.0	Isotype	Experiment_2 Donor_4	135410
0.050617799740821035	0.4679229367641594	0.30359004661736727	0.3065150231841862	0.23238695244579824	Isotype	Experiment_2 Donor_4	163105
0.051700905899937644	0.48707133959925225	0.04276821992331018	0.31958454079527104	0.2839272755165052	Isotype	Experiment_2 Donor_4	158406
0.024277986795612258	0.4070971028581294	0.1504938255694851	0.14348291027328247	0.27504027046788027	Isotype	Experiment_2 Donor_4	141155
0.06371386125302232	0.19748548242155214	0.34260718084412545	0.17186619823801877	0.45533932493857043	Isotype	Experiment_2 Donor_4	151343
0.5435678142276561	0.11347093260509376	0.014353071607163353	0.2966432065350847	0.868234795898172	Isotype	Experiment_2 Donor_4	165031
0.03744875578739196	0.735979651429298	0.17638553207427693	0.1695003159345636	0.10369899364987491	Isotype	Experiment_2 Donor_4	124646
0.047663297787116234	0.41130764641647544	0.03659383983280852	0.029644528251596074	0.3839481184148851	Isotype	Experiment_2 Donor_4	156337
0.15597492317719194	0.4909133013050316	0.07674244360865899	0.39902527343718375	0.20826462592642328	Isotype	Experiment_2 Donor_4	156506
0.09924562834484187	0.4077577367635019	0.09722814217661817	0.4174432474550324	0.30359484347666554	Isotype	Experiment_2 Donor_4	120780
0.07460707767317173	0.9682288136722517	0.201185900697431	0.03775455557044951	0.03352601986963686	Isotype	Experiment_2 Donor_4	131377
0.0743522998180956	0.7800714851246061	0.12153995699684866	0.0	0.08269130906561936	Isotype	Experiment_2 Donor_4	177830
0.08108968410835504	0.3262651126893883	0.6128683029910654	0.4909087686525685	0.17031986513566175	Isotype	Experiment_2 Donor_4	158877
0.10588041936597324	0.7896970832916793	0.27101728276133863	0.5851704853982059	0.06894180707795082	Isotype	Experiment_2 Donor_4	138567
0.3449088955826079	0.059882589858510235	0.08516098821308764	0.3035437545108536	0.7721656210947491	Isotype	Experiment_2 Donor_4	125578
0.5639502745526874	0.13297642935929388	0.0	0.24211390770423777	0.5123914625579402	Isotype	Experiment_2 Donor_4	134495
0.2288719285224242	0.368232731447828	0.19516002265324373	0.13839947297207597	0.3617359891481058	Isotype	Experiment_2 Donor_4	139923
0.14357793693899365	0.5483405808132864	1.0	1.0	0.0	Isotype	Experiment_2 Donor_4	140854
0.20936951910619767	0.6949319921875152	0.365469078158412	0.2182188030469769	0.11314021492162821	Isotype	Experiment_2 Donor_4	130276
0.0	0.13739144351966556	0.5644277397890793	0.7747394323910566	0.45386535504467485	Isotype	Experiment_2 Donor_4	178519
0.8452210228876301	0.0364236878674745	0.2644340554206354	0.4842308596850109	0.9486359972881715	Isotype	Experiment_2 Donor_4	164561
0.10721426813869106	0.9995174782050004	0.1752991146908197	0.14106427310791306	0.03453809446444771	Isotype	Experiment_2 Donor_4	148266
0.0839495958999831	1.0	0.38246661757797984	0.1810057346514183	0.0	Isotype	Experiment_2 Donor_4	151970
0.02664008898765817	0.6325669161766363	0.13179483544216053	0.08995496368325141	0.13944224611587142	Isotype	Experiment_2 Donor_4	142823
0.05673862052812988	0.32601435468813733	0.23191490084081484	0.1762208423577304	0.33329078944449647	Isotype	Experiment_2 Donor_4	169554
0.18956899044881736	0.18893978666960953	0.15172663307294806	0.8891790035771431	0.3104033911802266	Isotype	Experiment_2 Donor_4	176048
0.2442898786480129	0.6016855358070784	0.2378003215637378	0.0	0.12524889684143473	Isotype	Experiment_2 Donor_4	166873
0.13252950236072866	0.17960585423453995	0.33082808302767014	0.11735449743653548	0.4330766732261457	Isotype	Experiment_2 Donor_4	141484
0.15996530312905466	0.10157263148245127	0.7400991553994778	1.0	0.573330236689182	Isotype	Experiment_2 Donor_4	151517
0.04191608461571039	1.0	0.06770655202765181	0.04874020518182255	0.015654487759324376	Isotype	Experiment_2 Donor_4	140716
0.09288830648547233	0.647121114664779	0.1759640345757059	0.2568498700047376	0.12086067385336348	Isotype	Experiment_2 Donor_4	164625
0.6032663054322513	0.22561496039950138	1.0	0.5799385279741873	0.24983710413731175	Isotype	Experiment_2 Donor_4	132332
0.12163330951233046	0.4141132481372916	0.3260655171988716	0.1584674587417853	0.24412932065414136	Isotype	Experiment_2 Donor_4	149874
0.04109517741313657	0.721002784965364	0.1880230901609472	0.18321441282707107	0.08787450800331204	Isotype	Experiment_2 Donor_4	143813
0.5087807054516542	0.17090053946114145	0.35639725616519463	0.48104626580425736	0.4752747047695548	Isotype	Experiment_2 Donor_4	163272
0.021178260069048285	1.0	0.15799661726167522	0.14058640877112563	0.006301901655688292	Isotype	Experiment_2 Donor_4	176149
0.2601627708596951	0.9083884951873972	0.10394584587841053	0.06622661140849198	0.02974319923829556	Isotype	Experiment_2 Donor_4	148904
0.08463471539965045	0.2438543132611787	0.20764716503360392	0.24400649275672495	0.5850551858757275	Isotype	Experiment_2 Donor_4	169284
0.028092767850166064	0.5079161996813345	0.1133853657863673	0.3286426393516297	0.14215148989986098	Isotype	Experiment_2 Donor_4	126815
0.03813261972716726	0.602869994966916	0.16874100876242448	0.10798131305806405	0.16939113442243076	Isotype	Experiment_2 Donor_4	140085
0.03365840693419706	1.0	0.10193784507221453	0.22968797374768324	0.0	Isotype	Experiment_2 Donor_4	145140
0.13087774253326961	0.9423052848802623	0.24537358406858933	0.2722526804458985	0.0024215941120809856	Isotype	Experiment_2 Donor_4	146885
1.0	0.14073024965870856	0.05050128394959532	0.30692655063522545	0.6869595014904339	Isotype	Experiment_2 Donor_4	123957
0.20165612496149024	0.19010059053253014	0.6770645332405185	0.16652570263460256	0.29426691979877617	Isotype	Experiment_2 Donor_4	160621
0.5635349392039037	0.053163664050923966	0.0520940601923729	0.3804845686807017	0.7847639283559984	Isotype	Experiment_2 Donor_4	142154
0.0	0.7655319121672253	0.13474268494244834	0.1346658814322618	0.05472724866793385	Isotype	Experiment_2 Donor_4	175554
0.0	1.0	0.19552778658610975	0.25757311321299564	0.0066400810907840686	Isotype	Experiment_2 Donor_4	144192
0.6811796652961086	0.08206736825916482	0.40973284506786345	0.013369630785139502	0.7255566516766535	Isotype	Experiment_2 Donor_4	170259
0.12134175222171886	0.6304606809731563	0.0672783233412116	0.34298964869202897	0.111382145640381	Isotype	Experiment_2 Donor_4	165310
0.762058201376341	0.17726755049903548	0.24895124794379506	0.0002119310519891465	0.5634386783932099	Isotype	Experiment_2 Donor_4	151714
0.3334472110650028	0.3535801059139601	0.3974492320780274	0.10579931242766778	0.26435884527277514	Isotype	Experiment_2 Donor_4	156800
0.07213778855518194	0.3699027093217235	0.23949485663615294	0.2076201438236437	0.33730112184848643	Isotype	Experiment_2 Donor_4	156788
0.40562793216790066	0.15232075130652534	0.8981986686755551	0.25009054934031355	0.34356052734509535	Isotype	Experiment_2 Donor_4	165309
0.0659581383927909	1.0	0.2162743808166714	0.2362776691358047	0.0	Isotype	Experiment_2 Donor_4	128816
0.22006260877987563	0.20062006956354114	0.2930022803369494	0.2369164176432348	0.5055623725757429	Isotype	Experiment_2 Donor_4	150100
0.6149233025694182	0.10899687130657554	0.13181982493856492	0.4646153608203262	0.8195436955351818	Isotype	Experiment_2 Donor_4	144332
0.49342845564408755	0.07974606929115732	0.20353159427649023	0.4017185582835498	0.8431067262849504	Isotype	Experiment_2 Donor_4	163941
0.1486285321166029	1.0	0.25674973983166405	0.2541461550444292	0.0	Isotype	Experiment_2 Donor_4	168277
0.08314002773584782	0.4223453365884738	0.16957637153239574	0.2134673835559267	0.2595690365802251	Isotype	Experiment_2 Donor_4	173958
0.20329979822870325	0.3117159403922088	0.20307413987347805	0.20846390857431432	0.3384021940445518	Isotype	Experiment_2 Donor_4	164108
0.20435816738358337	0.49257035470026866	0.39719124831669006	0.6831766373736242	0.16440833693095822	Isotype	Experiment_2 Donor_4	165387
0.4502592342057277	0.2523425104914955	0.6617293518508477	0.14634103581291574	0.263927542556457	Isotype	Experiment_2 Donor_4	140215
0.09949645677830217	0.22496032234503954	0.26173911817780127	0.34540013021349986	0.5127684938555757	Isotype	Experiment_2 Donor_4	147251
0.29207649378414957	0.09591072819999114	0.38698705210580564	0.3168913131751039	0.6531284189055266	Isotype	Experiment_2 Donor_4	163694
0.06809140785666634	0.6578600321602545	0.07997205666618762	0.06171957948385377	0.12922280761771138	Isotype	Experiment_2 Donor_4	177258
0.3473108666350829	0.04517337713735059	0.0	0.4556851688339098	1.0	Isotype	Experiment_2 Donor_4	157097
0.18449091715524574	0.6498278524917097	0.18739540664282595	0.18491608449901625	0.11629126091304726	Isotype	Experiment_2 Donor_4	138568
0.12838989987293234	0.6805109043936863	0.08794023823271624	0.21348582562133936	0.15628872488300138	Isotype	Experiment_2 Donor_4	127231
0.01453255189635084	1.0	0.12539044717666495	1.0	0.013745993016663594	Isotype	Experiment_2 Donor_4	159392
0.28569563483812804	0.5231588589912624	0.0	0.25591466074820796	0.2777793955959955	Isotype	Experiment_2 Donor_4	168949
0.032593634268862096	0.3745568835750073	0.06871099682711057	0.15969039411886182	0.3026712628102346	Isotype	Experiment_2 Donor_4	152121
0.12884294417966669	0.4629914797509954	0.34659786994836067	0.29771995885826663	0.2317825407584584	Isotype	Experiment_2 Donor_4	157720
0.29358204243419694	0.234427448891047	0.2281376054099971	0.11073143558114597	0.36235122871214204	Isotype	Experiment_2 Donor_4	142510
0.3011807243422276	0.18869755303421942	0.2922389017156143	0.03584260837107735	0.5663454040575479	Isotype	Experiment_2 Donor_4	162666
0.08105145362364356	0.47331319581656733	0.35849152581237653	0.14930168744114872	0.2200230157762543	Isotype	Experiment_2 Donor_4	179142
0.25625997342207896	0.31846870536190997	0.01547286435839346	0.3658314891786789	0.38821117828657525	Isotype	Experiment_2 Donor_4	147934
1.0	0.13996776364457958	0.0	0.3550888629650192	0.9514937699798112	Isotype	Experiment_2 Donor_4	150536
0.050280866307598024	0.6771412006192407	0.6738204194741464	1.0	0.0	Isotype	Experiment_2 Donor_4	164856
0.2070652673117421	0.41264542249845865	0.10705214223957553	0.2605052919974819	0.2752832903025731	Isotype	Experiment_2 Donor_4	145716
0.2685556287476308	0.1773861042196597	0.11321730911216511	0.37483074184111187	0.6595163582891923	Isotype	Experiment_2 Donor_4	151773
0.3640319471423349	0.24446990548415837	0.33291220721714493	0.27296058175410726	0.42348193200747936	Isotype	Experiment_2 Donor_4	172025
0.20698392441271185	0.19949593021264783	0.06247195212221995	0.17809212455790005	0.6362123975349719	Isotype	Experiment_2 Donor_4	152421
0.07312708638548167	0.37610958396148747	0.3454107411416254	0.46064052334969574	0.25723844572413596	Isotype	Experiment_2 Donor_4	132552
0.30332119555550036	0.2880737260869085	0.04320138043086057	0.5556892782015956	0.380705315540899	Isotype	Experiment_2 Donor_4	141319
0.5141445701779098	0.3269575351615128	0.10047951940912506	0.0	0.4306458853736516	Isotype	Experiment_2 Donor_4	155194
0.0	0.4781484327756461	0.09124932929527367	0.2953936899943617	0.2298176205034792	Isotype	Experiment_2 Donor_4	122745
0.07523742131514408	0.08158542621089507	0.07047191927819886	0.1120904200323435	1.0	Isotype	Experiment_2 Donor_4	145107
0.8671796027312125	0.10501047793754818	0.321870188934816	0.530441072210627	0.6795107381443907	Isotype	Experiment_2 Donor_4	132737
0.2644914512500283	0.6826865867592995	0.14122736104521247	0.0	0.15285845534040635	Isotype	Experiment_2 Donor_4	149221
0.03799593368199224	0.3241893292066379	0.22506027801034428	0.0	0.4184152361736163	Isotype	Experiment_2 Donor_4	168234
0.1745360141920807	0.35254428448618114	0.009913271168269112	0.5199400302484418	0.3323497148986038	Isotype	Experiment_2 Donor_4	135080
0.0	0.062140319580546846	0.22041993557331185	0.6995895000482608	0.6894741486702582	Isotype	Experiment_2 Donor_4	150558
0.05190243487686578	0.29150634953785404	0.5903340451633868	0.15751968864593593	0.4269514647479311	Isotype	Experiment_2 Donor_4	140234
0.06326274234223697	0.2316939046242541	0.20854364422056668	0.12284580270255642	0.495906485763758	Isotype	Experiment_2 Donor_4	150267
0.10638230518275783	0.38182761873312443	0.14485281858630242	0.5781276817041587	0.22470789653503645	Isotype	Experiment_2 Donor_4	169515
0.05065315997542727	0.9592931727427622	0.2884011057728429	1.0	0.019339908402531542	Isotype	Experiment_2 Donor_4	162033
0.36081789024383654	0.34550745951116396	0.35549521260080946	0.13298943766347027	0.24472760436682545	Isotype	Experiment_2 Donor_4	162318
1.0	0.0	0.29425658532105997	0.1821348759262005	0.7731011445763278	Isotype	Experiment_2 Donor_4	152197
0.3072919173507949	0.47936902859888525	0.21083851333523318	0.09929921913287681	0.24747229547147673	Isotype	Experiment_2 Donor_4	166923
0.11798111258946131	0.4987731717710319	0.22395795090096549	0.23943837116973715	0.19475160186537263	Isotype	Experiment_2 Donor_4	151337
0.5186293371645464	0.11264744594029381	0.4438433047240453	1.0	0.40787146956119436	Isotype	Experiment_2 Donor_4	129340
0.0419582929849392	0.5660284349685983	0.08867525654717454	0.2330073710499781	0.17860749896447925	Isotype	Experiment_2 Donor_4	148116
0.03335008581470075	1.0	0.19005290681932918	0.04281902501192203	0.01460345637821289	Isotype	Experiment_2 Donor_4	122919
0.04600844501979414	1.0	0.12226644683808412	0.030106497893963826	0.02134618946033445	Isotype	Experiment_2 Donor_4	151173
0.24398044077864664	0.0	0.2270516502415031	0.7710721659544651	0.5415045637028632	Isotype	Experiment_2 Donor_4	163947
0.28358437010877496	0.0810550249247272	0.2347479095523299	0.10160652401972957	0.7702915998096239	Isotype	Experiment_2 Donor_4	153363
0.4855670280476386	0.0	1.0	1.0	0.766920104950656	Isotype	Experiment_2 Donor_4	126449
0.2758447224833625	0.8292452972632969	0.4725719402520925	1.0	0.0	Isotype	Experiment_2 Donor_4	135654
0.05327806430013671	0.49850737386233357	0.17165595079256077	0.3043985831949496	0.19269484010304733	Isotype	Experiment_2 Donor_4	176584
0.12283041363693938	0.27180526459546434	0.4598751152086282	0.18310934502543788	0.3404423293087897	Isotype	Experiment_2 Donor_4	144320
0.11572984463300602	0.3030958115349294	0.060447546330209455	0.3962622697541019	0.3950712596648036	Isotype	Experiment_2 Donor_4	162244
0.23898857086541409	0.32065455133972415	0.0	0.2819785450554699	0.27353563478163895	Isotype	Experiment_2 Donor_4	130088
0.06548325746766412	1.0	0.2890751318897379	0.37496129482455354	0.0	Isotype	Experiment_2 Donor_4	152383
0.019117421123801326	0.5553668677757517	0.2649209596608619	0.17062312118901932	0.15466731752467053	Isotype	Experiment_2 Donor_4	171616
0.2447137709852385	0.300705693549527	0.3048218298806196	0.03693772137706061	0.39319375657015315	Isotype	Experiment_2 Donor_4	134957
0.015340546804777566	0.05846345108380906	0.2714264015182272	1.0	0.8523313504235477	Isotype	Experiment_2 Donor_4	141022
0.0	1.0	0.1552979206752284	0.35110768381207075	0.0	Isotype	Experiment_2 Donor_4	177148
0.41665106696000637	0.45236760334560394	0.46076431343145846	0.17888029918835782	0.21647476453016126	Isotype	Experiment_2 Donor_4	167227
0.42871527418489586	0.4509469874998128	0.2050194660222453	0.2800168689629102	0.1791683455352174	Isotype	Experiment_2 Donor_4	123743
0.12222696080906102	0.8059713444304706	0.46488665644750754	0.3809762660607718	0.005259342737475267	Isotype	Experiment_2 Donor_4	147732
0.053193216471838806	1.0	0.0744178639506589	0.10500438901941914	0.0153207078118285	Isotype	Experiment_2 Donor_4	146718
0.0	1.0	0.15449289914886005	0.39536070198169354	0.0	Isotype	Experiment_2 Donor_4	123117
0.22137742294777313	0.4447990022208971	0.3144349847221871	0.03411402205224246	0.17849459401344633	Isotype	Experiment_2 Donor_4	142670
0.0	0.4535969773231792	0.17422036816010728	0.061697294572312766	0.16137369942638735	Isotype	Experiment_2 Donor_4	161768
0.10691256249873801	0.22173284471446408	0.19341806503218667	0.8802282290471338	0.5554861159193003	Isotype	Experiment_2 Donor_4	159469
0.22653630904576125	0.37395800943753227	0.12912300819692818	0.30949638255569073	0.1729091501594726	Isotype	Experiment_2 Donor_4	164989
0.2482663315124341	0.9093527334437121	0.3001080391871737	0.21245129882431568	0.013742377323801127	Isotype	Experiment_2 Donor_4	158347
0.19586363685961794	0.27052969242220465	0.25867979390094337	0.2477177541136566	0.46231218596483475	Isotype	Experiment_2 Donor_4	152132
0.2361496594167813	0.24560682344626647	0.14275048420228367	0.13461274745827165	0.45400665964518394	Isotype	Experiment_2 Donor_4	160774
0.3907163432808223	0.6143043016378178	0.09402503198574391	0.1747202162635816	0.08198280061696797	Isotype	Experiment_2 Donor_4	140983
0.0	0.7341806082366411	0.14112673639825812	0.3253933623712215	0.07575863728210554	Isotype	Experiment_2 Donor_4	155670
0.5171006072395171	0.26066858672699733	0.05370135764323473	0.20929631317512856	0.3077475557165122	Isotype	Experiment_2 Donor_4	137556
0.9183180092028428	0.0	0.18571166962284605	0.8889099665161051	1.0	Isotype	Experiment_2 Donor_4	173920
0.35346220185770305	0.0258663166630348	0.012222605065684079	0.8609814170299627	0.9975966270917126	Isotype	Experiment_2 Donor_4	136718
0.3079704187180598	0.7680362659621287	0.7918751247891394	0.3050801903895967	0.0	Isotype	Experiment_2 Donor_4	173084
0.0	0.7262119027650137	0.18212022534164551	0.19255672655882614	0.07921813878182306	Isotype	Experiment_2 Donor_4	147485
0.0	0.8829072918306047	0.15704493127202598	0.16360859272014228	0.031075201715061156	Isotype	Experiment_2 Donor_4	138009
0.5182894066173973	0.12844862310280386	0.0	0.13333596210137083	0.841013009536033	Isotype	Experiment_2 Donor_4	145865
0.0022778821882821617	0.7453778396988084	0.3238054723832545	0.3968089379648018	0.06131457168782345	Isotype	Experiment_2 Donor_4	157388
0.08788607204132058	0.5301036246367165	1.0	0.8612691919345773	0.0575667817479353	Isotype	Experiment_2 Donor_4	167714
0.22166666273347393	0.25131553402705314	0.3298105900790599	0.39088604837996715	0.40074309502318156	Isotype	Experiment_2 Donor_4	153924
0.05417975913225377	0.8506429843145866	0.3170663640103342	0.0867318714995481	0.0356853583574192	Isotype	Experiment_2 Donor_4	131654
0.03769726675460247	0.4908359225967408	0.20055014428410323	0.16731401740779392	0.2707875067230908	Isotype	Experiment_2 Donor_4	148305
0.10895543681079788	0.3412257219460267	0.09439526878588043	0.36711120155426097	0.27063246405746577	Isotype	Experiment_2 Donor_4	168603
0.12660326504861705	1.0	0.21411297259249476	0.0	0.0008939700346021757	Isotype	Experiment_2 Donor_4	151747
0.1721784219079714	0.4655966503894543	0.329785225421057	0.08137693809680334	0.2509120746181016	Isotype	Experiment_2 Donor_4	161314
0.02648258855580722	0.7049024420331151	0.22043433968638507	0.2842892567346025	0.10102064894273491	Isotype	Experiment_2 Donor_4	152282
0.19363682246084626	0.4927235481194006	0.19604886303464525	0.20644948571783853	0.21992298508365113	Isotype	Experiment_2 Donor_4	137209
0.34084767245340564	0.1138182569582986	0.06431549847182352	0.0739774510628411	0.5450593832159815	Isotype	Experiment_2 Donor_4	163529
0.1737926832396081	0.6163521722808355	0.4081831304173601	0.1942581393664638	0.12502617163839966	Teplizumab	Experiment_2 Donor_4	535550
0.5479785486299878	0.10406769124417746	0.24537493893735923	0.2902937091500375	0.779225808683195	Teplizumab	Experiment_2 Donor_4	554937
0.3556301768440103	0.7971044041779873	0.7738960105769843	0.2771187344599653	0.0	Teplizumab	Experiment_2 Donor_4	535261
1.0	0.007998679891689382	0.0	0.3506043607174418	1.0	Teplizumab	Experiment_2 Donor_4	554853
0.1498074712610797	0.26157292104587565	0.5146453965237776	0.052490145313723535	0.3863236723562831	Teplizumab	Experiment_2 Donor_4	511000
0.4129765845115951	0.33362589972163215	0.0	0.3182922300575131	0.3085134706800523	Teplizumab	Experiment_2 Donor_4	559885
0.33216817672779175	0.5215156810027146	0.2891504647237126	0.0	0.16344516803769152	Teplizumab	Experiment_2 Donor_4	514621
0.5048154075716083	0.6833196889185553	0.3874907031652564	0.0	0.08826246809230677	Teplizumab	Experiment_2 Donor_4	555476
0.43797531960767494	0.008747203424950587	1.0	0.19087430810101133	0.6157957348796971	Teplizumab	Experiment_2 Donor_4	545596
0.12507863479488923	0.44281746588797216	0.3395710445226465	0.10053707460239143	0.23786551469714276	Teplizumab	Experiment_2 Donor_4	519903
0.43514101885645673	0.2339796034736739	1.0	0.41957444705733926	0.2473351824481925	Teplizumab	Experiment_2 Donor_4	540370
0.4239787608482125	0.30306189660879246	0.45680562260068575	0.11615969682132561	0.38446393089027536	Teplizumab	Experiment_2 Donor_4	515507
0.2382467453685499	0.40289891557469665	0.04465097136460542	0.3307737992264845	0.3493460707538356	Teplizumab	Experiment_2 Donor_4	513093
0.3346198270053272	0.4608334785197675	0.4142104189096358	0.32418654412456177	0.19721724606461946	Teplizumab	Experiment_2 Donor_4	524540
0.3497113083344979	0.20194474313248317	0.3951017087041985	0.8027675312392063	0.5279141374382541	Teplizumab	Experiment_2 Donor_4	556462
0.05394901005053679	0.3061266642972047	0.34573341829334253	0.07351819439325553	0.3928543866473858	Teplizumab	Experiment_2 Donor_4	544825
0.5692800358985387	0.19257513602401932	0.061726226237409816	0.0105884118973297	0.5395073514163601	Teplizumab	Experiment_2 Donor_4	529132
0.14091799563826807	0.1945095453732767	0.3955827916960666	0.4728404006798505	0.5132515186979846	Teplizumab	Experiment_2 Donor_4	539634
0.20023590552614282	0.6993989967349582	0.49803027063655764	0.8214735793094481	0.035071190286381025	Teplizumab	Experiment_2 Donor_4	537047
0.3032506855128324	0.5321988406816321	0.5671314651270156	0.03517824365373256	0.11895611093383149	Teplizumab	Experiment_2 Donor_4	521315
0.3850463466744365	0.0	0.8055409112916496	1.0	1.0	Teplizumab	Experiment_2 Donor_4	513326
0.44379300256294724	0.2974428663833676	1.0	0.012374389072670272	0.1918082479871387	Teplizumab	Experiment_2 Donor_4	545199
0.3148117621877121	0.4022236895558083	0.8117624915130343	0.11181242081074223	0.20684460051738515	Teplizumab	Experiment_2 Donor_4	528421
0.4500777574103923	0.35397317187065047	0.0	0.2602027529264182	0.36895341602963067	Teplizumab	Experiment_2 Donor_4	556977
0.4171251818580127	0.15683878974165932	0.18692070605600514	0.1479359550835733	0.5671158803479988	Teplizumab	Experiment_2 Donor_4	547056
0.5825119530773876	0.21652926300823036	1.0	0.4122437839047067	0.3103465594574479	Teplizumab	Experiment_2 Donor_4	509847
1.0	0.14209235485516292	0.19908145772585112	0.18673532446269944	0.6701754398124827	Teplizumab	Experiment_2 Donor_4	552884
0.9683917712573311	0.10434068874899859	0.04754278078666733	0.14083614260666769	0.7521533667957103	Teplizumab	Experiment_2 Donor_4	540017
0.1977526285228071	0.17230135721676013	0.20095523805597784	0.10183336355509962	0.6745101707832346	Teplizumab	Experiment_2 Donor_4	530796
1.0	0.0	0.7826299678773173	0.5906971551283502	1.0	Teplizumab	Experiment_2 Donor_4	524849
0.11782270676653127	0.3890980800605622	0.3375615458461411	0.03383721403038369	0.298025727041323	Teplizumab	Experiment_2 Donor_4	557150
0.3394661991131369	0.26788808798177094	0.5044935604077851	0.1293254881364017	0.4040610699075243	Teplizumab	Experiment_2 Donor_4	554478
0.3531449117379142	0.0	0.9407922628008738	1.0	0.9050694762443278	Teplizumab	Experiment_2 Donor_4	540070
0.10213645848602139	0.5894265940737422	0.5293464484566706	0.026457077434359988	0.11707383175892144	Teplizumab	Experiment_2 Donor_4	527819
0.21628782083282797	0.20057220795732247	0.41505604988556766	0.3016682350232785	0.43743390688182127	Teplizumab	Experiment_2 Donor_4	538379
1.0	0.15552298868073783	0.0	0.033753203913865396	0.7293590854804847	Teplizumab	Experiment_2 Donor_4	517703
0.226044350099777	0.3118950663824761	0.42588986081393687	0.17175639467930082	0.3438194900085575	Teplizumab	Experiment_2 Donor_4	522588
0.2281761054255659	0.10710237787826159	0.9635746718806429	0.45588942131996457	0.4033346981744632	Teplizumab	Experiment_2 Donor_4	540466
1.0	0.027255585964882603	0.06264710935869573	0.5496904847853682	0.9064755864432698	Teplizumab	Experiment_2 Donor_4	548372
0.6997912677694216	0.14382991624591937	0.9710572799481878	0.0880934204873707	0.6081957597140951	Teplizumab	Experiment_2 Donor_4	529462
0.43231301290478924	0.6542137651052398	0.023404769687973646	0.15262572548177833	0.14634670977770978	Teplizumab	Experiment_2 Donor_4	558787
1.0	0.07790267088640385	0.1977665674164435	0.649362103410625	0.6121804990442276	Teplizumab	Experiment_2 Donor_4	552544
0.5087139188048911	0.18950813174196976	1.0	0.42119254428206315	0.32166201584787313	Teplizumab	Experiment_2 Donor_4	521847
0.36128735765194103	0.201334485727044	0.38888216235325224	0.18176613331015545	0.49728708367902125	Teplizumab	Experiment_2 Donor_4	502062
0.390427255265994	0.2309951764463449	0.5573347492121711	0.0	0.37954344121035277	Teplizumab	Experiment_2 Donor_4	531324
0.6892218465358709	0.1718586085990736	1.0	0.45894991587065764	0.2730220860018402	Teplizumab	Experiment_2 Donor_4	522493
0.260447335305134	0.10332730683097661	1.0	0.27979382238128575	0.6326548249327468	Teplizumab	Experiment_2 Donor_4	521639
0.37713332021154955	0.33413098725415247	0.2325151957965829	0.2342134075036804	0.25214962868841867	Teplizumab	Experiment_2 Donor_4	509483
0.1539677395238806	0.11766080629046485	1.0	0.0	0.4319684961115067	Teplizumab	Experiment_2 Donor_4	530627
0.580797684255355	0.385634030643198	0.5845931198691402	0.3709413822313627	0.16838392389027548	Teplizumab	Experiment_2 Donor_4	538554
0.763154061805191	0.0	0.0	0.5410720491026407	1.0	Teplizumab	Experiment_2 Donor_4	523517
1.0	0.08054692371511532	0.5163571568600942	0.6006548839246895	0.7222459680324433	Teplizumab	Experiment_2 Donor_4	540719
0.39913675607043836	0.12134324416760807	0.5675809894983381	0.16642878349198986	0.595642409667265	Teplizumab	Experiment_2 Donor_4	555167
0.14151687549050024	0.21444737559259988	0.566118811176468	0.03836908203429726	0.43195788741055446	Teplizumab	Experiment_2 Donor_4	511551
0.9059191687643849	0.0	1.0	0.2873909550160308	1.0	Teplizumab	Experiment_2 Donor_4	535564
0.7129129246396374	0.11911825773206276	0.5117826322477094	0.9184148924690093	0.4678891845378391	Teplizumab	Experiment_2 Donor_4	548744
0.7350276606539965	0.21814804748452843	0.7435422728020575	0.2557659355842031	0.4430430658865326	Teplizumab	Experiment_2 Donor_4	536772
0.04625945035791728	0.7564949444053356	0.22662140852794357	0.18525213207988245	0.07176811512886928	Teplizumab	Experiment_2 Donor_4	529628
1.0	0.09284409293904274	0.5245433678983081	0.5287823385422565	0.5865272011634258	Teplizumab	Experiment_2 Donor_4	542644
0.05861598740481743	0.1304073724718232	0.23655139288868443	0.05833833804260252	0.7563898983033167	Teplizumab	Experiment_2 Donor_4	526999
0.11617039962777777	0.41927986601275047	0.2068652806739843	0.08926424107187975	0.27952345598976697	Teplizumab	Experiment_2 Donor_4	522915
0.5283824984127248	0.4028067491745193	0.06918446991118539	0.0034378164595979966	0.33155705029365423	Teplizumab	Experiment_2 Donor_4	524704
0.2831135969870801	0.1960493732940654	0.44784432865362295	0.1878101558997678	0.4593359149133698	Teplizumab	Experiment_2 Donor_4	545841
0.5202584186075558	0.036767653340016956	0.7185086393562266	0.14743964464632886	0.8941576025246608	Teplizumab	Experiment_2 Donor_4	540768
0.21356898839563337	0.16867440881605567	0.6495679510954132	0.19323141501189667	0.35908000788626987	Teplizumab	Experiment_2 Donor_4	557079
0.008780987234547852	0.7198846454215903	0.4122868003886761	0.0	0.07367861755062734	Teplizumab	Experiment_2 Donor_4	520008
0.19557515033310946	0.5110703208248062	0.36909110713070936	0.14652041809445643	0.2060878471260169	Teplizumab	Experiment_2 Donor_4	531439
0.5668363699568525	0.0	0.0	1.0	1.0	Teplizumab	Experiment_2 Donor_4	503387
0.47674232157426083	0.2607397720822955	0.9962475752792623	0.37852751204788593	0.30285689588173104	Teplizumab	Experiment_2 Donor_4	519420
0.2345572278327582	0.2632288814807741	0.320351674363027	0.43686979787782065	0.36384970145063456	Teplizumab	Experiment_2 Donor_4	515945
0.31487292952392426	0.17737167486578134	0.7247378974730774	0.19576522919101166	0.5230137006147747	Teplizumab	Experiment_2 Donor_4	529384
0.17158625042672718	0.253646425613391	1.0	0.23893713009160328	0.23992826898712888	Teplizumab	Experiment_2 Donor_4	502146
0.8006019092692904	0.15988224304258694	1.0	0.20402039146996795	0.30604146581820524	Teplizumab	Experiment_2 Donor_4	516702
0.39534837584781946	0.22157959907002955	0.482733226301634	0.6160757565165743	0.41478088351263803	Teplizumab	Experiment_2 Donor_4	535665
0.38931997885774317	0.3773134342758225	0.8837389412582544	0.0	0.19647449269386574	Teplizumab	Experiment_2 Donor_4	530466
0.24254646963754165	0.46093692990186236	0.5768013463143461	0.06362745131582856	0.18501284648431668	Teplizumab	Experiment_2 Donor_4	555650
0.483072691327534	0.05281212084700195	0.058783105453996114	0.8136373698519612	0.767727911876472	Teplizumab	Experiment_2 Donor_4	514033
0.5726873848213357	0.19979721679598209	0.545121092602871	0.44734284046954725	0.4983315014135707	Teplizumab	Experiment_2 Donor_4	533968
0.31925618863580135	0.16322876793545738	0.8826646483126552	0.10175608605638242	0.4178284354980663	Teplizumab	Experiment_2 Donor_4	515861
0.5951588962359048	0.045754194778752665	0.6717614703547967	0.45104140658289577	0.6498083486796483	Teplizumab	Experiment_2 Donor_4	524359
1.0	0.0	0.6079921206154744	1.0	1.0	Teplizumab	Experiment_2 Donor_4	540049
0.5720404622594037	0.22503296701730321	0.5731429941181114	0.08740909892575534	0.4511747201121809	Teplizumab	Experiment_2 Donor_4	551801
0.21794683312968993	0.026187164705213588	0.48542135308382556	0.16846013201643428	1.0	Teplizumab	Experiment_2 Donor_4	508606
[truncated: 1,637 more rows]
