# Supplementary material for: Explainable machine learning for profiling the immunological synapse and functional characterization of therapeutic antibodies
Source: Nat Commun. 2023 Nov 30;14:7888. doi: 10.1038/s41467-023-43429-2 (PMC10689847; doi:10.1038/s41467-023-43429-2)
Supplement: Supplementary file 4 — Source Data [file 41467_2023_43429_MOESM4_ESM.zip › Source Data/Source Data Figure 4d.csv]

GrzmB	GrzmB_preds	condition	donor	experiment
8.63	7.875707024653484	CD19-TCB	Donor_2	Experiment_4
13.8	7.008905554446717	CD19-TCB	Donor_7	Experiment_4
15.8	7.9927345860960175	CD19-TCB	Donor_8	Experiment_4
12.1	8.962902281133283	CD19-TCB	Donor_9	Experiment_4
26.1	11.250794248022274	CD20-TCB	Donor_2	Experiment_4
12.5	20.696526817456274	CD20-TCB	Donor_7	Experiment_4
24.6	16.164749033491724	CD20-TCB	Donor_8	Experiment_4
17.7	12.26031599079722	CD20-TCB	Donor_9	Experiment_4
