# Supplementary material for: Explainable machine learning for profiling the immunological synapse and functional characterization of therapeutic antibodies
Source: Nat Commun. 2023 Nov 30;14:7888. doi: 10.1038/s41467-023-43429-2 (PMC10689847; doi:10.1038/s41467-023-43429-2)
Supplement: Supplementary file 4 — Source Data [file 41467_2023_43429_MOESM4_ESM.zip › Source Data/Source Data Figure 4e-f.csv]

donor	experiment	condition	GrzmB	std_intensity_MHCII_95	mask_based_eccentricity_F-Actin_95
Donor_2	Experiment_4	-SEA	0.47	281.2668927071252	0.865812424172669
Donor_2	Experiment_4	CD19-TCB	8.63	351.352720955006	0.8756075552100585
Donor_2	Experiment_4	CD20-TCB	26.1	408.0125802793538	0.8840030091469361
Donor_2	Experiment_4	DIG-TCB	0.68	302.4881921763182	0.8640831700575059
Donor_7	Experiment_4	-SEA	0.42	323.1029505921955	0.8645502995887566
Donor_7	Experiment_4	CD19-TCB	13.8	348.96778996308046	0.8764274830727566
Donor_7	Experiment_4	CD20-TCB	12.5	392.0182983572065	0.8899854843783693
Donor_7	Experiment_4	DIG-TCB	0.8	345.57827443960866	0.8531823097710142
Donor_8	Experiment_4	-SEA	1.65	339.578809181256	0.8710391119360972
Donor_8	Experiment_4	CD19-TCB	15.8	367.0695655423652	0.8809965662470293
Donor_8	Experiment_4	CD20-TCB	24.6	414.50082868665845	0.8861046568773264
Donor_8	Experiment_4	DIG-TCB	1.73	319.93902065132187	0.863412989616515
Donor_9	Experiment_4	-SEA	1.46	315.35639364870235	0.8677773040146646
Donor_9	Experiment_4	CD19-TCB	12.1	389.4530277792487	0.8771120560502196
Donor_9	Experiment_4	CD20-TCB	17.7	409.1200158710951	0.8840200501387642
Donor_9	Experiment_4	DIG-TCB	1.45	368.38633754229875	0.8687082293902717
